# Supplementary material for: A systematic proximity ligation approach to studying protein‐substrate specificity identifies the substrate spectrum of the Ssh1 translocon
Source: EMBO J. 2023 Apr 19;42(11):e113385. doi: 10.15252/embj.2022113385 (PMC10233368; doi:10.15252/embj.2022113385)
Supplement: Supplementary file 2 — Dataset EV1 [file EMBJ-42-e113385-s006.xlsx]

## Sheet: Legend
Dataset EV1: List of hits from both screens that either preferentially bound Ssh1 or were affected in its absence
ORF	Open reading frame: systematic name from SGD
Name	Standard locus name from SGD
SGD Description	Gene description from SGD
MTS protein according to SWAT	Genes that were tagged with a MTS in the SWAT N' collection (Yofe et al 2016 & Weill et al 2018)
Group	Manually curated assigned functional group
Showed an interaction preference to Ssh1 ?	interaction preference to ssh1 based on the Cel-lctiv screen
Ssh1 interaction preference fold change	Fold change of Ssh1 vs Sec61 based on the Cel-lctiv screen
Affected by the absence of ssh1?	Affected by the absence of ssh1 based on the microscopy screen
Phenotype in the absence of ssh1	Phenotype from the absence of ssh1 based on the microscopy screen
Showed both an interaction preference with Ssh1 and was affected in the absence of ssh1	Proteins that showed an effect in both the microscopy and interaction screens
Secretome?	Protein that contains a signal sequnce or at least one transmembrane domain (TMD) (Weill&Cohen et al 2019)

## Sheet: Dataset EV1
Dataset EV1: List of hits from both screens that either preferentially bound Ssh1 or were affected in its absence
ORF	Name	SGD Description	MTS protein according to SWAT	Group	Showed an interaction preference to Ssh1 ?	Ssh1 interaction preference fold change	Affected by the absence of ssh1?	Phenotype in the absence of ssh1	Showed both an interaction preference with Ssh1 and was affected in the absence of ssh1	Secretome?
YBR182C	SMP1	MADS-box transcription factor involved in osmotic stress response; SMP1 has a paralog, RLM1, that arose from the whole genome duplication		Cell Wall and Septin Ring	0	NA	1	Change of localization	0	0
YBR301W	PAU24	Cell wall mannoprotein; has similarity to Tir1p, Tir2p, Tir3p, and Tir4p; member of the seripauperin multigene family encoded mainly in subtelomeric regions; expressed under anaerobic conditions, completely repressed during aerobic growth		Cell Wall and Septin Ring	0	NA	1	Change of localization	0	0
YER115C	SPR6	Protein of unknown function; expressed during sporulation; not required for sporulation, but gene exhibits genetic interactions with other genes required for sporulation		Unknown function	0	NA	1	Change of localization	0	0
YER144C	UBP5	Putative ubiquitin-specific protease; concentrates at the bud neck; UBP5 has a paralog, DOA4, that arose from the whole genome duplication		Cell Wall and Septin Ring	0	NA	1	Change of localization	0	0
YER150W	SPI1	GPI-anchored cell wall protein involved in weak acid resistance; basal expression requires Msn2p/Msn4p; expression is induced under conditions of stress and during the diauxic shift; SPI1 has a paralog, SED1, that arose from the whole genome duplication		Cell Wall and Septin Ring	0	NA	1	Change of localization	0	1
YHR135C	YCK1	Palmitoylated plasma membrane-bound casein kinase I (CK1) isoform; shares redundant functions with Yck2p in morphogenesis, proper septin assembly, endocytic trafficking, and glucose sensing; stabilized by Sod1p binding in the presence of glucose and oxygen, causing glucose repression of respiratory metabolism; involved in the phosphorylation and regulation of glucose sensor Rgt2p; YCK1 has a para…		Cell Wall and Septin Ring	0	NA	1	Change of localization	0	0
YDR379W	RGA2	GTPase-activating protein for polarity-establishment protein Cdc42p; implicated in control of septin organization, pheromone response, and haploid invasive growth; regulated by Pho85p and Cdc28p; RGA2 has a paralog, RGA1, that arose from the whole genome duplication		Cell Wall and Septin Ring	0	NA	1	Change of localization	0	0
YDR534C	FIT1	Mannoprotein that is incorporated into the cell wall; incorporated via a glycosylphosphatidylinositol (GPI) anchor; involved in the retention of siderophore-iron in the cell wall		Cell Wall and Septin Ring	0	NA	1	Change of localization	0	1
YDR542W	PAU10	Protein of unknown function; SWAT-GFP fusion protein localizes to the endoplasmic reticulum and vacuole, while mCherry fusion localizes to the vacuole; member of the seripauperin multigene family encoded mainly in subtelomeric regions		Cell Wall and Septin Ring	0	NA	1	Change of localization	0	1
YGR189C	CRH1	Chitin transglycosylase; functions in the transfer of chitin to beta(1-6) and beta(1-3) glucans in the cell wall; similar and functionally redundant to Utr2; localizes to sites of polarized growth; expression induced by cell wall stress		Cell Wall and Septin Ring	0	NA	1	Change of localization	0	1
YJL159W	HSP150	O-mannosylated heat shock protein; secreted and covalently attached to the cell wall via beta-1,3-glucan and disulfide bridges; required for cell wall stability; induced by heat shock, oxidative stress, and nitrogen limitation; HSP150 has a paralog, PIR3, that arose from the whole genome duplication		Cell Wall and Septin Ring	0	NA	1	Change of localization	0	1
YJR151C	DAN4	Cell wall mannoprotein; has similarity to Tir1p, Tir2p, Tir3p, and Tir4p; expressed under anaerobic conditions, completely repressed during aerobic growth		Cell Wall and Septin Ring	0	NA	1	Change of localization	0	1
YLR258W	GSY2	Glycogen synthase; expression induced by glucose limitation, nitrogen starvation, heat shock, and stationary phase; activity regulated by cAMP-dependent, Snf1p and Pho85p kinases as well as by the Gac1p-Glc7p phosphatase; GSY2 has a paralog, GSY1, that arose from the whole genome duplication; relocalizes from cytoplasm to plasma membrane upon DNA replication stress		Sugar metabolism	0	NA	1	Change of localization	0	0
YLR371W	ROM2	Guanine nucleotide exchange factor (GEF) for Rho1p and Rho2p; mutations are synthetically lethal with mutations in rom1, which also encodes a GEF; Rom2p localization to the bud surface is dependent on Ack1p; ROM2 has a paralog, ROM1, that arose from the whole genome duplication		Cell Wall and Septin Ring	0	NA	1	Change of localization	0	0
YLR461W	PAU4	Member of the seripauperin multigene family; encoded mainly in subtelomeric regions; SWAT-GFP fusion protein localizes to the endoplasmic reticulum and vacuole, while mCherry fusion localizes to just the vacuole; active during alcoholic fermentation; regulated by anaerobiosis; negatively regulated by oxygen; repressed by heme		Cell Wall and Septin Ring	0	NA	1	Change of localization	0	1
YOL104C	NDJ1	Protein that regulates meiotic SPB cohesion and telomere clustering; localizes to both spindle pole bodies (SPBs) and telomeres; required for bouquet formation, effective homolog pairing, ordered cross-over distribution, sister chromatid cohesion at meiotic telomeres, chromosomal segregation and telomere-led rapid prophase movement		Kinetochore and Spindle pole	0	NA	1	Change of localization	0	0
YPL130W	SPO19	Meiosis-specific prospore protein; required to produce bending force necessary for proper assembly of the prospore membrane during sporulation; identified as a weak high-copy suppressor of the spo1-1 ts mutation; SPO19 has a paralog, YOR214C, that arose from the whole genome duplication		Cell Wall and Septin Ring	0	NA	1	Change of localization	0	1
YBR108W	AIM3	Protein that inhibits barbed-end actin filament elongation; interacts with Rvs167p; null mutant is viable and displays elevated frequency of mitochondrial genome loss		Actin	0	NA	1	Change of localization	0	0
YCL001W	RER1	Protein involved in retention of membrane proteins; including Sec12p, in the ER; localized to Golgi; functions as a retrieval receptor in returning membrane proteins to the ER		Trafficking	0	NA	1	Change of localization	0	1
YHR012W	VPS29	Subunit of the membrane-associated retromer complex; endosomal protein; essential for endosome-to-Golgi retrograde transport; forms a subcomplex with Vps35p and Vps26p that selects cargo proteins for endosome-to-Golgi retrieval		Trafficking	0	NA	1	Change of localization	0	0
YIL068C	SEC6	Essential 88kDa subunit of the exocyst complex; the exocyst mediates polarized targeting and tethering of post-Golgi secretory vesicles to active sites of exocytosis at the plasma membrane prior to SNARE-mediated fusion; anchors the assembled complex to sites of secretion; interacts with SM-like protein and SNARE regulator Sec1p and may recruit it to sites of secretion; binds to SNARE complexes b…		Trafficking	0	NA	1	Change of localization	0	0
YKL212W	SAC1	Phosphatidylinositol phosphate phosphatase; role in early and medial Golgi PtdIns4P hydrolysis; regulated by Vps74p interaction; ER localized transmembrane protein which cycles through the Golgi; role in protein trafficking, processing, secretion, and cell wall maintenance; regulates sphingolipid biosynthesis by modulating PtdIns(4)P metabolism; PtdIns4P PPase activity is crucial for autophagosom…		Trafficking	0	NA	1	Change of localization	0	1
YDR027C	VPS54	Component of the GARP (Golgi-associated retrograde protein) complex; GARP is required for the recycling of proteins from endosomes to the late Golgi, and for mitosis after DNA damage induced checkpoint arrest; potentially phosphorylated by Cdc28p; members of the GARP complex are Vps51p-Vps52p-Vps53p-Vps54p		Trafficking	0	NA	1	Change of localization	0	0
YGL210W	YPT32	Rab family GTPase involved in the exocytic pathway; mediates intra-Golgi traffic or the budding of post-Golgi vesicles from the trans-Golgi; protein abundance increases in response to DNA replication stress; YPT32 has a paralog, YPT31, that arose from the whole genome duplication		Trafficking	0	NA	1	Change of localization	0	0
YLR166C	SEC10	Essential 100kDa subunit of the exocyst complex; the exocyst mediates polarized targeting and tethering of post-Golgi secretory vesicles to active sites of exocytosis at the plasma membrane prior to SNARE-mediated fusion		Trafficking	0	NA	1	Change of localization	0	0
YMR183C	SSO2	Plasma membrane t-SNARE; involved in fusion of secretory vesicles at the plasma membrane; syntaxin homolog that is functionally redundant with Sso1p; SSO2 has a paralog, SSO1, that arose from the whole genome duplication		Trafficking	0	NA	1	Change of localization	0	1
YOL062C	APM4	Cargo-binding mu subunit of AP-2; AP-2 is a heterotetrameric endocytic cargo-binding adaptor that facilitates uptake of membrane proteins during clathrin-mediated endocytosis; Apm4p is required for AP-2 function and localization, and binds cell wall stress receptor Mid2p; AP-2 is required for cell polarity responses to pheromone, nutritional status and cell wall damage in S. cerevisiae, and for h…		Trafficking	0	NA	1	Change of localization	0	0
YPL051W	ARL3	ARF-like small GTPase of the RAS superfamily; required for recruitment of Arl1p, a GTPase that regulates membrane traffic, to the Golgi apparatus; NatC-catalyzed N-terminal acetylation regulates Golgi membrane association mediated by interaction with membrane receptor, Sys1p; similar to ADP-ribosylation factor and orthologous to mammalian ARFRP1		Trafficking	0	NA	1	Change of localization	0	0
YBR041W	FAT1	Very long chain fatty acyl-CoA synthetase and fatty acid transporter; activates imported fatty acids with a preference for very long lengths (C20-C26); has a separate function in the transport of long chain fatty acids		Lipids	0	NA	1	Change of localization	0	1
YML008C	ERG6	Delta(24)-sterol C-methyltransferase; converts zymosterol to fecosterol in the ergosterol biosynthetic pathway by methylating position C-24; localized to lipid particles, the plasma membrane-associated endoplasmic reticulum, and the mitochondrial outer membrane		Lipids	0	NA	1	Change of localization	0	0
YEL025C	0	Putative protein of unknown function; green fluorescent protein (GFP)-fusion protein localizes to both the cytoplasm and the nucleus		Unknown function	0	NA	1	Change of localization	0	0
YER076C	0	Putative protein of unknown function; the authentic, non-tagged protein is detected in highly purified mitochondria in high-throughput studies; analysis of HA-tagged protein suggests a membrane localization		Unknown function	0	NA	1	Change of localization	0	1
YHR150W	PEX28	Peroxisomal integral membrane peroxin; involved in the regulation of peroxisomal size, number and distribution; genetic interactions suggest that Pex28p and Pex29p act at steps upstream of those mediated by Pex30p, Pex31p, and Pex32p		Peroxisomes	0	NA	1	Change of localization	0	1
YIL043C	CBR1	Cytochrome b reductase and NADH-dependent reductase for Dph3p; required for diphthamide synthesis and tRNA wobble uridine modification; also detected in mitochondria; mutation in conserved NADH binding domain of the human ortholog results in type I methemoglobinemia		Translation	0	NA	1	Change of localization	0	1
YIL173W	VTH1	Putative membrane glycoprotein; has strong similarity to Vth2p and Pep1p/Vps10p; may be involved in vacuolar protein sorting		Others	0	NA	1	Change of localization	0	1
YGL082W	0	Putative protein of unknown function; MINDY family deubiquitinase that does not appear to contain catalytic activity; predicted prenylation/proteolysis target of Afc1p and Rce1p; green fluorescent protein (GFP)-fusion protein localizes to the cytoplasm and nucleus; not an essential gene; YGL082W has a paralog, YPL191C, that arose from the whole genome duplication; ortholog of human MINDY1/FAM63A		Unknown function	0	NA	1	Change of localization	0	0
YGR087C	PDC6	Minor isoform of pyruvate decarboxylase; decarboxylates pyruvate to acetaldehyde, involved in amino acid catabolism; transcription is glucose- and ethanol-dependent, and is strongly induced during sulfur limitation		Carbon cycle and Respiration	0	NA	1	Change of localization	0	0
YJL145W	SFH5	Unusual phosphatidylinositol transfer protein (PITP) that binds heme; similar to Sec14p; founding member of conserved class of fungal hemoproteins; exhibits PI- but not PC-transfer activity; localizes to peripheral endoplasmic reticulum, cytosol, and microsomes; partially relocalizes to plasma membrane upon DNA replication stress		Lipids	0	NA	1	Change of localization	0	0
YLR029C	RPL15A	Ribosomal 60S subunit protein L15A; binds to 5.8 S rRNA; homologous to mammalian ribosomal protein L15, no bacterial homolog; RPL15A has a paralog, RPL15B, that arose from the whole genome duplication		Translation	0	NA	1	Change of localization	0	0
YLR272C	YCS4	Subunit of the condensin complex; required for establishment and maintenance of chromosome condensation, chromosome segregation, chromatin binding of condensin, tRNA gene clustering at the nucleolus, and silencing at the mating type locus; required for replication slow zone (RSZ) breakage following Mec1p inactivation		Kinetochore and Spindle pole	0	NA	1	Change of localization	0	0
YLR336C	SGD1	Essential nuclear protein; required for biogenesis of the small ribosomal subunit; has a possible role in the osmoregulatory glycerol response; putative homolog of human NOM1 which is implicated in acute myeloid leukemia		Translation	0	NA	1	Change of localization	0	1
YLR403W	SFP1	Regulates transcription of ribosomal protein and biogenesis genes; regulates response to nutrients and stress, G2/M transitions during mitotic cell cycle and DNA-damage response, and modulates cell size; regulated by TORC1 and Mrs6p; sequence of zinc finger, ChIP localization data, and protein-binding microarray (PBM) data, and computational analyses suggest it binds DNA directly at highly active…		Translation	0	NA	1	Change of localization	0	1
YNL058C	0	Putative protein of unknown function; green fluorescent protein (GFP)-fusion protein localizes to vacuole; not an essential gene; YNL058C has a paralog, PRM5, that arose from the whole genome duplication		Unknown function	0	NA	1	Change of localization	0	1
YNL093W	YPT53	Stress-induced Rab family GTPase; required for vacuolar protein sorting and endocytosis; involved in ionic stress tolerance; similar to Vps21p and Ypt52p; functional homolog of Vps21p; mammalian Rab5 homolog; YPT53 has a paralog, VPS21, that arose from the whole genome duplication		Trafficking	0	NA	1	Change of localization	0	0
YNL117W	MLS1	Malate synthase, enzyme of the glyoxylate cycle; involved in utilization of non-fermentable carbon sources; expression is subject to carbon catabolite repression; localizes in peroxisomes during growth on oleic acid, otherwise cytosolic; can accept butyryl-CoA as acyl-CoA donor in addition to traditional substrate acetyl-CoA		Peroxisomes	0	NA	1	Change of localization	0	0
YNR072W	HXT17	Putative transmembrane polyol transporter; supports growth on and uptake of mannitol and sorbitol with moderate affinity when overexpressed in a strain deleted for hexose family members; minor hexose transport activity when overexpressed in a similar strain; induced by raffinose and galactose at pH 7.7 versus pH 4.7, repressed by high levels of glucose; HXT17 has a paralog, HXT13, that arose from…		Transporters	0	NA	1	Change of localization	0	1
YPL162C	0	Putative protein of unknown function; green fluorescent protein (GFP)-fusion protein localizes to the membrane of vacuole with cell cycle-correlated morphology		Unknown function	0	NA	1	Change of localization	0	1
YPR157W	TDA6	Putative protein of unknown function; induced by treatment with 8-methoxypsoralen and UVA irradiation; null mutant is sensitive to expression of the top1-T722A allele; SWAT-GFP and mCherry fusion proteins localize to the cell periphery and vacuole; TDA6 has a paralog, VPS62, that arose from the whole genome duplication		Unknown function	0	NA	1	Change of localization	0	1
YMR247W-A	0	Putative protein of unknown function; SWAT-GFP fusion protein localizes to the endoplasmic reticulum and vacuole, while mCherry fusion localizes to just the vacuole		Unknown function	0	NA	1	Change of localization	0	1
YJL139C	YUR1	Mannosyltransferase involved in protein N-glycosylation; member of the KTR1 family; located in the Golgi apparatus; YUR1 has a paralog, KTR2, that arose from the whole genome duplication		Post Translational Modifications (PTMs)	0	NA	1	Change of localization	0	1
YOR288C	MPD1	Member of the protein disulfide isomerase (PDI) family; interacts with and inhibits the chaperone activity of Cne1p; MPD1 overexpression in a pdi1 null mutant suppresses defects in Pdi1p functions such as carboxypeptidase Y maturation		Reduction-Oxidation (Redox)	0	NA	1	Change of localization	0	1
YIR022W	SEC11	18kDa catalytic subunit of the Signal Peptidase Complex (SPC); the Signal Peptidase Complex cleaves the signal sequence of proteins targeted to the endoplasmic reticulum; other members are Spc1p, Spc2p, Spc3p, and Sec11p		Translocation	0	NA	1	Change of localization	0	1
YBR008C	FLR1	Plasma membrane transporter of the major facilitator superfamily; member of the 12-spanner drug:H(+) antiporter DHA1 family; involved in efflux of fluconazole, diazaborine, benomyl, methotrexate, and other drugs; expression induced in cells treated with the mycotoxin patulin; relocalizes from nucleus to plasma membrane upon DNA replication stress		Transporters	0	NA	1	Change of localization	0	1
YBR298C	MAL31	Maltose permease; high-affinity maltose transporter (alpha-glucoside transporter); encoded in the MAL3 complex locus; member of the 12 transmembrane domain superfamily of sugar transporters; functional in genomic reference strain S288C		Transporters	0	NA	1	Change of localization	0	1
YCR028C	FEN2	Plasma membrane H+-pantothenate symporter; confers sensitivity to the antifungal agent fenpropimorph; relocalizes from vacuole to cytoplasm upon DNA replication stress		Transporters	0	NA	1	Change of localization	0	1
YEL065W	SIT1	Ferrioxamine B transporter; member of the ARN family of transporters that specifically recognize siderophore-iron chelates; transcription is induced during iron deprivation and diauxic shift; potentially phosphorylated by Cdc28p		Transporters	0	NA	1	Change of localization	0	1
YIL013C	PDR11	ATP-binding cassette (ABC) transporter; multidrug transporter involved in multiple drug resistance; mediates sterol uptake when sterol biosynthesis is compromised; regulated by Pdr1p; required for anaerobic growth; PDR11 has a paralog, AUS1, that arose from the whole genome duplication		Transporters	0	NA	1	Change of localization	0	1
YIL120W	QDR1	Multidrug transporter of the major facilitator superfamily; member of the 12-spanner drug:H(+) antiporter DHA1 family; involved in spore wall assembly; sequence similarity to DTR1 and QDR3, and the triple mutant dtr1 qdr1 qdr3 exhibits reduced dityrosine fluorescence relative to the single mutants; required for resistance to quinidine, ketoconazole, fluconazole, and barban; QDR1 has a paralog, AQ…		Transporters	0	NA	1	Change of localization	0	1
YDL138W	RGT2	Plasma membrane high glucose sensor that regulates glucose transport; low affinity sesnor that contains 12 predicted transmembrane segments and a long C-terminal tail required for hexose transporter induction; phosphorylation of the tail by Yck1p/Yck2p facilitates binding to the HXT co-repressors, Mth1p and Std1p; RGT2 has a paralog, SNF3, that arose from the whole genome duplication		Transporters	0	NA	1	Change of localization	0	1
YDL245C	HXT15	Putative transmembrane polyol transporter; supports growth on and uptake of mannitol, sorbitol and xylitol with moderate affinity when overexpressed in a strain deleted for hexose family members; minor hexose transport activity when overexpressed in a similar strain; similarity to hexose transporters; expression is induced by low levels of glucose and repressed by high levels of glucose		Transporters	0	NA	1	Change of localization	0	1
YDL247W	MPH2	Alpha-glucoside permease; transports maltose, maltotriose, alpha-methylglucoside, and turanose; almost identical to Mph3p; encoded in a subtelomeric position in a region likely to have undergone duplication		Transporters	0	NA	1	Change of localization	0	1
YDR011W	SNQ2	Plasma membrane ATP-binding cassette (ABC) transporter; multidrug transporter involved in multidrug resistance and resistance to singlet oxygen species		Transporters	0	NA	1	Change of localization	0	1
YDR406W	PDR15	Plasma membrane ATP binding cassette (ABC) transporter; multidrug transporter and general stress response factor implicated in cellular detoxification; regulated by Pdr1p, Pdr3p and Pdr8p; promoter contains a PDR responsive element; PDR15 has a paralog, PDR5, that arose from the whole genome duplication		Transporters	0	NA	1	Change of localization	0	1
YJL214W	HXT8	Protein of unknown function with similarity to hexose transporters; expression is induced by low levels of glucose and repressed by high levels of glucose		Transporters	0	NA	1	Change of localization	0	1
YMR319C	FET4	Low-affinity Fe(II) transporter of the plasma membrane		Transporters	0	NA	1	Change of localization	0	1
YGL180W	ATG1	Protein serine/threonine kinase; required for vesicle formation in autophagy and the cytoplasm-to-vacuole targeting (Cvt) pathway; structurally required for phagophore assembly site formation; forms a complex with Atg13p and Atg17p during autophagy; required for re-phosphorylation of Atg13p during termination of autophagy, following prolonged nitrogen starvation; essential for cell cycle progress…		Autophagy and TOR signalling	1	2.19247	1	Change of phenotype	1	0
YGR154C	GTO1	Omega-class glutathione transferase; induced under oxidative stress; putative peroxisomal localization		Reduction-Oxidation (Redox)	1	2.22155	1	Change of phenotype	1	0
YFL016C	MDJ1	Co-chaperone that stimulates HSP70 protein Ssc1p ATPase activity; involved in protein folding/refolding in the mitochodrial matrix; required for proteolysis of misfolded proteins; member of the HSP40 (DnaJ) family of chaperones	1	Translocation	1	2.31177	1	Change of phenotype	1	0
YFR015C	GSY1	Glycogen synthase; expression induced by glucose limitation, nitrogen starvation, environmental stress, and entry into stationary phase; GSY1 has a paralog, GSY2, that arose from the whole genome duplication; relocalizes from nucleus to cytoplasmic foci upon DNA replication stress		Sugar metabolism	1	2.47177	1	Change of phenotype	1	0
YDR507C	GIN4	Protein kinase involved in bud growth and assembly of the septin ring; proposed to have kinase-dependent and kinase-independent activities; negatively regulates Fpk1p kinase that stimulates phospholipid flippases Dnf1p and Dnf2p; undergoes autophosphorylation; similar to Hsl1p; GIN4 has a paralog, KCC4, that arose from the whole genome duplication		Cell Wall and Septin Ring	1	2.56761	1	Change of phenotype	1	0
YER114C	BOI2	Protein involved in polar growth; functionally redundant with Boi1p; required for fusion of secretory vesicles with plasma membrane at sites of polarized growth and for inhibition of membrane abscission until the end of cytokinesis; interacts with bud-emergence protein Bem1p; contains an SH3 (src homology 3) domain and a PH (pleckstrin homology) domain; relocalizes from bud neck to cytoplasm upon…		Cell Wall and Septin Ring	1	2.71138	1	Change of phenotype	1	0
YGR033C	TIM21	Nonessential component of the TIM23 complex; interacts with the Translocase of the Outer Mitochondrial membrane (TOM complex) and with respiratory enzymes; may regulate the Translocase of the Inner Mitochondrial membrane (TIM23 complex) activity	1	Translocation	1	2.95508	1	Change of phenotype	1	1
YBL078C	ATG8	Ub-like protein involved in membrane fusion during autophagosome formation; Ub-like protein conjugated to phosphatidylethanolamine (PE); membrane anchored Atg8p-PE is involved in phagophore expansion during autophagosome formation; deconjugation is also required for biogenesis; targets Atg1p to autophagosomes; binds to the Atg1p-Atg13p complex, triggers its vacuolar degradation; role in vacuolar …		Autophagy and TOR signalling	0	NA	1	Change of phenotype	0	0
YBR139W	ATG42	Vacuolar serine-type carboxypeptidase; involved, along with functional homolog Prc1p, in vacuolar zymogen activation, breakdown of the autophagic body, and autophagosome-dependent protein synthesis; role in phytochelatin synthesis; localizes to the vacuole lumen; expression induced by nitrogen limitation in a GLN3, GAT1-independent manner; N-glycosylated		Autophagy and TOR signalling	0	NA	1	Change of phenotype	0	1
YHR186C	KOG1	Subunit of TORC1; TORC1 is a rapamycin-sensitive complex involved in growth control that contains Tor1p or Tor2p, Lst8p and Tco89p; contains four HEAT repeats and seven WD-40 repeats; may act as a scaffold protein to couple TOR and its effectors		Autophagy and TOR signalling	0	NA	1	Change of phenotype	0	1
YIL095W	PRK1	Ser/Thr protein kinase; regulates the organization and function of the actin cytoskeleton; inhibits clathrin-mediated endocytosis; phosphorylates the Pan1p and Sla1p subunits of the Pan1p-Sla1p-End3p complex, resulting in inhibition of complex formation; inhibits Scd5p through phosphorylation; phosphorylates Pan1p-interacting proteins, Ent1/2 and Yap1801/2; negatively regulated through autophosph…		Actin	0	NA	1	Change of phenotype	0	0
YFR021W	ATG18	Phosphoinositide binding protein; required for vesicle formation in autophagy and the cytoplasm-to-vacuole targeting (CVT) pathway; binds PtdIns(3,5)P2, PI3P and PI4P; WD-40 repeat containing protein and PROPPIN family member; relocalizes from the vacuole to cytoplasm upon DNA replication stress; mammalian homologs include: WIPI1, WIPI2, WIPI3 and WIPI4/WDR45; mutations in human WDR45 cause stati…		Autophagy and TOR signalling	0	NA	1	Change of phenotype	0	0
YDL113C	ATG20	Sorting nexin family member; required for the cytoplasm-to-vacuole targeting (Cvt) pathway, endosomal sorting and selective autophagy; has a Phox homology domain that binds phosphatidylinositol-3-phosphate; interacts with Snx4p; potential Cdc28p substrate		Autophagy and TOR signalling	0	NA	1	Change of phenotype	0	0
YGR163W	GTR2	Subunit of a TORC1-stimulating GTPase and the EGO/GSE complex; subunit of Gtr1-Gtr2, a GTPase that activates TORC1 in response to amino acid stimulation; negatively regulates the GTPase cycle of Gtr1p, a Ran/TC4 homolog; subunit of EGO, a vacuolar/endosomal membrane complex that regulates exit from rapamycin-induced growth arrest and endosome to plasma membrane sorting of Gap1p; activates transcr…		Autophagy and TOR signalling	0	NA	1	Change of phenotype	0	0
YNL047C	SLM2	Phosphoinositide PI4,5P(2) binding protein, forms a complex with Slm1p; acts downstream of Mss4p in a pathway regulating actin cytoskeleton organization in response to stress; TORC2 complex substrate and effector; SLM2 has a paralog, SLM1, that arose from the whole genome duplication		Actin	0	NA	1	Change of phenotype	0	0
YAL063C	FLO9	Lectin-like protein with similarity to Flo1p; thought to be expressed and involved in flocculation		Cell Wall and Septin Ring	0	NA	1	Change of phenotype	0	1
YAR031W	PRM9	Pheromone-regulated protein; contains 3 predicted transmembrane segments and an FF sequence, a motif involved in COPII binding; member of DUP240 gene family; PRM9 has a paralog, PRM8, that arose from a segmental duplication		Cell Wall and Septin Ring	0	NA	1	Change of phenotype	0	1
YAR050W	FLO1	Lectin-like protein involved in flocculation; cell wall protein that binds mannose chains on the surface of other cells, confers floc-forming ability that is chymotrypsin sensitive and heat resistant; important for co-flocculation with other yeasts, mediating interaction with specific species; FLO1 has a paralog, FLO5, that arose from a segmental duplication		Cell Wall and Septin Ring	0	NA	1	Change of phenotype	0	1
YBL031W	SHE1	Mitotic spindle protein; interacts with components of the Dam1 (DASH) complex, its effector Sli15p, and microtubule-associated protein Bim1p; also localizes to nuclear microtubules and to the bud neck in a ring-shaped structure; inhibits dynein function		Kinetochore and Spindle pole	0	NA	1	Change of phenotype	0	0
YBL060W	YEL1	Guanine nucleotide exchange factor specific for Arf3p; localized to the bud neck and tip; required for localization of Arf3p to the bud neck and tip		Cell Wall and Septin Ring	0	NA	1	Change of phenotype	0	0
YBL061C	SKT5	Activator of Chs3p (chitin synthase III) during vegetative growth; recruits Chs3p to the bud neck via interaction with Bni4p; SKT5 has a paralog, SHC1, that arose from the whole genome duplication		Cell Wall and Septin Ring	0	NA	1	Change of phenotype	0	0
YBR023C	CHS3	Chitin synthase III; catalyzes the transfer of N-acetylglucosamine (GlcNAc) to chitin; required for synthesis of the majority of cell wall chitin, the chitin ring during bud emergence, and spore wall chitosan; contains overlapping di-leucine and di-acidic signals that mediate, respectively, intracellular trafficking by AP-1 and trafficking to plasma membrane by exomer complex; requires AP-3 compl…		Cell Wall and Septin Ring	0	NA	1	Change of phenotype	0	1
YBR086C	IST2	Cortical ER protein involved in ER-plasma membrane (PM) tethering; one of 6 proteins (Ist2, Scs2, Scs22, Tcb1, Tcb2, Tcb3) that connect ER to PM, regulate PM phosphatidylinositol-4-phosphate (PI4P) levels by controlling access of Sac1 phosphatase to PI4P; required to locate Osh6, Osh7 in ER/PM contact site to allow phosphatidylserine transport from ER to PM; localizes to mother in small-budded ce…		Contact Site	0	NA	1	Change of phenotype	0	1
YBR200W	BEM1	Protein containing SH3-domains; involved in establishing cell polarity and morphogenesis; functions as a scaffold protein for complexes that include Cdc24p, Ste5p, Ste20p, and Rsr1p		Cell Wall and Septin Ring	0	NA	1	Change of phenotype	0	0
YCL014W	BUD3	Guanine nucleotide exchange factor (GEF) for Cdc42p; activates Cdc42p in early G1, accounting for the first stage of biphasic activation, with Cdc24p accounting for the second stage in late G1; involved in the Cdc42p-mediated assembly of the axial landmark that dictates the site for the next round of budding, resulting in the axial budding pattern observed in haploids; localizes with septins to t…		Cell Wall and Septin Ring	0	NA	1	Change of phenotype	0	0
YCR002C	CDC10	Component of the septin ring, required for cytokinesis; septins are GTP-binding proteins that assemble into rod-like hetero-oligomers that can associate to form filaments; septin rings at the mother-bud neck act as scaffolds for recruiting cell division factors and as barriers to prevent diffusion of specific proteins between mother and daughter cells; N-terminus interacts with phosphatidylinosit…		Cell Wall and Septin Ring	0	NA	1	Change of phenotype	0	0
YCR089W	FIG2	Cell wall adhesin, expressed specifically during mating; may be involved in maintenance of cell wall integrity during mating; FIG2 has a paralog, AGA1, that arose from the whole genome duplication		Cell Wall and Septin Ring	0	NA	1	Change of phenotype	0	1
YER054C	GIP2	Putative regulatory subunit of protein phosphatase Glc7p; involved in glycogen metabolism; contains a conserved motif (GVNK motif) that is also found in Gac1p, Pig1p, and Pig2p; GIP2 has a paralog, PIG2, that arose from the whole genome duplication		Sugar metabolism	0	NA	1	Change of phenotype	0	0
YER118C	SHO1	Transmembrane osmosensor for filamentous growth and HOG pathways; involved in activation of the Cdc42p- and MAP kinase-dependent filamentous growth pathway and the high-osmolarity glycerol (HOG) response pathway; phosphorylated by Hog1p; interacts with Pbs2p, Msb2p, Hkr1p, and Ste11p		Cell Wall and Septin Ring	0	NA	1	Change of phenotype	0	1
YER133W	GLC7	Type 1 S/T protein phosphatase (PP1) catalytic subunit; involved in glycogen metabolism, sporulation and mitotic progression; interacts with multiple regulatory subunits; regulates actomyosin ring formation; subunit of CPF; recruited to mating projections by Afr1p interaction; regulates nucleocytoplasmic shuttling of Hxk2p; import into the nucleus is inhibited during spindle assembly checkpoint a…		Sugar metabolism	0	NA	1	Change of phenotype	0	0
YHL046C	PAU13	Protein of unknown function; member of the seripauperin multigene family encoded mainly in subtelomeric regions; expression is induced after ethanol shock; SWAT-GFP and mCherry fusion proteins localize to the endoplasmic reticulum and vacuole respectively		Cell Wall and Septin Ring	0	NA	1	Change of phenotype	0	1
YHR107C	CDC12	Component of the septin ring that is required for cytokinesis; septins are GTP-binding proteins that assemble into rod-like hetero-oligomers that can associate with other rods to form filaments; septin rings at the mother-bud neck act as scaffolds for recruiting cell division factors and as barriers to prevent diffusion of specific proteins between mother and daughter cells		Cell Wall and Septin Ring	0	NA	1	Change of phenotype	0	0
YHR159W	TDA11	Putative protein of unknown function; green fluorescent protein (GFP)-fusion protein localizes to the cytoplasm; potential Cdc28p substrate; null mutant is sensitive to expression of the top1-T722A allele		Unknown function	0	NA	1	Change of phenotype	0	0
YIL124W	AYR1	Bifunctional triacylglycerol lipase and 1-acyl DHAP reductase; NADPH-dependent 1-acyl dihydroxyacetone phosphate reductase involved in phosphatidic acid biosynthesis; lipid droplet triacylglycerol lipase involved in mobilization of non-polar lipids; found in lipid particles, endoplasmic reticulum and mitochondrial outer membrane; forms NADPH-regulated channel in mitochondrial outer membrane; requ…		Lipids	0	NA	1	Change of phenotype	0	1
YDL225W	SHS1	Component of the septin ring that is required for cytokinesis; present at the ends of rod-like septin hetero-oligomers; C-terminal extension is important for recruitment of Bni5p to the mother-bud neck, which in turn is required for Myo1p recruitment and cytokinesis; undergoes sumoylation and phosphorylation during mitosis; protein abundance increases in response to DNA replication stress		Cell Wall and Septin Ring	0	NA	1	Change of phenotype	0	0
YDR016C	DAD1	Essential subunit of the Dam1 complex (aka DASH complex); complex couples kinetochores to the force produced by MT depolymerization thereby aiding in chromosome segregation; is transferred to the kinetochore prior to mitosis		Kinetochore and Spindle pole	0	NA	1	Change of phenotype	0	0
YDR077W	SED1	Major stress-induced structural GPI-cell wall glycoprotein; associates with translating ribosomes, possible role in mitochondrial genome maintenance; ORF contains two distinct variable minisatellites; SED1 has a paralog, SPI1, that arose from the whole genome duplication		Cell Wall and Septin Ring	0	NA	1	Change of phenotype	0	1
YDR356W	SPC110	Inner plaque spindle pole body (SPB) component; gamma-tubulin small complex (gamma-TuSC) receptor that interacts with Spc98p to recruit the complex to the nuclear side of the SPB, connecting nuclear microtubules to the SPB; promotes gamma-TuSC assembly and oligomerization to initiate microtubule nucleation; interacts with Tub4p-complex and calmodulin; phosphorylated by Mps1p in cell cycle-depende…		Kinetochore and Spindle pole	0	NA	1	Change of phenotype	0	0
YGL259W	YPS5	Protein with similarity to GPI-anchored aspartic proteases; such proteases are Yap1p and Yap3p; mCherry fusion protein localizes to the vacuole		Cell Wall and Septin Ring	0	NA	1	Change of phenotype	0	1
YGR032W	GSC2	Catalytic subunit of 1,3-beta-glucan synthase; involved in formation of the inner layer of the spore wall; activity positively regulated by Rho1p and negatively by Smk1p; GSC2 has a paralog, FKS1, that arose from the whole genome duplication		Cell Wall and Septin Ring	0	NA	1	Change of phenotype	0	1
YGR058W	PEF1	Penta-EF-hand protein; required for polar bud growth and cell wall abscission; binds calcium and zinc with different affinity; localizes to bud site in G1, bud neck in G2; binds to Sec31p and modulates COPII coat assembly		Cell Wall and Septin Ring	0	NA	1	Change of phenotype	0	0
YGR086C	PIL1	Eisosome core component; eisosomes are large immobile cell cortex structures associated with endocytosis; detected in phosphorylated state in mitochondria; phosphorylated on Thr233 upon Pkc1p hyperactivation in a Slt2p MAPK-dependent fashion; null mutant shows activation of Pkc1p/Ypk1p stress resistance pathways; member of BAR domain family; protein increases in abundance and relocalizes from pla…		Cell Wall and Septin Ring	0	NA	1	Change of phenotype	0	0
YGR221C	TOS2	Protein involved in localization of Cdc24p to the site of bud growth; may act as a membrane anchor; localizes to the bud neck and bud tip; potentially phosphorylated by Cdc28p; TOS2 has a paralog, SKG6, that arose from the whole genome duplication		Cell Wall and Septin Ring	0	NA	1	Change of phenotype	0	1
YGR238C	KEL2	Protein that negatively regulates mitotic exit; forms a complex with Kel1p and Bud14p that regulates Bnr1p (formin) to affect actin cable assembly, cytokinesis, and polarized growth; functions in a complex with Kel1p, interacts with Tem1p and Lte1p; localizes to regions of polarized growth; potential Cdc28p substrate		Cell Wall and Septin Ring	0	NA	1	Change of phenotype	0	0
YGR282C	BGL2	Endo-beta-1,3-glucanase; major protein of the cell wall, involved in cell wall maintenance; involved in incorporation of newly synthesized mannoprotein molecules into the cell wall		Cell Wall and Septin Ring	0	NA	1	Change of phenotype	0	1
YJL037W	IRC18	Protein involved in outer spore wall assembly; possible role in assembly of the dityrosine layer; similar to adjacent ORF, LOH1; irc18 loh1 double mutant exhibits reduced dityrosine fluorescence relative to single mutants; SWAT-GFP fusion protein localizes to the ER and vacuole, while mCherry fusion localizes to the vacuole; expression induced in respiratory-deficient cells and carbon-limited che…		Cell Wall and Septin Ring	0	NA	1	Change of phenotype	0	1
YJL095W	BCK1	MAPKKK acting in the protein kinase C signaling pathway; the kinase C signaling pathway controls cell integrity; upon activation by Pkc1p phosphorylates downstream kinases Mkk1p and Mkk2p; MAPKKK is an acronym for mitogen-activated protein (MAP) kinase kinase kinase		Cell Wall and Septin Ring	0	NA	1	Change of phenotype	0	0
YJR076C	CDC11	Component of the septin ring that is required for cytokinesis; present at the ends of rod-like septin hetero-oligomers; C-terminal extension is important for recruitment of Bni5p to the mother-bud neck, which in turn is required for Myo1p recruitment and cytokinesis; septin rings at the mother-bud neck act as scaffolds for recruiting cell division factors and as barriers to prevent diffusion of s…		Cell Wall and Septin Ring	0	NA	1	Change of phenotype	0	0
YJR150C	DAN1	Cell wall mannoprotein; has similarity to Tir1p, Tir2p, Tir3p, and Tir4p; expressed under anaerobic conditions, completely repressed during aerobic growth		Cell Wall and Septin Ring	0	NA	1	Change of phenotype	0	1
YLR040C	AFB1	MATalpha-specific a-factor blocker; contributes to mating efficiency under certain conditions; localizes to the cell wall; predicted to be a GPI-attached protein; upregulated by Mcm1p-Alpha1p transcription factor; partially overlaps the dubious ORF YLR041W		Cell Wall and Septin Ring	0	NA	1	Change of phenotype	0	1
YLR194C	NCW2	GPI-anchored protein involved in cell wall remodeling; involved in the assembly of the cell wall chitin-glucan structure and repair of damage caused by the antifungal agent polyhexamethylene biguanide; role in the cell wall integrity pathway; expression is upregulated in response to cell wall stress; transported to the cell surface after Pmt1p-Pmt2p-mediated O-mannosylation, colocalizing with bud…		Cell Wall and Septin Ring	0	NA	1	Change of phenotype	0	1
YLR313C	SPH1	Protein involved in shmoo formation and bipolar bud site selection; localizes to sites of polarized growth in a cell cycle dependent- and Spa2p-dependent manner, interacts with MAPKKs Mkk1p, Mkk2p, and Ste7p; SPH1 has a paralog, SPA2, that arose from the whole genome duplication		Cell Wall and Septin Ring	0	NA	1	Change of phenotype	0	0
YLR314C	CDC3	Component of the septin ring that is required for cytokinesis; septins are GTP-binding proteins that assemble with other septins into rod-like complexes that can associate with other rods to form filament polymers; septin rings at the mother-bud neck act as scaffolds for recruiting factors needed for cell division and as barriers to prevent diffusion of specific proteins between mother and daught…		Cell Wall and Septin Ring	0	NA	1	Change of phenotype	0	0
YLR389C	STE23	Metalloprotease; involved in N-terminal processing of pro-a-factor to mature form; expressed in both haploids and diploids; one of two yeast homologs of human insulin-degrading enzyme (hIDE); homolog Axl1p is also involved in processing of pro-a-factor		Cell Wall and Septin Ring	0	NA	1	Change of phenotype	0	0
YNL066W	SUN4	Cell wall protein related to glucanases localized in birth scars; possibly involved in cell wall septation; member of the SUN family; SUN4 has a paralog, SIM1, that arose from the whole genome duplication		Cell Wall and Septin Ring	0	NA	1	Change of phenotype	0	1
YNL161W	CBK1	Serine/threonine protein kinase of the the RAM signaling network; Ndr/LATS family member; binds regulatory subunit Mob2p; involved in regulation of cellular morphogenesis, polarized growth, and septum destruction; phosphorylation by Cbk1p regulates localization and activity of Ace2p transcription factor and Ssd1p translational repressor; Cbk1p activity is regulated by both phosphorylation and spe…		Cell Wall and Septin Ring	0	NA	1	Change of phenotype	0	0
YNL194C	0	Integral membrane protein; required for sporulation and plasma membrane sphingolipid content; similar to SUR7; GFP-fusion protein is induced in response to the DNA-damaging agent MMS; GFP-fusion protein is more abundant at MCCs (membrane compartment occupied by Can1) in the presence of glycerol and oleate; YNL194C has a paralog, FMP45, that arose from the whole genome duplication		Cell Wall and Septin Ring	0	NA	1	Change of phenotype	0	1
YOR009W	TIR4	Cell wall mannoprotein; expressed under anaerobic conditions and required for anaerobic growth; transcription is also induced by cold shock; member of the Srp1p/Tip1p family of serine-alanine-rich proteins		Cell Wall and Septin Ring	0	NA	1	Change of phenotype	0	1
YOR010C	TIR2	Putative cell wall mannoprotein; member of the Srp1p/Tip1p family of serine-alanine-rich proteins; transcription is induced by cold shock and anaerobiosis; TIR2 has a paralog, TIR3, that arose from the whole genome duplication		Cell Wall and Septin Ring	0	NA	1	Change of phenotype	0	1
YOR301W	RAX1	Protein involved in establishing bud site selection; localizes to the bud neck and previous sites of cell division (bud scars or cytokinesis remnants (CRMs); localization to both sites is interdependent with Rax2p; required with Rax2p to anchor Nba1p and Nis1p to CRMs where a Cdc42p inhibitory zone is established, preventing repolarization of cells at previous division sites; predicted type IIIa …		Cell Wall and Septin Ring	0	NA	1	Change of phenotype	0	1
YOR313C	SPS4	Protein whose expression is induced during sporulation; not required for sporulation; heterologous expression in E. coli induces the SOS response that senses DNA damage		Cell Wall and Septin Ring	0	NA	1	Change of phenotype	0	0
YOR394W	PAU21	Protein of unknown function; member of the seripauperin multigene family encoded mainly in subtelomeric regions; SWAT-GFP, seamless-GFP and mCherry fusion proteins localize to the cytosol; identical to Pau22p; encodes two proteins that are translated from 2 different start codons		Cell Wall and Septin Ring	0	NA	1	Change of phenotype	0	1
YPL156C	PRM4	Pheromone-regulated protein proposed to be involved in mating; predicted to have 1 transmembrane segment; transcriptionally regulated by Ste12p during mating and by Cat8p during the diauxic shift		Cell Wall and Septin Ring	0	NA	1	Change of phenotype	0	1
YPL233W	NSL1	Essential component of the MIND kinetochore complex; joins kinetochore subunits contacting DNA to those contacting microtubules; required for accurate chromosome segregation; complex consists of Mtw1p Including Nnf1p-Nsl1p-Dsn1p (MIND)		Kinetochore and Spindle pole	0	NA	1	Change of phenotype	0	0
YBL007C	SLA1	Cytoskeletal protein binding protein; required for assembly of the cortical actin cytoskeleton; interacts with proteins regulating actin dynamics and proteins required for endocytosis; found in the nucleus and cell cortex; has 3 SH3 domains		Actin	0	NA	1	Change of phenotype	0	0
YBL047C	EDE1	Scaffold protein involved in the formation of early endocytic sites; putative regulator of cytokinesis; homo-oligomerization is required for localization to and organization of endocytic sites; functions in autophagy of aberrant clathrin-mediated endocytosis (CME) protein condensates; binds membranes in a ubiquitin-dependent manner; interacts with Cmk2 and functions upstream of CMK2 in regulating…		Trafficking	0	NA	1	Change of phenotype	0	0
YBR234C	ARC40	Subunit of the ARP2/3 complex; ARP2/3 is required for the motility and integrity of cortical actin patches		Actin	0	NA	1	Change of phenotype	0	0
YBR260C	RGD1	GTPase-activating protein (RhoGAP) for Rho3p and Rho4p; involved in repolarization of actin cytoskeleton during adaptation to heat shock stress; phosphorylated by Pkc1p		Actin	0	NA	1	Change of phenotype	0	0
YCL029C	BIK1	Microtubule-associated protein; component of the interface between microtubules and kinetochore, involved in sister chromatid separation; essential in polyploid cells but not in haploid or diploid cells; promotes plus-end directed movement of Dyn1p; ortholog of mammalian CLIP-170		Kinetochore and Spindle pole	0	NA	1	Change of phenotype	0	0
YER155C	BEM2	Rho GTPase activating protein (RhoGAP); contains RhoGAP activity specific for both Rho1p and Cdc42p, and potentially Rho4p; acts with the RhoGAP Bem3p to negatively regulate Cdc42p-dependent signal transduction; involved in the control of cytoskeleton organization and cellular morphogenesis; required for bud emergence and for the morphogenesis checkpoint in response to actin depolymerization; loc…		Cell Wall and Septin Ring	0	NA	1	Change of phenotype	0	0
YHR114W	BZZ1	SH3 domain protein implicated in regulating actin polymerization; able to recruit actin polymerization machinery through its SH3 domains; colocalizes with cortical actin patches and Las17p; interacts with type I myosins		Actin	0	NA	1	Change of phenotype	0	0
YIL105C	SLM1	Phosphoinositide PI4,5P(2) binding protein, forms a complex with Slm2p; acts downstream of Mss4p in a pathway regulating actin cytoskeleton organization in response to stress; TORC2 complex substrate and effector; protein abundance increases in response to DNA replication stress; SLM1 has a paralog, SLM2, that arose from the whole genome duplication		Actin	0	NA	1	Change of phenotype	0	0
YIR006C	PAN1	Part of actin cytoskeleton-regulatory complex Pan1p-Sla1p-End3p; associates with actin patches on cell cortex; promotes protein-protein interactions essential for endocytosis; binds to and activates Arp2/3 complex in vitro; phosphorylation of Thr-1225 is regulated by MAPK Hog1p in response to osmotic stress; previously thought to be a subunit of poly(A) ribonuclease		Actin	0	NA	1	Change of phenotype	0	0
YKL013C	ARC19	Subunit of the ARP2/3 complex; ARP2/3 is required for the motility and integrity of cortical actin patches; mutation is functionally complemented by human ARPC4		Actin	0	NA	1	Change of phenotype	0	0
YKL129C	MYO3	One of two type I myosins; localizes to actin cortical patches; deletion of MYO3 has little effect on growth, but myo3 myo5 double deletion causes severe defects in growth and actin cytoskeleton organization; MYO3 has a paralog, MYO5, that arose from the whole genome duplication		Actin	0	NA	1	Change of phenotype	0	0
YKR036C	CAF4	WD40 repeat-containing protein associated with the CCR4-NOT complex; interacts in a Ccr4p-dependent manner with Ssn2p; also interacts with Fis1p, Mdv1p and Dnm1p and plays a role in mitochondrial fission; CAF4 has a paralog, MDV1, that arose from the whole genome duplication		Organelle shaping	0	NA	1	Change of phenotype	0	0
YFL037W	TUB2	Beta-tubulin; associates with alpha-tubulin (Tub1p and Tub3p) to form tubulin dimer, which polymerizes to form microtubules; mutation in human ortholog is associated with congenital fibrosis of the extraocular muscles (CFEOM) with polymicrogyria		Kinetochore and Spindle pole	0	NA	1	Change of phenotype	0	0
YDL161W	ENT1	Epsin-like protein involved in endocytosis and actin patch assembly; functionally redundant with Ent2p; binds clathrin via a clathrin-binding domain motif at C-terminus; relocalizes from bud neck to cytoplasm upon DNA replication stress; ENT1 has a paralog, ENT2, that arose from the whole genome duplication		Actin	0	NA	1	Change of phenotype	0	0
YJL020C	BBC1	Protein possibly involved in assembly of actin patches; interacts with an actin assembly factor Las17p and with the SH3 domains of Type I myosins Myo3p and Myo5p; localized predominantly to cortical actin patches		Actin	0	NA	1	Change of phenotype	0	0
YJL201W	ECM25	Endocytic site protein required for stress-induced cell elongation; may link the polarization signal with the endocytic machinery to facilitate adaptive morphogenesis under conditions of stress; interacts with the polarity regulator Cdc42p, the SH3 domains of actin patch components and actin filaments; contains a Rho-GAP domain lacking the catalytic arginine finger, PXXP motifs and an xACT (F-act…		Trafficking	0	NA	1	Change of phenotype	0	0
YLR206W	ENT2	Epsin-like protein required for endocytosis and actin patch assembly; functionally redundant with Ent1p; contains clathrin-binding motif at C-terminus; ENT2 has a paralog, ENT1, that arose from the whole genome duplication		Actin	0	NA	1	Change of phenotype	0	0
YLR229C	CDC42	Small rho-like GTPase; essential for establishment and maintenance of cell polarity; plays a role late in cell fusion via activation of key cell fusion regulator Fus2p; acts with ESCRT proteins at sites of nuclear envelope and ER fission; mutants have defects in the organization of actin and septins; human homolog CDC42 can complement yeast cdc42 mutant		Cell Wall and Septin Ring	0	NA	1	Change of phenotype	0	0
YLR319C	BUD6	Actin- and formin-interacting protein; nucleation-promoting factor (NPF) for Bni1p and Bnr1p during actin cable assembly and organization; enhances Bnr1p-mediated actin nucleation, alleviating Hof1p inhibition through competitive binding; interacts with Bni1p via a C-terminal triple helical coiled-coil domain; role in polarized cell growth; isolated as a bipolar budding mutant; localizes to the p…		Actin	0	NA	1	Change of phenotype	0	0
YLR337C	VRP1	Verprolin, proline-rich actin-associated protein; involved in cytoskeletal organization and cytokinesis; promotes actin nucleation and endocytosis; related to mammalian Wiskott-Aldrich syndrome protein (WASP)-interacting protein (WIP)		Actin	0	NA	1	Change of phenotype	0	0
YML085C	TUB1	Alpha-tubulin; associates with beta-tubulin (Tub2p) to form tubulin dimer, which polymerizes to form microtubules; relative distribution to nuclear foci increases upon DNA replication stress; TUB1 has a paralog, TUB3, that arose from the whole genome duplication		Kinetochore and Spindle pole	0	NA	1	Change of phenotype	0	0
YMR032W	HOF1	F-BAR protein that regulates actin cytoskeleton organization; binds and bundles actin filaments, linking them to septins; required for cytokinesis, actin cable organization, and secretory vesicle trafficking; regulates actomyosin ring dynamics and septin localization; N-term. half controls cell size and actin cable levels, while the C-term. half controls actin cable organization, inhibiting Bnr1p…		Actin	0	NA	1	Change of phenotype	0	0
YMR109W	MYO5	One of two type I myosin motors; contains proline-rich tail homology 2 (TH2) and SH3 domains; MYO5 deletion has little effect on growth, but myo3 myo5 double deletion causes severe defects in growth and actin cytoskeleton organization; MYO5 has a paralog, MYO3, that arose from the whole genome duplication		Actin	0	NA	1	Change of phenotype	0	0
YNL084C	END3	EH domain-containing protein involved in endocytosis; actin cytoskeletal organization and cell wall morphogenesis; forms a complex with Sla1p and Pan1p		Actin	0	NA	1	Change of phenotype	0	0
YNL126W	SPC98	Component of the microtubule-nucleating Tub4p (gamma-tubulin) complex; interacts with Spc110p at the spindle pole body (SPB) inner plaque and with Spc72p at the SPB outer plaque		Kinetochore and Spindle pole	0	NA	1	Change of phenotype	0	0
YNR035C	ARC35	Subunit of the ARP2/3 complex; ARP2/3 is required for the motility and integrity of cortical actin patches; required for cortical localization of calmodulin		Actin	0	NA	1	Change of phenotype	0	0
YOR181W	LAS17	Actin assembly factor; C-terminal WCA domain activates Arp2/3 complex-mediated nucleation of branched actin filaments, polyproline domain nucleates actin filaments independent of Arp2/3; mutants are defective in endocytosis, bud site selection, cytokinesis; human homolog WAS (Wiskott-Aldrich Syndrome) implicated in severe immunodeficiency; human WAS complements yeast null mutant, but only in pres…		Actin	0	NA	1	Change of phenotype	0	0
YOR367W	SCP1	Component of yeast cortical actin cytoskeleton; binds and cross links actin filaments; originally identified by its homology to calponin (contains a calponin-like repeat) but the Scp1p domain structure is more similar to transgelin		Actin	0	NA	1	Change of phenotype	0	0
YAL047C	SPC72	Gamma-tubulin small complex (gamma-TuSC) receptor; recruits the gamma-TuSC complex to the cytoplasmic side of the SPB, connecting nuclear microtubules to the SPB; involved in astral microtubule formation, stabilization, and with Stu2p, anchoring astral MTs at the cytoplasmic face of the SPB, and regulating plus-end MT dynamics; regulated by Cdc5 kinase		Kinetochore and Spindle pole	0	NA	1	Change of phenotype	0	0
YBL017C	PEP1	Type I transmembrane sorting receptor for multiple vacuolar hydrolases; cycles between the late-Golgi and prevacuolar endosome-like compartments		Trafficking	0	NA	1	Change of phenotype	0	1
YBL037W	APL3	Alpha-adaptin; large subunit of the clathrin associated protein complex (AP-2); involved in vesicle mediated transport		Trafficking	0	NA	1	Change of phenotype	0	0
YHL017W	0	Putative protein of unknown function; green fluorescent protein (GFP)-fusion protein co-localizes with clathrin-coated vesicles; YHL017W has a paralog, PTM1, that arose from the whole genome duplication		Trafficking	0	NA	1	Change of phenotype	0	1
YHR161C	YAP1801	Protein of the AP180 family, involved in clathrin cage assembly; binds Pan1p and clathrin; YAP1801 has a paralog, YAP1802, that arose from the whole genome duplication		Trafficking	0	NA	1	Change of phenotype	0	0
YKL105C	SEG2	Eisosome component; likely plays only a minor role in eisosome assembly; shown to interact with Seg1p by affinity purification and mass spec; SWAT-GFP and mCherry fusion proteins localize to the cell periphery; similar to <i>A. gossypii</i> SEG gene which is important for stabilizing eisosomes; SEG2 has a paralog, SEG1, that arose from the whole genome duplication		Cell Wall and Septin Ring	0	NA	1	Change of phenotype	0	0
YFL038C	YPT1	Rab family GTPase; involved in the ER-to-Golgi step of the secretory pathway; complex formation with the Rab escort protein Mrs6p is required for prenylation of Ypt1p by type II protein geranylgeranyltransferase (Bet2p-Bet4p); binds to unspliced HAC1 mRNA; regulates the unfolded protein response (UPR) by promoting the decay of HAC1 RNA; localizes to the early Golgi, the transitional Golgi and ER …		Trafficking	0	NA	1	Change of phenotype	0	0
YFL005W	SEC4	Rab family GTPase; essential for vesicle-mediated exocytic secretion and autophagy; associates with the exocyst component Sec15p and may regulate polarized delivery of transport vesicles to the exocyst at the plasma membrane; exocyst association is negatively regulated via phosphorylation by Cdc5p during cytokinesis		Trafficking	0	NA	1	Change of phenotype	0	0
YAR002C-A	ERP1	Member of the p24 family involved in ER to Golgi transport; role in misfolded protein quality control; forms heterotrimeric complex with Erp2p, Emp24p, and Erv25p; localized to COPII-coated vesicles; ERP1 has a paralog, ERP6, that arose from the whole genome duplication		Trafficking	0	NA	1	Change of phenotype	0	1
YDL195W	SEC31	Component of the Sec13p-Sec31p complex of the COPII vesicle coat; COPII coat is required for vesicle formation in ER to Golgi transport; mutant has increased aneuploidy tolerance		Trafficking	0	NA	1	Change of phenotype	0	0
YDR164C	SEC1	Sm-like protein involved in docking and fusion of exocytic vesicles; binds to assembled SNARE complexes at the membrane and stimulates membrane fusion; localization to sites of secretion (bud neck and bud tip) is dependent on SNARE function; interacts directly with essential exocyst subunit Sec6p		Trafficking	0	NA	1	Change of phenotype	0	0
YDR323C	PEP7	Adaptor protein involved in vesicle-mediated vacuolar protein sorting; multivalent adaptor protein; facilitates vesicle-mediated vacuolar protein sorting by ensuring high-fidelity vesicle docking and fusion, which are essential for targeting of vesicles to the endosome; required for vacuole inheritance		Trafficking	0	NA	1	Change of phenotype	0	0
YGL054C	ERV14	COPII-coated vesicle protein; involved in vesicle formation and incorporation of specific secretory cargo; required for the delivery of bud-site selection protein Axl2p and Nha1p antiporter to cell surface; related to Drosophila cornichon; ERV14 has a paralog, ERV15, that arose from the whole genome duplication		Trafficking	0	NA	1	Change of phenotype	0	1
YGL212W	VAM7	Vacuolar SNARE protein; functions with Vam3p in vacuolar protein trafficking; has an N-terminal PX domain (phosphoinositide-binding module) that binds PtdIns-3-P and mediates membrane binding; SNAP-25 homolog; protein abundance increases in response to DNA replication stress		Trafficking	0	NA	1	Change of phenotype	0	0
YGL233W	SEC15	Essential 113 kDa subunit of the exocyst complex; the exocyst mediates polarized targeting and tethering of post-Golgi secretory vesicles to active sites of exocytosis prior to SNARE-mediated fusion; interacts with and functions as a downstream effector of active, GTP-bound Sec4p, a Rab family GTPase		Trafficking	0	NA	1	Change of phenotype	0	0
YGR241C	YAP1802	Protein of the AP180 family, involved in clathrin cage assembly; binds Pan1p and clathrin; YAP1802 has a paralog, YAP1801, that arose from the whole genome duplication		Trafficking	0	NA	1	Change of phenotype	0	0
YGR284C	ERV29	Protein localized to COPII-coated vesicles; involved in vesicle formation and incorporation of specific secretory cargo; protein abundance increases in response to DNA replication stress		Trafficking	0	NA	1	Change of phenotype	0	1
YJL036W	SNX4	Sorting nexin; involved in retrieval of late-Golgi SNAREs from post-Golgi endosomes to the trans-Golgi network and in cytoplasm to vacuole transport; contains a PX phosphoinositide-binding domain; forms complexes with Snx41p and with Atg20p		Trafficking	0	NA	1	Change of phenotype	0	0
YJL085W	EXO70	Subunit of the exocyst complex; the exocyst mediates polarized targeting and tethering of post-Golgi secretory vesicles to active sites of exocytosis prior to SNARE-mediated fusion; PtdIns[4,5]P2-binding protein that localizes to exocytic sites in an actin-independent manner, targeting and anchoring the exocyst with Sec3p; involved in exocyst assembly; direct downstream effector of Rho3p and Cdc4…		Trafficking	0	NA	1	Change of phenotype	0	0
YJL099W	CHS6	Member of the ChAPs (Chs5p-Arf1p-binding proteins) family; part of the exomer complex that mediates export of specific cargo proteins, including Chs3p, from the Golgi to the plasma membrane; primary component of the Chs5/6 complex that binds directly to membranes; CHS6 has a paralog, BCH2, that arose from the whole genome duplication		Trafficking	0	NA	1	Change of phenotype	0	0
YJR005W	APL1	Beta-adaptin; large subunit of the clathrin associated protein complex (AP-2); involved in vesicle mediated transport; similar to mammalian beta-chain of the clathrin associated protein complex		Trafficking	0	NA	1	Change of phenotype	0	0
YJR058C	APS2	Small subunit of the clathrin-associated adaptor complex AP-2; AP-2 is involved in protein sorting at the plasma membrane; related to the sigma subunit of the mammalian plasma membrane clathrin-associated protein (AP-2) complex		Trafficking	0	NA	1	Change of phenotype	0	0
YLR170C	APS1	Small subunit of the clathrin-associated adaptor complex AP-1; AP-1 is involved in protein sorting at the trans-Golgi network; homolog of the sigma subunit of the mammalian clathrin AP-1 complex		Trafficking	0	NA	1	Change of phenotype	0	0
YML067C	ERV41	Protein localized to COPII-coated vesicles; forms a complex with Erv46p; involved in the membrane fusion stage of transport; has homology to human ERGIC2 (PTX1) protein		Trafficking	0	NA	1	Change of phenotype	0	1
YMR123W	PKR1	V-ATPase assembly factor; functions with other V-ATPase assembly factors in the ER to efficiently assemble the V-ATPase membrane sector (V0); protein abundance increases in response to DNA replication stress		Quality control	0	NA	1	Change of phenotype	0	1
YNL272C	SEC2	Guanyl-nucleotide exchange factor for the small G-protein Sec4p; essential for post-Golgi vesicle transport and for autophagy; associates with the exocyst, via exocyst subunit Sec15p, on secretory vesicles		Trafficking	0	NA	1	Change of phenotype	0	0
YNR006W	VPS27	Endosomal protein that forms a complex with Hse1p; required for recycling Golgi proteins, forming lumenal membranes and sorting ubiquitinated proteins destined for degradation; has Ubiquitin Interaction Motifs which bind ubiquitin (Ubi4p)		Trafficking	0	NA	1	Change of phenotype	0	0
YNR049C	MSO1	Lipid-interacting protein in SNARE complex assembly machinery; acts at late step in secretion; interacts with membranes through two distinct binding sites; shows genetic and physical interactions with Sec1p; required for prospore membrane formation during sporulation; N-terminus closely associates with plasma membrane, C-terminus colocalizes with Sec4p on intracellular membranes; relocalizes from…		Trafficking	0	NA	1	Change of phenotype	0	0
YOR036W	PEP12	Target membrane receptor (t-SNARE); for vesicular intermediates traveling between the Golgi apparatus and the vacuole; controls entry of biosynthetic, endocytic, and retrograde traffic into the prevacuolar compartment; syntaxin		Trafficking	0	NA	1	Change of phenotype	0	1
YPL045W	VPS16	Subunit of the HOPS and the CORVET complexes; part of the Class C Vps complex essential for membrane docking and fusion at Golgi-to-endosome and endosome-to-vacuole protein transport stages		Trafficking	0	NA	1	Change of phenotype	0	0
YBR002C	RER2	Forms the dehydrodolichyl diphosphate synthase (DDS) complex with NUS1; major enzyme of polyprenol synthesis in both the endoplasmic reticulum (ER) and in lipid droplets; participates in ER protein sorting; human ortholog DHDDS functionally complements the heat sensitive growth defect of a ts allele, and is associated with retinitis pigmentosa		Lipids	0	NA	1	Change of phenotype	0	0
YBR265W	TSC10	3-ketosphinganine reductase; catalyzes the second step in phytosphingosine synthesis; essential for growth in the absence of exogenous dihydrosphingosine or phytosphingosine; localized to lipid droplets; member of short chain dehydrogenase/reductase protein family; mutations in human homolog KDSR cause recessive progressive symmetric erythrokeratoderma		Lipids	0	NA	1	Change of phenotype	0	1
YEL031W	SPF1	P-type ATPase, ion transporter of the ER membrane; required to maintain normal lipid and sterol composition of intracellular compartments and proper targeting of mitochondrial outer membrane tail-anchored proteins; involved in ER function and Ca2+ homeostasis; required for regulating Hmg2p degradation; confers sensitivity to a killer toxin (SMKT) produced by Pichia farinosa KK1; null mutation is …		Quality control	0	NA	1	Change of phenotype	0	1
YER120W	SCS2	Integral ER membrane protein, regulates phospholipid metabolism; one of 6 proteins (Ist2p, Scs2p, Scs22p, Tcb1p, Tcb2p, Tcb3p) that connect ER to plasma membrane (PM) and regulate PI4P levels by controlling access of Sac1p phosphatase to substrate PI4P in the PM; interacts with FFAT motifs in Opi1p, Swh1p, Osh2p, and Osh3p; involved in telomeric silencing; VAP homolog; SCS2 has a paralog, SCS22, …		Contact Site	0	NA	1	Change of phenotype	0	1
YER166W	DNF1	Aminophospholipid translocase (flippase); type 4 P-type ATPase; involved in phospholipid translocation, contributing to endocytosis, protein transport, and cellular polarization; localizes primarily to the plasma membrane; localizes to the shmoo tip where it has a redundant role in the cellular response to mating pheromone; DNF1 has a paralog, DNF2, that arose from the whole genome duplication		Lipids	0	NA	1	Change of phenotype	0	1
YHL003C	LAG1	Ceramide synthase component; involved in synthesis of ceramide from C26(acyl)-coenzyme A and dihydrosphingosine or phytosphingosine, functionally equivalent to Lac1p; forms ER foci upon DNA replication stress; homolog of human CERS2, a tumor metastasis suppressor gene whose silencing enhances invasion/metastasis of prostate cancer cells; LAG1 has a paralog, LAC1, that arose from the whole genome …		Lipids	0	NA	1	Change of phenotype	0	1
YKL004W	AUR1	Phosphatidylinositol:ceramide phosphoinositol transferase; required for sphingolipid synthesis; can mutate to confer aureobasidin A resistance; also known as IPC synthase		Lipids	0	NA	1	Change of phenotype	0	1
YDL015C	TSC13	Enoyl reductase; catalyzes last step in each cycle of very long chain fatty acid elongation; localizes to ER, highly enriched in a structure marking nuclear-vacuolar junctions; coimmunoprecipitates with elongases Elo2p and Elo3p; protein increases in abundance and relative distribution to ER foci increases upon DNA replication stress; human homolog TECR implicated in nonsyndromic mental retardati…		Lipids	0	NA	1	Change of phenotype	0	1
YDL046W	NPC2	Sterol transport protein and functional homolog of human NPC2/He1; acts with Ncr1p in sterol trafficking; human NPC2 is a cholesterol-binding protein whose deficiency causes Niemann-Pick type C2 disease involving retention of cholesterol in lysosomes; yeast NPC2 can complement mutations in human NPC2		Lipids	0	NA	1	Change of phenotype	0	1
YDL222C	FMP45	Integral membrane protein localized to mitochondria; required for sporulation and maintaining sphingolipid content; similar to SUR7; FMP45 has a paralog, YNL194C, that arose from the whole genome duplication		Lipids	0	NA	1	Change of phenotype	0	1
YGL055W	OLE1	Delta(9) fatty acid desaturase; required for monounsaturated fatty acid synthesis and for normal distribution of mitochondria		Lipids	0	NA	1	Change of phenotype	0	1
YGR175C	ERG1	Squalene epoxidase; catalyzes the epoxidation of squalene to 2,3-oxidosqualene; plays an essential role in the ergosterol-biosynthesis pathway and is the specific target of the antifungal drug terbinafine; human SQLE functionally complements the lethality of the erg1 null mutation		Lipids	0	NA	1	Change of phenotype	0	1
YGR263C	SAY1	Sterol deacetylase; component of the sterol acetylation/deacetylation cycle along with Atf2p; active both in the endoplasmic reticulum (ER) and in lipid droplets; integral membrane protein with active site in the ER lumen; green fluorescent protein (GFP)-fusion protein localizes to the ER		Lipids	0	NA	1	Change of phenotype	0	1
YLR100W	ERG27	3-keto sterol reductase; catalyzes the last of three steps required to remove two C-4 methyl groups from an intermediate in ergosterol biosynthesis; mutants are sterol auxotrophs; mutation is functionally complemented by human HSD17B7		Lipids	0	NA	1	Change of phenotype	0	1
YLR240W	VPS34	Phosphatidylinositol (PI) 3-kinase that synthesizes PI-3-phosphate; forms membrane-associated signal transduction complex with Vps15p to regulate protein sorting; activated by the GTP-bound form of Gpa1p; a fraction is localized, with Vps15p, to nuclear pores at nucleus-vacuole junctions and may facilitate transcription elongation for genes positioned at the nuclear periphery		Lipids	0	NA	1	Change of phenotype	0	0
YML059C	NTE1	Serine esterase; homolog of human neuropathy target esterase (NTE); Nte1p-mediated phosphatidylcholine turnover influences transcription factor Opi1p localization, affecting transcriptional regulation of phospholipid biosynthesis genes		Lipids	0	NA	1	Change of phenotype	0	1
YMR015C	ERG5	C-22 sterol desaturase; a cytochrome P450 enzyme that catalyzes the formation of the C-22(23) double bond in the sterol side chain in ergosterol biosynthesis; may be a target of azole antifungal drugs		Lipids	0	NA	1	Change of phenotype	0	1
YMR202W	ERG2	C-8 sterol isomerase; catalyzes isomerization of delta-8 double bond to delta-7 position at an intermediate step in ergosterol biosynthesis; transcriptionally down-regulated when ergosterol is in excess; mutation is functionally complemented by human EBP		Lipids	0	NA	1	Change of phenotype	0	1
YOR011W	AUS1	Plasma membrane sterol transporter of the ATP-binding cassette family; required, along with Pdr11p, for uptake of exogenous sterols and their incorporation into the plasma membrane; activity is stimulated by phosphatidylserine; sterol uptake is required for anaerobic growth because sterol biosynthesis requires oxygen; AUS1 has a paralog, PDR11, that arose from the whole genome duplication		Lipids	0	NA	1	Change of phenotype	0	1
YBR011C	IPP1	Cytoplasmic inorganic pyrophosphatase (PPase); homodimer that catalyzes the rapid exchange of oxygens from Pi with water, highly expressed and essential for viability, active-site residues show identity to those from E. coli PPase		Others	0	NA	1	Change of phenotype	0	0
YBR029C	CDS1	Phosphatidate cytidylyltransferase (CDP-diglyceride synthetase); an enzyme that catalyzes that conversion of CTP + phosphate into diphosphate + CDP-diaclglyerol, a critical step in the synthesis of all major yeast phospholipids; human homolog CDS1 can complement yeast cds1 null mutant		Lipids	0	NA	1	Change of phenotype	0	1
YBR044C	TCM62	Protein involved in assembly of the succinate dehydrogenase complex; mitochondrial; putative chaperone	1	Carbon cycle and Respiration	0	NA	1	Change of phenotype	0	0
YBR096W	0	Putative protein of unknown function; green fluorescent protein (GFP)-fusion protein localizes to the ER		Unknown function	0	NA	1	Change of phenotype	0	1
YCL028W	RNQ1	[PIN(+)] prion; an infectious protein conformation that is generally an ordered protein aggregate		Others	0	NA	1	Change of phenotype	0	0
YCR005C	CIT2	Citrate synthase, peroxisomal isozyme involved in glyoxylate cycle; catalyzes condensation of acetyl coenzyme A and oxaloacetate to form citrate; expression is controlled by Rtg1p and Rtg2p transcription factors; SCF-Ucc1 regulates level of Cit2p to maintain citrate homeostasis; oxaloacetate-dependent positive feedback loop inhibits Cit2p ubiquitination; CIT2 has a paralog, CIT1, that arose from …		Peroxisomes	0	NA	1	Change of phenotype	0	0
YCR007C	0	Putative integral membrane protein; member of DUP240 gene family; SWAT-GFP and mCherry fusion proteins localize to the cell periphery and vacuole; YCR007C is not an essential gene		Unknown function	0	NA	1	Change of phenotype	0	1
YER006W	NUG1	GTPase that associates with nuclear 60S pre-ribosomes; required for export of 60S ribosomal subunits from the nucleus		Translation	0	NA	1	Change of phenotype	0	0
YHL042W	0	Endoplasmic reticulum protein; member of DUP380 subfamily of conserved, often subtelomerically-encoded proteins; may contribute to maintenance of ER and nuclear morphology; null mutants have distorted nuclear envelope shape, and discontinuous, misshapen perinuclear ER		Unknown function	0	NA	1	Change of phenotype	0	1
YHR120W	MSH1	DNA-binding protein of the mitochondria; involved in repair of mitochondrial DNA; has ATPase activity and binds to DNA mismatches; has homology to E. coli MutS; transcription is induced during meiosis	1	DNA maintenance	0	NA	1	Change of phenotype	0	0
YHR143W-A	RPC10	RNA polymerase subunit ABC10-alpha, found in RNA pol I, II, and III; relocalizes from nucleolus to cytoplasm upon DNA replication stress		Translation	0	NA	1	Change of phenotype	0	0
YIL016W	SNL1	Ribosome-associated protein; proposed to act in protein synthesis, nuclear pore complex biogenesis and maintenance as well as protein folding and prion maintenance; ; has similarity to the mammalian BAG-1 protein		Translation	0	NA	1	Change of phenotype	0	1
YIL108W	0	Putative metalloendopeptidase; forms cytoplasmic foci upon DNA replication stress		Unknown function	0	NA	1	Change of phenotype	0	0
YIL114C	POR2	Putative mitochondrial porin (voltage-dependent anion channel); not required for mitochondrial membrane permeability or mitochondrial osmotic stability; POR2 has a paralog, POR1, that arose from the whole genome duplication		Transporters	0	NA	1	Change of phenotype	0	0
YKR009C	FOX2	3-hydroxyacyl-CoA dehydrogenase and enoyl-CoA hydratase; multifunctional enzyme of the peroxisomal fatty acid beta-oxidation pathway; mutation is functionally complemented by human HSD17B4		Lipids	0	NA	1	Change of phenotype	0	0
YFR006W	0	Putative X-Pro aminopeptidase; green fluorescent protein (GFP)-fusion protein localizes to the cytoplasm; YFR006W is not an essential gene		Quality control	0	NA	1	Change of phenotype	0	1
YDL193W	NUS1	Forms dehydrodolichyl diphosphate synthase complex with RER2 or SRT1; tet-repressible mutant shows accumulation of hypoglycosylated forms of CPY, suggesting that Nus1p may be involved in protein trafficking; mutations in human homolog NUS1 have been implicated in congenital scoliosis, neurological impairment, refractory epilepsy, hearing deficit, and visual impairment; human cis-prenyltransferase…		Lipids	0	NA	1	Change of phenotype	0	1
YDR150W	NUM1	Protein required for nuclear migration; component of the mitochondria-ER-cortex-anchor (MECA); required for the association of mitochondria with the cell cortex and for accurate distribution of mitochondrial network; interacts with Mdm36p to link the ER and mitochondria at the cortex; localizes to the mother cell cortex and the bud tip; may mediate interactions of dynein and cytoplasmic microtubu…		Contact Site	0	NA	1	Change of phenotype	0	0
YDR244W	PEX5	Peroxisomal membrane signal receptor for peroxisomal matrix proteins; receptor for the C-terminal tripeptide signal sequence (PTS1) of peroxisomal matrix proteins; required for peroxisomal matrix protein import; also proposed to have PTS1-receptor independent functions		Peroxisomes	0	NA	1	Change of phenotype	0	0
YDR276C	PMP3	Small plasma membrane protein; confers resistance to amphotericin B and is a potential target of this common antifungal drug; related to a family of plant polypeptides that are overexpressed under high salt concentration or low temperature; not essential for viability; deletion causes hyperpolarization of the plasma membrane potential		Transporters	0	NA	1	Change of phenotype	0	1
YDR329C	PEX3	Peroxisomal membrane protein (PMP); required for proper localization and stability of PMPs; anchors peroxisome retention factor Inp1p at the peroxisomal membrane; interacts with Pex19p		Peroxisomes	0	NA	1	Change of phenotype	0	1
YGL067W	NPY1	NADH diphosphatase (pyrophosphatase); hydrolyzes the pyrophosphate linkage in NADH and related nucleotides; localizes to peroxisomes; enzymatic component of one of several partly redundant surveillance pathways involved in decapping of non-canonical nicotinamide adenine dinucleotide (NAD) capped nuclear NAD-RNAs; also possesses deCoAping activity involved in the decapping of non-canonical dephosp…		Peroxisomes	0	NA	1	Change of phenotype	0	0
YGL095C	VPS45	Protein of the Sec1p/Munc-18 family; essential for vacuolar protein sorting; required for the function of Pep12p and the early endosome/late Golgi SNARE Tlg2p; essential for fusion of Golgi-derived vesicles with the prevacuolar compartment; mutation in human VPS45 is associated with congenital neutropenia and primary myelofibrosis of infancy		Trafficking	0	NA	1	Change of phenotype	0	0
YGL211W	NCS6	Protein required for uridine thiolation of Gln, Lys, and Glu tRNAs; required for the thiolation of uridine at the wobble position of Gln, Lys, and Glu tRNAs; has a role in urmylation and in invasive and pseudohyphal growth; inhibits replication of Brome mosaic virus in S. cerevisiae		Translation	0	NA	1	Change of phenotype	0	0
YGL219C	MDM34	Mitochondrial component of the ERMES complex; links the ER to mitochondria and may promote inter-organellar calcium and phospholipid exchange as well as coordinating mitochondrial DNA replication and growth; required for mitophagy; ERMES complex is often co-localized with peroxisomes and with concentrated areas of pyruvate dehydrogenase		Contact Site	0	NA	1	Change of phenotype	0	0
YGL230C	0	Putative protein of unknown function; non-essential gene		Unknown function	0	NA	1	Change of phenotype	0	1
YGL247W	BRR6	Essential nuclear envelope integral membrane protein; interacts and functions with Apq12p and Brl1p in lipid homeostasis; mutants are defective in nuclear pore complex biogenesis, nuclear envelope morphology, mRNA nuclear export, and are sensitive to sterol biosynthesis inhibitors and membrane fluidizing agents; exhibits synthetic lethal genetic interactions with genes involved in lipid metabolis…		Lipids	0	NA	1	Change of phenotype	0	1
YGR026W	0	Putative protein of unknown function; green fluorescent protein (GFP)-fusion protein localizes to the cell periphery		Unknown function	0	NA	1	Change of phenotype	0	1
YGR077C	PEX8	Intraperoxisomal organizer of the peroxisomal import machinery; organizes the formation of the importomer complex, bridging the docking complex with the RING finger complex; tightly associated with the lumenal face of the peroxisomal membrane; essential for peroxisome biogenesis; binds PTS1-signal receptor Pex5p, and PTS2-signal receptor Pex7p		Peroxisomes	0	NA	1	Change of phenotype	0	1
YGR083C	GCD2	Delta subunit of the translation initiation factor eIF2B; the guanine-nucleotide exchange factor for eIF2; activity subsequently regulated by phosphorylated eIF2; first identified as a negative regulator of GCN4 expression		Translation	0	NA	1	Change of phenotype	0	0
YGR106C	VOA1	ER protein that functions in assembly of the V0 sector of V-ATPase; functions with other assembly factors; null mutation enhances the vacuolar ATPase (V-ATPase) deficiency of a vma21 mutant impaired in endoplasmic reticulum (ER) retrieval		Others	0	NA	1	Change of phenotype	0	1
YGR131W	FHN1	Protein of unknown function; induced by ketoconazole; promoter region contains sterol regulatory element motif, which has been identified as a Upc2p-binding site; overexpression complements function of Nce102p in NCE102 deletion strain; FHN1 has a paralog, NCE102, that arose from the whole genome duplication		Unknown function	0	NA	1	Change of phenotype	0	1
YGR133W	PEX4	Peroxisomal ubiquitin conjugating enzyme; required for peroxisomal matrix protein import and peroxisome biogenesis		Peroxisomes	0	NA	1	Change of phenotype	0	0
YGR168C	PEX35	Regulator of peroxisome abundance; peroxisomal membrane protein, remote homolog to several curvature-generating human proteins; functionally interacts with vesicle-budding-inducing ADP-ribosylation factor Arf1p		Peroxisomes	0	NA	1	Change of phenotype	0	1
YGR197C	SNG1	Protein involved in resistance to nitrosoguanidine and 6-azauracil; expression is regulated by transcription factors involved in multidrug resistance; SNG1 has a paralog, YJR015W, that arose from the whole genome duplication		Others	0	NA	1	Change of phenotype	0	1
YGR220C	MRPL9	Mitochondrial ribosomal protein of the large subunit	1	Translation	0	NA	1	Change of phenotype	0	0
YGR236C	SPG1	Protein required for high temperature survival during stationary phase; not required for growth on nonfermentable carbon sources; the authentic, non-tagged protein is detected in highly purified mitochondria in high-throughput studies		Unknown function	0	NA	1	Change of phenotype	0	1
YGR237C	0	Putative protein of unknown function; green fluorescent protein (GFP)-fusion protein localizes to the cytoplasm		Unknown function	0	NA	1	Change of phenotype	0	0
YJL210W	PEX2	RING-finger peroxin and E3 ubiquitin ligase; peroxisomal membrane protein with a C-terminal zinc-binding RING domain, forms translocation subcomplex with Pex10p and Pex12p which functions in peroxisomal matrix protein import		Quality control	0	NA	1	Change of phenotype	0	1
YJL222W	VTH2	Putative membrane glycoprotein; has strong similarity to Vth1p and Pep1p/Vps10p; may be involved in vacuolar protein sorting		Trafficking	0	NA	1	Change of phenotype	0	1
YJR103W	URA8	Minor CTP synthase isozyme (see also URA7); catalyzes the ATP-dependent transfer of the amide nitrogen from glutamine to UTP, forming CTP, the final step in de novo biosynthesis of pyrimidines; involved in phospholipid biosynthesis; capable of forming cytoplasmic filaments termed cytoophidium, especially during conditions of glucose depletion; URA8 has a paralog, URA7, that arose from the whole g…		Nucleotides	0	NA	1	Change of phenotype	0	1
YJR137C	MET5	Sulfite reductase beta subunit; involved in amino acid biosynthesis, transcription repressed by methionine		Amino acids	0	NA	1	Change of phenotype	0	1
YLR148W	PEP3	Component of CORVET membrane tethering complex; vacuolar peripheral membrane protein that promotes vesicular docking/fusion reactions in conjunction with SNARE proteins, required for vacuolar biogenesis		Trafficking	0	NA	1	Change of phenotype	0	0
YLR152C	0	Putative protein of unknown function; YLR152C is not an essential gene		Unknown function	0	NA	1	Change of phenotype	0	1
YLR219W	MSC3	Protein of unknown function; green fluorescent protein (GFP)-fusion protein localizes to the cell periphery; msc3 mutants are defective in directing meiotic recombination events to homologous chromatids; potential Cdc28p substrate; protein abundance increases in response to DNA replication stress		Unknown function	0	NA	1	Change of phenotype	0	0
YLR238W	FAR10	Protein involved in recovery from arrest in response to pheromone; acts in a cell cycle arrest recovery pathway independent from Far1p; interacts with Far3p, Far7p, Far8p, Far9p, and Far11p; potential Cdc28p substrate; FAR10 has a paralog, VPS64, that arose from the whole genome duplication		Cell Wall and Septin Ring	0	NA	1	Change of phenotype	0	1
YLR243W	GPN3	Putative GTPase with a role in biogenesis of RNA pol II and polIII; may be involved in assembly of RNA polymerases II and III and in their transport into the nucleus; may have a role in sister chromatid cohesion; SWAT-GFP and mCherry fusion proteins localize to the endoplasmic reticulum and vacuole respectively; contains a Gly-Pro-Asn motif in the G domain; similar to Npa3p and Gpn2p		Translation	0	NA	1	Change of phenotype	0	1
YLR316C	TAD3	Subunit of tRNA-specific adenosine-34 deaminase; forms a heterodimer with Tad2p that converts adenosine to inosine at the wobble position of several tRNAs		Translation	0	NA	1	Change of phenotype	0	0
YLR327C	TMA10	Protein of unknown function that associates with ribosomes; protein abundance increases in response to DNA replication stress; TMA10 has a paralog, STF2, that arose from the whole genome duplication		Unknown function	0	NA	1	Change of phenotype	0	0
YLR421C	RPN13	Subunit of the 19S regulatory particle of the 26S proteasome lid; acts as a ubiquitin receptor for the proteasome; null mutants accumulate ubiquitinated Gcn4p and display decreased 26S proteasome stability; protein abundance increases in response to DNA replication stress		Quality control	0	NA	1	Change of phenotype	0	0
YML031W	NDC1	Subunit of the transmembrane ring of the nuclear pore complex (NPC); contributes to nucleocytoplasmic transport, NPC biogenesis and spindle pole body duplication; homologous to human NDC1		Kinetochore and Spindle pole	0	NA	1	Change of phenotype	0	1
YML101C	CUE4	Protein of unknown function; has a CUE domain that binds ubiquitin, which may facilitate intramolecular monoubiquitination; CUE4 has a paralog, CUE1, that arose from the whole genome duplication		Quality control	0	NA	1	Change of phenotype	0	1
YMR026C	PEX12	C3HC4-type RING-finger peroxin and E3 ubiquitin ligase; required for peroxisome biogenesis and peroxisomal matrix protein import; forms translocation subcomplex with Pex2p and Pex10p; mutations in human homolog cause peroxisomal disorder		Quality control	0	NA	1	Change of phenotype	0	1
YMR204C	INP1	Peripheral membrane protein of peroxisomes; involved in peroxisomal inheritance; recruitment to peroxisomes is mediated by interaction with Pex3p at the peroxisomal membrane; Inp1p and Pex3p tether peroxisomes to plasma membrane		Peroxisomes	0	NA	1	Change of phenotype	0	0
YMR257C	PET111	Mitochondrial translational activator specific for the COX2 mRNA; located in the mitochondrial inner membrane	1	Translation	0	NA	1	Change of phenotype	0	0
YNL100W	MIC27	Component of the MICOS complex; MICOS (formerly MINOS or MitOS), a mitochondrial inner membrane complex that extends into the intermembrane space with a role in the maintenance of crista junctions, inner membrane architecture, and formation of contact sites to the outer membrane; forms a subcomplex with Mic10p and Mic12p whose assembly and stability requires cardiolipin; orthologous to human APOO…		Contact Site	0	NA	1	Change of phenotype	0	0
YNL159C	ASI2	Subunit of the inner nuclear membrane Asi ubiquitin ligase complex; the Asi complex targets both misfolded proteins of the inner nuclear membrane-associated degradation (INMAD) pathway and inner for ubiquitin-mediated degradation; acts with Asi1p and Asi3p to ensure the fidelity of SPS-sensor signaling by targeting latent unprocessed forms of Stp1p and Stp2p, maintaining the repressed state of ge…		Quality control	0	NA	1	Change of phenotype	0	1
YNL173C	MDG1	Plasma membrane protein; involved in G-protein mediated pheromone signaling pathway; overproduction suppresses bem1 mutations; MDG1 has a paralog, CRP1, that arose from the whole genome duplication		Cell Wall and Septin Ring	0	NA	1	Change of phenotype	0	0
YNL260C	LTO1	Substrate-specific adaptor protein involved in apo-Rli1p maturation; subunit of the Yae1-Lto1 complex, recruiting apo-Rli1p to the CIA targeting complex, facilitating the insertion of an Fe/S cluster by the Fe-S biosynthetic machinery; deca-GX3 motif crucial for complex formation; essential for aerobic but not anaerobic growth; homolog of human ORAOV1, which is overexpressed in solid tumors; co-e…	1	Others	0	NA	1	Change of phenotype	0	0
YNL323W	LEM3	Membrane protein of the plasma membrane and ER; interacts specifically in vivo with the phospholipid translocase (flippase) Dnf1p; involved in translocation of phospholipids and alkylphosphocholine drugs across the plasma membrane; null mutant requires tryptophan due to mislocalization of tryptophan permease Tat2p		Others	0	NA	1	Change of phenotype	0	1
YNR044W	AGA1	Anchorage subunit of a-agglutinin of a-cells; highly O-glycosylated protein with N-terminal secretion signal and C-terminal signal for addition of GPI anchor to cell wall, linked to adhesion subunit Aga2p via two disulfide bonds; AGA1 has a paralog, FIG2, that arose from the whole genome duplication		Cell Wall and Septin Ring	0	NA	1	Change of phenotype	0	1
YOL009C	MDM12	Mitochondrial outer membrane protein, ERMES complex subunit; required for transmission of mitochondria to daughter cells; required for mitophagy; may influence import and assembly of outer membrane beta-barrel proteins; ERMES complex is often co-localized with peroxisomes and with concentrated areas of pyruvate dehydrogenase		Contact Site	0	NA	1	Change of phenotype	0	0
YOL027C	MDM38	Membrane-associated mitochondrial ribosome receptor; forms a complex with Mba1p to facilitate recruitment of mRNA-specific translational activators to ribosomes; ribosome-associated protein involved in the insertion of newly synthesized proteins into the mitochondrial inner membrane; role in protein export and K+/H+ exchange; localizes to the inner mitochondrial membrane; human ortholog Letm1 imp…	1	Translation	0	NA	1	Change of phenotype	0	1
YOL119C	MCH4	Protein with similarity to mammalian monocarboxylate permeases; monocarboxylate permeases are involved in transport of monocarboxylic acids across the plasma membrane but mutant is not deficient in monocarboxylate transport		Transporters	0	NA	1	Change of phenotype	0	1
YOL122C	SMF1	Divalent metal ion transporter; broad specificity for di-valent and tri-valent metals; post-translationally regulated by levels of metal ions; member of the Nramp family of metal transport proteins		Transporters	0	NA	1	Change of phenotype	0	1
YOR006C	TSR3	Protein required for 20S pre-rRNA processing; involved in processing of the 20S pre-rRNA at site D to generate mature 18S rRNA; green fluorescent protein (GFP)-fusion protein localizes to both the cytoplasm and the nucleus; relative distribution to the nucleus increases upon DNA replication stress		Translation	0	NA	1	Change of phenotype	0	0
YOR034C	AKR2	Ankyrin repeat-containing protein; member of a family of putative palmitoyltransferases containing an Asp-His-His-Cys-cysteine rich (DHHC-CRD) domain; possibly involved in constitutive endocytosis of Ste3p; AKR2 has a paralog, AKR1, that arose from the whole genome duplication		Post Translational Modifications (PTMs)	0	NA	1	Change of phenotype	0	1
YOR059C	LPL1	Phospholipase; contains lipase specific GXSXG motif; maintains lipid droplet (LD) morphology; induced by transcription factor Rpn4p; protein abundance increases in response to DNA replication stress		Lipids	0	NA	1	Change of phenotype	0	1
YOR104W	PIN2	Exomer-dependent cargo protein; induces appearance of [PIN+] prion when overproduced; prion-like domain serves as a retention signal in the trans-Golgi network; predicted to be palmitoylated		Others	0	NA	1	Change of phenotype	0	1
YOR154W	SLP1	Glycosylated integral ER membrane protein of unknown function; forms an ER-membrane associated protein complex with Emp65p; member of the SUN-like family of proteins; genetic interactions suggest a role in folding of ER membrane proteins; required for nuclear envelope localization of Mps3p		Unknown function	0	NA	1	Change of phenotype	0	1
YOR168W	GLN4	Glutamine tRNA synthetase; monomeric class I tRNA synthetase that catalyzes the specific glutaminylation of tRNA(Gln); N-terminal domain proposed to be involved in enzyme-tRNA interactions		Translation	0	NA	1	Change of phenotype	0	0
YOR207C	RET1	Second-largest subunit of RNA polymerase III; RNA polymerase III is responsible for the transcription of tRNA and 5S RNA genes, and other low molecular weight RNAs		Translation	0	NA	1	Change of phenotype	0	0
YOR245C	DGA1	Diacylglycerol acyltransferase; catalyzes the terminal step of triacylglycerol (TAG) formation, acylates diacylglycerol using acyl-CoA as an acyl donor; Lro1p and Dga1p can O-acylate ceramides; localized to lipid particles		Lipids	0	NA	1	Change of phenotype	0	1
YOR284W	HUA2	Cytoplasmic protein of unknown function; computational analysis of large-scale protein-protein interaction data suggests a possible role in actin patch assembly		Unknown function	0	NA	1	Change of phenotype	0	0
YOR386W	PHR1	DNA photolyase involved in photoreactivation; repairs pyrimidine dimers in the presence of visible light; induced by DNA damage; regulated by transcriptional repressor Rph1p	1	DNA maintenance	0	NA	1	Change of phenotype	0	0
YPL099C	INA17	F1F0 ATPase synthase peripheral stalk assembly factor; subunit of the matrix-exposed inner mitochondrial membrane localized INA complex (Ina22p-Ina17p) involved in assembly of the F1F0 peripheral stalk; co-purifies with Ina22p and ATP synthase subunits; null mutant displays elevated frequency of mitochondrial genome loss and has a respiratory growth defect		Transporters	0	NA	1	Change of phenotype	0	1
YPR091C	NVJ2	Lipid-binding ER protein, enriched at nucleus-vacuolar junctions (NVJ); involved in nonvesicular transfer of ceramides from ER to Golgi; may be involved in sterol metabolism or signaling at the NVJ; contains a synaptotagmin-like-mitochondrial-lipid binding protein (SMP) domain; binds phosphatidylinositols and other lipids in a large-scale study; may interact with ribosomes, based on co-purificati…		Contact Site	0	NA	1	Change of phenotype	0	1
YPR111W	DBF20	Ser/Thr kinase involved in late nuclear division; one of the mitotic exit network (MEN) proteins; necessary for the execution of cytokinesis; also plays a role in regulating the stability of SWI5 and CLB2 mRNAs; DBF20 has a paralog, DBF2, that arose from the whole genome duplication		Kinetochore and Spindle pole	0	NA	1	Change of phenotype	0	0
YPR147C	0	Bifunctional triacylglycerol lipase and short chain ester hydrolase; null mutant results in the accumulation of both triacylglycerol and fatty acids derived from neutral lipids and phospholipids as well as an increase in the quantity of lipid droplets; contains an alpha/beta hydrolase domain with a conserved GXSXG lipase motif; localizes to lipid droplets; GFP-fusion protein localizes to the cyto…		Lipids	0	NA	1	Change of phenotype	0	1
YCL005W-A	VMA9	Vacuolar H+ ATPase subunit e of the V-ATPase V0 subcomplex; essential for vacuolar acidification; interacts with the V-ATPase assembly factor Vma21p in the ER; involved in V0 biogenesis		Transporters	0	NA	1	Change of phenotype	0	1
YJR112W-A	0	Putative protein of unknown function; SWAT-GFP and mCherry fusion proteins localize to the endoplasmic reticulum; identified based on homology to <i>Ashbya gossypii</i>		Unknown function	0	NA	1	Change of phenotype	0	1
YBL039W-B	MIN6	Mitochondrial protein of unknown function; mCherry fusion protein localizes to the vacuole		Unknown function	0	NA	1	Change of phenotype	0	1
YHR214C-D	0	Putative protein of unknown function; identified by gene-trapping, microarray-based expression analysis, and genome-wide homology searching; SWAT-GFP and mCherry fusion proteins localize to the nucleus and endoplasmic reticulum respectively; YHR214C-D has a paralog, YAR069C, that arose from a segmental duplication		Unknown function	0	NA	1	Change of phenotype	0	1
YGL194C-A	0	Putative protein of unknown function; identified based on comparisons of the genome sequences of six Saccharomyces species; SWAT-GFP and mCherry fusion proteins localize to the endoplasmic reticulum		Unknown function	0	NA	1	Change of phenotype	0	1
YCL052C	PBN1	Component of glycosylphosphatidylinositol-mannosyltransferase I; essential component; required for the autocatalytic post-translational processing of the protease B precursor Prb1p; localizes to ER in lumenal orientation; homolog of mammalian PIG-X		Post Translational Modifications (PTMs)	0	NA	1	Change of phenotype	0	1
YEL036C	ANP1	Subunit of the alpha-1,6 mannosyltransferase complex; type II membrane protein; has a role in retention of glycosyltransferases in the Golgi; involved in osmotic sensitivity and resistance to aminonitrophenyl propanediol		Post Translational Modifications (PTMs)	0	NA	1	Change of phenotype	0	1
YER001W	MNN1	Alpha-1,3-mannosyltransferase; integral membrane glycoprotein of the Golgi complex, required for addition of alpha1,3-mannose linkages to N-linked and O-linked oligosaccharides, one of five S. cerevisiae proteins of the MNN1 family		Post Translational Modifications (PTMs)	0	NA	1	Change of phenotype	0	1
YGR036C	CAX4	Dolichyl pyrophosphate (Dol-P-P) phosphatase; cleaves the anhydride linkage in Dol-P-P; involved in synthesis of Dol-P-P-linked oligosaccharide intermediate required for protein N-glycosylation; has a luminally oriented active site in the ER; mutation affects vesicular transport, membrane and cell wall biogenesis and lipid homeostasis		Post Translational Modifications (PTMs)	0	NA	1	Change of phenotype	0	1
YJL183W	MNN11	Subunit of a Golgi mannosyltransferase complex; this complex also contains Anp1p, Mnn9p, Mnn10p, and Hoc1p, and mediates elongation of the polysaccharide mannan backbone; has homology to Mnn10p		Post Translational Modifications (PTMs)	0	NA	1	Change of phenotype	0	1
YPL050C	MNN9	Subunit of Golgi mannosyltransferase complex; this complex mediates elongation of the polysaccharide mannan backbone; forms a separate complex with Van1p that is also involved in backbone elongation; this complex also contains Anp1p, Mnn10p, Mnn11p, and Hoc1p		Post Translational Modifications (PTMs)	0	NA	1	Change of phenotype	0	1
YEL017W	GTT3	Protein of unknown function may be involved in glutathione metabolism; function suggested by computational analysis of large-scale protein-protein interaction data; N- and C-terminal fusion proteins localize to the cell periphery		Reduction-Oxidation (Redox)	0	NA	1	Change of phenotype	0	1
YIR038C	GTT1	ER associated glutathione S-transferase; capable of homodimerization; glutathione transferase for Yvc1p vacuolar cation channel; expression induced during the diauxic shift and throughout stationary phase; functional overlap with Gtt2p, Grx1p, and Grx2p		Reduction-Oxidation (Redox)	0	NA	1	Change of phenotype	0	0
YDR513W	GRX2	Cytoplasmic glutaredoxin; thioltransferase, glutathione-dependent disulfide oxidoreductase involved in maintaining redox state of target proteins, also exhibits glutathione peroxidase activity, expression induced in response to stress; GRX2 has two in-frame start codons resulting in a shorter isoform that is retained in the cytosol and a longer form translocated to the mitochondrial matrix; GRX2 …		Reduction-Oxidation (Redox)	0	NA	1	Change of phenotype	0	1
YIR004W	DJP1	ER-associated chaperone involved in protein targeting; redirects mitochondrial membrane protein precursors to mitochondrial translocation system; required for peroxisomal protein import and involved in peroxisome assembly; facilitates import of Mim1p and Mim2p into the mitochondrial outer membrane; homologous to E. coli DnaJ		Translocation	0	NA	1	Change of phenotype	0	0
YDL204W	RTN2	Reticulon protein; involved in nuclear pore assembly and maintenance of tubular ER morphology; promotes membrane curvature; regulates the ER asymmetry-induced inheritance block during ER stress; role in ER-derived peroxisomal biogenesis; interacts with Sec6p, Yip3p, and Sbh1p; less abundant than RTN1; member of RTNLA (reticulon-like A) subfamily; protein increases in abundance and relocalizes to …		Organelle shaping	0	NA	1	Change of phenotype	0	1
YAR071W	PHO11	One of three repressible acid phosphatases; glycoprotein that is transported to the cell surface by the secretory pathway; induced by phosphate starvation and coordinately regulated by PHO4 and PHO2; PHO11 has a paralog, PHO12, that arose from a segmental duplication		Transporters	0	NA	1	Change of phenotype	0	1
YCL025C	AGP1	Broad-specificity, low-affinity amino acid permease; minor serine permease with major contributions from paralog Gnp1p; involved in uptake of asparagine, glutamine, and other amino acids; expression induced by amino acids and regulated by SPS plasma membrane amino acid sensor system (Ssy1p-Ptr3p-Ssy5p)		Transporters	0	NA	1	Change of phenotype	0	1
YCR010C	ADY2	Acetate transporter required for normal sporulation; phosphorylated in mitochondria; ADY2 has a paralog, ATO2, that arose from the whole genome duplication		Transporters	0	NA	1	Change of phenotype	0	1
YCR011C	ADP1	Putative ATP-dependent permease of the ABC transporter family		Transporters	0	NA	1	Change of phenotype	0	1
YER185W	PUG1	Plasma membrane protein involved in protoprophyrin and heme transport; roles in the uptake of protoprophyrin IX and the efflux of heme; expression is induced under both low-heme and low-oxygen conditions; member of the fungal lipid-translocating exporter (LTE) family of proteins		Transporters	0	NA	1	Change of phenotype	0	1
YHL035C	VMR1	Vacuolar membrane protein; involved in multiple drug resistance and metal sensitivity; ATP-binding cassette (ABC) family member involved in drug transport; potential Cdc28p substrate; induced under respiratory conditions; VMR1 has a paralog, YBT1, that arose from the whole genome duplication		Transporters	0	NA	1	Change of phenotype	0	1
YHR050W	SMF2	Divalent metal ion transporter involved in manganese homeostasis; has broad specificity for di-valent and tri-valent metals; post-translationally regulated by levels of metal ions; member of the Nramp family of metal transport proteins		Transporters	0	NA	1	Change of phenotype	0	1
YKL220C	FRE2	Ferric reductase and cupric reductase; reduces siderophore-bound iron and oxidized copper prior to uptake by transporters; expression induced by low iron levels but not by low copper levels		Transporters	0	NA	1	Change of phenotype	0	1
YDR342C	HXT7	High-affinity glucose transporter; member of the major facilitator superfamily, nearly identical to Hxt6p, expressed at high basal levels relative to other HXTs, expression repressed by high glucose levels; HXT7 has a paralog, HXT4, that arose from the whole genome duplication		Transporters	0	NA	1	Change of phenotype	0	1
YDR384C	ATO3	Plasma membrane protein, putative ammonium transporter; regulation pattern suggests a possible role in export of ammonia from the cell; phosphorylated in mitochondria; member of the TC 9.B.33 YaaH family of putative transporters		Transporters	0	NA	1	Change of phenotype	0	1
YJL198W	PHO90	Low-affinity phosphate transporter; acts upstream of Pho81p in regulation of the PHO pathway; deletion of pho84, pho87, pho89, pho90, and pho91 causes synthetic lethality; transcription independent of Pi and Pho4p activity; overexpression results in vigorous growth; PHO90 has a paralog, PHO87, that arose from the whole genome duplication		Transporters	0	NA	1	Change of phenotype	0	1
YJR054W	KCH1	Potassium transporter that mediates K+ influx; activates high-affinity Ca2+ influx system (HACS) during mating pheromone response; expression up-regulated in response to alpha factor; localized to sites of polarized growth; member of a fungal-specific gene family; potential Cdc28p substrate; KCH1 has a paralog, PRM6, that arose from the whole genome duplication		Transporters	0	NA	1	Change of phenotype	0	1
YLL015W	BPT1	ABC type transmembrane transporter of MRP/CFTR family; found in vacuolar membrane, involved in the transport of unconjugated bilirubin and in heavy metal detoxification via glutathione conjugates, along with Ycf1p		Transporters	0	NA	1	Change of phenotype	0	1
YLR081W	GAL2	Galactose permease; required for utilization of galactose; also able to transport glucose		Transporters	0	NA	1	Change of phenotype	0	1
YMR279C	ATR2	Putative boron transporter involved in boron efflux and resistance; overexpression mutant but not null mutant displays boron tolerance phenotype; identified as a heat-induced gene in a high-throughout screen; YMR279C is not an essential gene; YMR279C has a paralog, ATR1, that arose from the whole genome duplication		Transporters	0	NA	1	Change of phenotype	0	1
YNL275W	BOR1	Boron efflux transporter of the plasma membrane; binds HCO3-, I-, Br-, NO3- and Cl-; has similarity to the characterized boron efflux transporter A. thaliana BOR1		Transporters	0	NA	1	Change of phenotype	0	1
YDL040C	NAT1	Subunit of protein N-terminal acetyltransferase NatA; NatA comprised of Nat1p, Ard1p, and Nat5p; N-terminally acetylates many proteins to influence multiple processes such as cell cycle progression, heat-shock resistance, mating, sporulation, telomeric silencing and early stages of mitophagy; orthologous to human NAA15; expression of both human NAA10 and NAA15 functionally complements ard1 nat1 d…		Post Translational Modifications (PTMs)	1	2.10629	1	Appearance of puncta	1	0
YMR006C	PLB2	Phospholipase B (lysophospholipase) involved in lipid metabolism; displays transacylase activity in vitro; overproduction confers resistance to lysophosphatidylcholine		Lipids	1	2.11137	1	Appearance of puncta	1	1
YMR019W	STB4	Putative transcription factor; contains a Zn(II)2Cys6 zinc finger domain characteristic of DNA-binding proteins; computational analysis suggests a role in regulation of expression of genes encoding transporters; binds Sin3p in a two-hybrid assay;		Others	1	2.52593	1	Appearance of puncta	1	1
YLL048C	YBT1	Transporter of the ATP-binding cassette (ABC) family; involved in bile acid transport; negative regulator of vacuole fusion; regulates release of lumenal Ca2+ stores; similar to mammalian bile transporters; YBT1 has a paralog, VMR1, that arose from the whole genome duplication		Transporters	1	3.28721	1	Appearance of puncta	1	1
YJL108C	PRM10	Pheromone-regulated protein; proposed to be involved in mating; predicted to have 5 transmembrane segments; induced by treatment with 8-methoxypsoralen and UVA irradiation		Cell Wall and Septin Ring	1	4.73184	1	Appearance of puncta	1	1
YEL062W	NPR2	Subunit of the Iml1p/SEACIT complex; SEACIT (Iml1p-Npr2p-Npr3p) is a subcomplex of the SEA complex, a coatomer-related complex that associates dynamically with the vacuole; Npr2p may have a structural or regulatory role, supporting Iml1p function as a GAP for the Rag family GTPase Gtr1p, and resulting in inhibition of TORC1 signaling in response to amino acid deprivation; SEACIT is required for n…		Autophagy and TOR signalling	0	NA	1	Appearance of puncta	0	0
YJR066W	TOR1	PIK-related protein kinase and rapamycin target; subunit of TORC1, a complex that controls growth in response to nutrients by regulating translation, transcription, ribosome biogenesis, nutrient transport and autophagy; involved in meiosis; indole-3-acetic acid, an ATP-competitive inhibitor of TORC1, accumulates upon entry into stationary phase; TOR1 has a paralog, TOR2, that arose from the whole…		Autophagy and TOR signalling	0	NA	1	Appearance of puncta	0	0
YMR068W	AVO2	Component of a complex containing the Tor2p kinase and other proteins; complex may have a role in regulation of cell growth		Autophagy and TOR signalling	0	NA	1	Appearance of puncta	0	0
YPL149W	ATG5	Conserved protein involved in autophagy and the Cvt pathway; undergoes conjugation with Atg12p to form a complex involved in Atg8p lipidation; Atg5p-Atg12p conjugate enhances E2 activity of Atg3 by rearranging its catalytic site, also forms a complex with Atg16p; the Atg5-Atg12/Atg16 complex binds to membranes and is essential for autophagosome formation; also involved in methionine restriction e…		Autophagy and TOR signalling	0	NA	1	Appearance of puncta	0	0
YPL166W	ATG29	Autophagy-specific protein; required for recruiting other ATG proteins to the pre-autophagosomal structure (PAS); interacts with Atg17p and localizas to the PAS in a manner interdependent with Atg17p and Cis1p; not conserved; relocalizes from nucleus to cytoplasmic foci upon DNA replication stress		Autophagy and TOR signalling	0	NA	1	Appearance of puncta	0	0
YBR225W	0	Putative protein of unknown function; non-essential gene identified in a screen for mutants affected in mannosylphophorylation of cell wall components		Unknown function	0	NA	1	Appearance of puncta	0	0
YCR045C	RRT12	Probable subtilisin-family protease; role in formation of the dityrosine layer of spore walls; localizes to the spore wall and also the nuclear envelope and ER region in mature spores		Cell Wall and Septin Ring	0	NA	1	Appearance of puncta	0	1
YEL029C	BUD16	Putative pyridoxal kinase; a key enzyme involved in pyridoxal 5'-phosphate synthesis, the active form of vitamin B6; required for genome integrity; involved in bud-site selection; similarity to yeast BUD17 and human pyridoxal kinase (PDXK)		Cell Wall and Septin Ring	0	NA	1	Appearance of puncta	0	0
YER011W	TIR1	Cell wall mannoprotein; expression is downregulated at acidic pH and induced by cold shock and anaerobiosis; abundance is increased in cells cultured without shaking; member of the Srp1p/Tip1p family of serine-alanine-rich proteins		Cell Wall and Septin Ring	0	NA	1	Appearance of puncta	0	1
YHR185C	PFS1	Sporulation protein required for prospore membrane formation; required for prospore membrane formation at selected spindle poles; ensures functionality of all four spindle pole bodies during meiosis II; not required for meiotic recombination or meiotic chromosome segregation		Cell Wall and Septin Ring	0	NA	1	Appearance of puncta	0	0
YFL034C-B	MOB2	Activator of Cbk1p kinase; component of the RAM signaling network that regulates cellular polarity and morphogenesis; activation of Cbk1p facilitates the Ace2p-dependent daughter cell-specific transcription of genes involved in cell separation; similar to Mob1p		Cell Wall and Septin Ring	0	NA	1	Appearance of puncta	0	0
YFR039C	OSW7	Protein involved in outer spore wall assembly; likely involved directly in dityrosine layer assembly; may be involved in response to high salt and changes in carbon source; SWAT-GFP, seamless-GFP and mCherry fusion proteins localize to the endoplasmic reticulum; deletion mutant has decreased spore survival in Drosophila feces; OSW7 has a paralog, SHE10, that arose from the whole genome duplicatio…		Cell Wall and Septin Ring	0	NA	1	Appearance of puncta	0	1
YDL049C	KNH1	Protein with similarity to Kre9p; Kre9p is involved in cell wall beta 1,6-glucan synthesis; overproduction suppresses growth defects of a kre9 null mutant; required for propionic acid resistance		Cell Wall and Septin Ring	0	NA	1	Appearance of puncta	0	1
YDR055W	PST1	Cell wall protein that contains a putative GPI-attachment site; secreted by regenerating protoplasts; up-regulated by activation of the cell integrity pathway, as mediated by Rlm1p; upregulated by cell wall damage via disruption of FKS1; PST1 has a paralog, ECM33, that arose from the whole genome duplication		Cell Wall and Septin Ring	0	NA	1	Appearance of puncta	0	1
YDR536W	STL1	Glycerol proton symporter of the plasma membrane; subject to glucose-induced inactivation, strongly but transiently induced when cells are subjected to osmotic shock		Transporters	0	NA	1	Appearance of puncta	0	1
YGL093W	SPC105	Subunit of a kinetochore-microtubule binding complex; complex bridges centromeric heterochromatin and kinetochore MAPs and motors; required for sister chromatid bi-orientation and kinetochore binding of SAC components; complex also includes Kre28p; modified by sumoylation		Kinetochore and Spindle pole	0	NA	1	Appearance of puncta	0	0
YGR279C	SCW4	Cell wall protein with similarity to glucanases; scw4 scw10 double mutants exhibit defects in mating; SCW4 has a paralog, SCW10, that arose from the whole genome duplication		Cell Wall and Septin Ring	0	NA	1	Appearance of puncta	0	1
YGR294W	PAU12	Protein of unknown function; member of the seripauperin multigene family encoded mainly in subtelomeric regions; SWAT-GFP fusion protein localizes to both the endoplasmic reticulum and vacuole		Cell Wall and Septin Ring	0	NA	1	Appearance of puncta	0	1
YJL051W	IRC8	Bud tip localized protein of unknown function; mRNA is targeted to the bud by a She2p dependent transport system; mRNA is cell cycle regulated via Fkh2p, peaking in G2/M phase; null mutant displays increased levels of spontaneous Rad52p foc		Cell Wall and Septin Ring	0	NA	1	Appearance of puncta	0	1
YJL057C	IKS1	Protein kinase of unknown cellular role; putative serine/threonine kinase; expression is induced during mild heat stress; deletion mutants are hypersensitive to copper sulphate and resistant to sorbate; interacts with an N-terminal fragment of Sst2p		Unknown function	0	NA	1	Appearance of puncta	0	1
YJR004C	SAG1	Alpha-agglutinin of alpha-cells; binds to Aga1p during agglutination, N-terminal half is homologous to the immunoglobulin superfamily and contains binding site for a-agglutinin, C-terminal half is highly glycosylated and contains GPI anchor		Cell Wall and Septin Ring	0	NA	1	Appearance of puncta	0	1
YJR153W	PGU1	Endo-polygalacturonase; pectolytic enzyme that hydrolyzes the alpha-1,4-glycosidic bonds in the rhamnogalacturonan chains in pectins		Cell Wall and Septin Ring	0	NA	1	Appearance of puncta	0	1
YLL005C	SPO75	Meiosis-specific protein of unknown function; required for spore wall formation during sporulation; dispensable for both nuclear divisions during meiosis		Cell Wall and Septin Ring	0	NA	1	Appearance of puncta	0	1
YLR019W	PSR2	Putative plasma membrane phosphatase; involved in the general stress response and inactivating dephosphorylation of Mep2p; required along with Psr1p and binding partner Whi2p for full activation of STRE-mediated gene expression, possibly through Msn2p dephosphorylation, and for inhibition of TORC1 in response to limiting amino acids; regulates the sodium ion stress response with Psr1p; member of …		Cell Wall and Septin Ring	0	NA	1	Appearance of puncta	0	0
YLR037C	PAU23	Cell wall mannoprotein; has similarity to Tir1p, Tir2p, Tir3p, and Tir4p; member of the seripauperin multigene family encoded mainly in subtelomeric regions; expressed under anaerobic conditions, completely repressed during aerobic growth		Cell Wall and Septin Ring	0	NA	1	Appearance of puncta	0	1
YLR054C	OSW2	Protein of unknown function reputedly involved in spore wall assembly		Cell Wall and Septin Ring	0	NA	1	Appearance of puncta	0	0
YLR104W	LCL2	Putative protein of unknown function; mutant is deficient in cell wall mannosylphosphate and has long chronological lifespan; genetic interactions suggest a role in ER-associated protein degradation (ERAD); SWAT-GFP fusion protein localizes to the endoplasmic reticulum and vacuole, while mCherry fusion localizes to just the vacuole		Cell Wall and Septin Ring	0	NA	1	Appearance of puncta	0	1
YLR286C	CTS1	Endochitinase; required for cell separation after mitosis; transcriptional activation during the G1 phase of the cell cycle is mediated by transcription factor Ace2p		Cell Wall and Septin Ring	0	NA	1	Appearance of puncta	0	1
YLR307W	CDA1	Chitin deacetylase; together with Cda2p involved in the biosynthesis ascospore wall component, chitosan; required for proper rigidity of the ascospore wall		Cell Wall and Septin Ring	0	NA	1	Appearance of puncta	0	1
YLR343W	GAS2	1,3-beta-glucanosyltransferase; involved with Gas4p in spore wall assembly; has similarity to Gas1p		Cell Wall and Septin Ring	0	NA	1	Appearance of puncta	0	1
YMR017W	SPO20	Meiosis-specific subunit of the t-SNARE complex; required for prospore membrane formation during sporulation; similar to but not functionally redundant with Sec9p; binds to phosphatidic acid; SNAP-25 homolog		Cell Wall and Septin Ring	0	NA	1	Appearance of puncta	0	0
YMR215W	GAS3	Putative 1,3-beta-glucanosyltransferase; has similarity go other GAS family members; low abundance, possibly inactive member of the GAS family of GPI-containing proteins; localizes to the cell wall; mRNA induced during sporulation		Cell Wall and Septin Ring	0	NA	1	Appearance of puncta	0	1
YMR232W	FUS2	Cell fusion regulator; cytoplasmic protein localized to shmoo tip; required for alignment of parental nuclei before nuclear fusion during mating; contains a Dbl-homology domain; binds specifically with activated Cdc42p		Cell Wall and Septin Ring	0	NA	1	Appearance of puncta	0	0
YMR325W	PAU19	Protein of unknown function; member of the seripauperin multigene family encoded mainly in subtelomeric regions		Cell Wall and Septin Ring	0	NA	1	Appearance of puncta	0	0
YNR076W	PAU6	Member of the seripauperin multigene family; encoded mainly in subtelomeric regions; SWAT-GFP fusion protein localizes to the endoplasmic reticulum and vacuole, while mCherry fusion localizes to just the vacuole; active during alcoholic fermentation; regulated by anaerobiosis; negatively regulated by oxygen; repressed by heme; identical to Pau18p		Cell Wall and Septin Ring	0	NA	1	Appearance of puncta	0	1
YPL174C	NIP100	Large subunit of the dynactin complex; dynactin is involved in partitioning the mitotic spindle between mother and daughter cells; putative ortholog of mammalian p150(glued)		Kinetochore and Spindle pole	0	NA	1	Appearance of puncta	0	0
YPL282C	PAU22	Protein of unknown function; member of the seripauperin multigene family encoded mainly in subtelomeric regions; SWAT-GFP fusion protein localizes to the endoplasmic reticulum and vacuole, while mCherry fusion localizes to just the vacuole; identical to Pau21p; encodes two proteins that are translated from two different start codons		Cell Wall and Septin Ring	0	NA	1	Appearance of puncta	0	1
YLR390W-A	CCW14	Covalently linked cell wall glycoprotein; present in the inner layer of the cell wall		Cell Wall and Septin Ring	0	NA	1	Appearance of puncta	0	1
YKL135C	APL2	Beta-adaptin subunit of the clathrin-associated protein (AP-1) complex; binds clathrin; involved in clathrin-dependent Golgi protein sorting; protein abundance increases in response to DNA replication stress		Trafficking	0	NA	1	Appearance of puncta	0	0
YDR388W	RVS167	Calmodulin-binding actin-associated protein; roles in endocytic membrane tabulation and constriction, and exocytosis; N-BAR domain protein that interacts with Rvs161p to regulate actin cytoskeleton, endocytosis, and viability following starvation or osmotic stress; recruited to bud tips by Gyl1p and Gyp5p during polarized growth; homolog of mammalian amphiphysin; necessary for efficient trafficki…		Actin	0	NA	1	Appearance of puncta	0	0
YJR108W	ABM1	Protein of unknown function; required for normal microtubule organization		Kinetochore and Spindle pole	0	NA	1	Appearance of puncta	0	0
YER008C	SEC3	Subunit of the exocyst complex; the exocyst mediates polarized targeting and tethering of post-Golgi secretory vesicles to sites of exocytosis prior to SNARE-mediated fusion; PtdIns[4,5]P2-binding protein that localizes to exocytic sites in a Rho1p-dependent, actin-independent manner, targeting and anchoring the exocyst to the plasma membrane with Exo70p; direct GTP Rho1p effector; required for E…		Trafficking	0	NA	1	Appearance of puncta	0	0
YFL062W	COS4	Endosomal protein involved in turnover of plasma membrane proteins; member of the DUP380 subfamily of conserved, often subtelomeric COS genes; required for the multivesicular vesicle body sorting pathway that internalizes plasma membrane proteins for degradation; Cos proteins provide ubiquitin in trans for nonubiquitinated cargo proteins		Trafficking	0	NA	1	Appearance of puncta	0	1
YGL098W	USE1	Essential SNARE protein localized to the ER; involved in retrograde traffic from the Golgi to the ER and Sey1p-independent homotypic ER fusion; required for efficient nuclear fusion during mating; forms a complex with the SNAREs Sec22p, Sec20p and Ufe1p		Trafficking	0	NA	1	Appearance of puncta	0	1
YGL263W	COS12	Endosomal protein involved in turnover of plasma membrane proteins; member of the DUP380 subfamily of conserved, often subtelomeric COS genes; required for the multivesicular vesicle body sorting pathway that internalizes plasma membrane proteins for degradation; Cos proteins provide ubiquitin in trans for nonubiquitinated cargo proteins		Trafficking	0	NA	1	Appearance of puncta	0	1
YJL031C	BET4	Alpha subunit of Type II geranylgeranyltransferase; required for vesicular transport between the endoplasmic reticulum and the Golgi; provides a membrane attachment moiety to Rab-like proteins Ypt1p and Sec4p		Trafficking	0	NA	1	Appearance of puncta	0	0
YJR044C	VPS55	Late endosomal protein involved in late endosome to vacuole transport; functional homolog of human obesity receptor gene-related protein (OB-RGRP)		Trafficking	0	NA	1	Appearance of puncta	0	1
YLR039C	RIC1	Protein involved in retrograde transport to the cis-Golgi network; forms heterodimer with Rgp1p that acts as a GTP exchange factor for Ypt6p; involved in transcription of rRNA and ribosomal protein genes		Trafficking	0	NA	1	Appearance of puncta	0	0
YLR119W	SRN2	Component of the ESCRT-I complex; ESCRT-I is involved in ubiquitin-dependent sorting of proteins into the endosome; suppressor of rna1-1 mutation; may be involved in RNA export from nucleus		Trafficking	0	NA	1	Appearance of puncta	0	0
YML132W	COS3	Endosomal protein involved in turnover of plasma membrane proteins; member of the DUP380 subfamily of conserved, often subtelomeric COS genes; required for the multivesicular vesicle body sorting pathway that internalizes plasma membrane proteins for degradation; Cos proteins provide ubiquitin in trans for nonubiquitinated cargo proteins		Trafficking	0	NA	1	Appearance of puncta	0	1
YNL336W	COS1	Endosomal protein involved in turnover of plasma membrane proteins; member of the DUP380 subfamily of conserved, often subtelomeric COS genes; required for the multivesicular vesicle body sorting pathway that internalizes plasma membrane proteins for degradation; Cos proteins provide ubiquitin in trans for nonubiquitinated cargo proteins		Trafficking	0	NA	1	Appearance of puncta	0	1
YDL133W	SRF1	Regulator of phospholipase D (Spo14p); interacts with Spo14p and regulates its catalytic activity; capable of buffering the toxicity of C16:0 platelet activating factor, a lipid that accumulates intraneuronally in Alzheimer's patients		Lipids	0	NA	1	Appearance of puncta	0	1
YDR072C	IPT1	Inositolphosphotransferase; involved in synthesis of mannose-(inositol-P)2-ceramide (M(IP)2C), the most abundant sphingolipid; can mutate to resistance to the antifungals syringomycin E and DmAMP1 and to K. lactis zymocin		Lipids	0	NA	1	Appearance of puncta	0	1
YJR116W	TDA4	Protein with distant similarity to ceramide synthase paralogs Lag1p and Lac1p; null mutant is sensitive to expression of the top1-T722A allele; mutation confers sensitivity to copper		Lipids	0	NA	1	Appearance of puncta	0	1
YMR008C	PLB1	Phospholipase B (lysophospholipase) involved in lipid metabolism; required for efficient acyl chain remodeling of newly synthesized phosphatidylethanolamine-derived phosphatidylcholine; required for deacylation of phosphatidylcholine and phosphatidylethanolamine but not phosphatidylinositol; PLB1 has a paralog, PLB3, that arose from the whole genome duplication		Lipids	0	NA	1	Appearance of puncta	0	1
YAL064W	0	Protein of unknown function; may interact with ribosomes, based on co-purification experiments		Unknown function	0	NA	1	Appearance of puncta	0	0
YAR029W	0	Member of DUP240 gene family but contains no transmembrane domains; green fluorescent protein (GFP)-fusion protein localizes to the cytoplasm in a punctate pattern		Unknown function	0	NA	1	Appearance of puncta	0	0
YBL052C	SAS3	Histone acetyltransferase catalytic subunit of NuA3 complex; acetylates histone H3, involved in transcriptional silencing; homolog of the mammalian MOZ proto-oncogene; mutant has aneuploidy tolerance; sas3gcn5 double mutation is lethal		DNA maintenance	0	NA	1	Appearance of puncta	0	0
YBR076W	ECM8	Non-essential protein of unknown function		Unknown function	0	NA	1	Appearance of puncta	0	0
YBR175W	SWD3	Essential subunit of the COMPASS (Set1C) complex; COMPASS methylates histone H3 on lysine 4 and is required in transcriptional silencing near telomeres; WD40 beta propeller superfamily member and ortholog of mammalian WDR5		DNA maintenance	0	NA	1	Appearance of puncta	0	0
YBR278W	DPB3	Third-largest subunit of DNA polymerase II (DNA polymerase epsilon); required to maintain fidelity of chromosomal replication and also for inheritance of telomeric silencing; stabilizes the interaction of Pol epsilon with primer-template DNA, positively affecting the processivity of the polymerase and exonuclease activities of Pol epsilon; mRNA abundance peaks at the G1/S boundary of the cell cyc…		DNA maintenance	0	NA	1	Appearance of puncta	0	0
YCR100C	EMA35	Protein involved in protein sorting; involved in targeting mitochondrial membrane proteins to mitochondrial translocation system; mutation causes respiration defects		Translocation	0	NA	1	Appearance of puncta	0	0
YEL027W	VMA3	Proteolipid subunit c of the V0 domain of vacuolar H(+)-ATPase; dicyclohexylcarbodiimide binding subunit; required for vacuolar acidification and important for copper and iron metal ion homeostasis		Transporters	0	NA	1	Appearance of puncta	0	1
YER095W	RAD51	Strand exchange protein; forms helical filament with DNA that searches for homology; involved in recombinational repair of DNS DSBs during vegetative growth and meiosis; phosphorylation by Cdc28p in G2/M phase promotes DNA binding, strand invasion, and primer extension; L1 and L2 motifs of DNA binding site I have critical roles in ensuring DNA fidelity during meiotic recombination; RAD51 and RAD4…		DNA maintenance	0	NA	1	Appearance of puncta	0	0
YHL006C	SHU1	Component of Shu complex (aka PCSS complex); Shu complex also includes Psy3, Csm2, Shu2, and promotes error-free DNA repair, mediates inhibition of Srs2p function; essential for promoting the establishment of homolog bias during meiotic homologous recombination; promotes both crossover (CO) and non-crossover (NCO) pathways of meiotic recombination and formation of Rad51p filaments		DNA maintenance	0	NA	1	Appearance of puncta	0	0
YHR083W	SAM35	Component of the sorting and assembly machinery (SAM) complex; the SAM (or TOB) complex is located in the mitochondrial outer membrane; the complex binds precursors of beta-barrel proteins and facilitates their insertion into the outer membrane		Translocation	0	NA	1	Appearance of puncta	0	0
YHR144C	DCD1	Deoxycytidine monophosphate (dCMP) deaminase; involved in dUMP and dTMP biosynthesis; expression is NOT cell cycle regulated		Nucleotides	0	NA	1	Appearance of puncta	0	0
YIL017C	VID28	GID Complex subunit, serves as adaptor for regulatory subunit Vid24p; protein involved in proteasome-dependent catabolite degradation of fructose-1,6-bisphosphatase (FBPase); localized to the nucleus and the cytoplasm		Sugar metabolism	0	NA	1	Appearance of puncta	0	0
YIL162W	SUC2	Invertase; sucrose hydrolyzing enzyme; a secreted, glycosylated form is regulated by glucose repression, and an intracellular, nonglycosylated enzyme is produced constitutively		Sugar metabolism	0	NA	1	Appearance of puncta	0	1
YIR007W	EGH1	Steryl-beta-glucosidase with broad specificity for aglycones; has a role in ergosteryl-beta-glucoside catabolism; required for normal vacuolar morphology; has similarity to the C. neoformans ergosteryl-beta-glucosidase EGCrP2; localizes to the cytosol		Lipids	0	NA	1	Appearance of puncta	0	0
YKL133C	RCI50	Mitochondrial protein of unknown function; not required for growth of cells lacking the mitochondrial genome; SWAT-GFP and mCherry fusion proteins localize to the mitochondria; YKL133C has a paralog, MGR3, that arose from the whole genome duplication		Unknown function	0	NA	1	Appearance of puncta	0	1
YKR015C	0	Putative protein of unknown function		Unknown function	0	NA	1	Appearance of puncta	0	0
YKR069W	MET1	S-adenosyl-L-methionine uroporphyrinogen III transmethylase; involved in the biosynthesis of siroheme, a prosthetic group used by sulfite reductase; required for sulfate assimilation and methionine biosynthesis		Amino acids	0	NA	1	Appearance of puncta	0	1
YDL013W	SLX5	Subunit of the Slx5-Slx8 SUMO-targeted Ub ligase (STUbL) complex; role in Ub-mediated degradation of histone variant Cse4p preventing mislocalization to euchromatin; role in proteolysis of spindle positioning protein Kar9p, and DNA repair proteins Rad52p and Rad57p; forms SUMO-dependent nuclear foci, including DNA repair centers; contains a RING domain and two SIM motifs; associates with the cent…		Quality control	0	NA	1	Appearance of puncta	0	0
YDL072C	YET3	Protein of unknown function; YET3 null mutant decreases the level of secreted invertase; homolog of human BAP31 protein; protein abundance increases in response to DNA replication stress		Unknown function	0	NA	1	Appearance of puncta	0	1
YDL144C	0	Protein of unknown function; green fluorescent protein (GFP)-fusion protein localizes to the cytoplasm and nucleus; YDL144C is not an essential gene; protein abundance increases in response to DNA replication stress		Unknown function	0	NA	1	Appearance of puncta	0	1
YDR018C	0	Probable membrane protein with three predicted transmembrane domains; similar to C. elegans F55A11.5 and maize 1-acyl-glycerol-3-phosphate acyltransferase; YDR018C has a paralog, CST26, that arose from the whole genome duplication		Unknown function	0	NA	1	Appearance of puncta	0	1
YDR075W	PPH3	Catalytic subunit of protein phosphatase PP4 complex; Pph3p and Psy2p form active complex, Psy4p may provide substrate specificity; regulates recovery from the DNA damage checkpoint, the gene conversion- and single-strand annealing-mediated pathways of meiotic double-strand break repair and efficient Non-Homologous End-Joining (NHEJ) pathway; involved in activation of Gln3p to alleviate nitrogen …		DNA maintenance	0	NA	1	Appearance of puncta	0	0
YDR131C	0	F-box protein subunit of SCF ubiquitin ligase complex; substrate-specific adaptor subunit that recruits substrates to a core ubiquitination complex		Quality control	0	NA	1	Appearance of puncta	0	0
YDR181C	SAS4	Subunit of the SAS complex (Sas2p, Sas4p, Sas5p); acetylates free histones and nucleosomes and regulates transcriptional silencing; required for the HAT activity of Sas2p		DNA maintenance	0	NA	1	Appearance of puncta	0	0
YDR370C	DXO1	mRNA 5'-end-capping quality-control protein; has distributive, 5'-3' exoRNase activity; involved in the decapping of nicotinamide adenine dinucleotide (NAD) capped nuclear NAD-RNAs; similar to Rai1p		Quality control	0	NA	1	Appearance of puncta	0	0
YDR443C	SSN2	Subunit of the RNA polymerase II mediator complex; associates with core polymerase subunits to form the RNA polymerase II holoenzyme; required for stable association of Srb10p-Srb11p kinase; essential for transcriptional regulation		Translation	0	NA	1	Appearance of puncta	0	0
YDR512C	EMI1	Non-essential protein of unknown function; required for transcriptional induction of the early meiotic-specific transcription factor IME1, also required for sporulation; contains twin cysteine-x9-cysteine motifs; deletion affects mitochondrial morphology		Unknown function	0	NA	1	Appearance of puncta	0	0
YGL036W	0	Putative protein of unknown function; green fluorescent protein (GFP)-fusion protein localizes to the cytoplasm; YGL036W is not an essential gene		Unknown function	0	NA	1	Appearance of puncta	0	0
YGL063W	PUS2	Mitochondrial tRNA:pseudouridine synthase; acts at positions 27 and 28, but not at position 72; efficiently and rapidly targeted to mitochondria, specifically dedicated to mitochondrial tRNA modification; mutation also affects pseudouridylation of some nuclear-encoded mRNAs; PUS2 has a paralog, PUS1, that arose from the whole genome duplication		Translation	0	NA	1	Appearance of puncta	0	0
YGL085W	LCL3	Putative protein of unknown function; mutant has long chronological lifespan; has homology to Staphylococcus aureus nuclease; GFP-fusion protein localizes to mitochondria; is induced in response to the DNA-damaging agent MMS		Unknown function	0	NA	1	Appearance of puncta	0	1
YGL131C	SNT2	Subunit of Snt2C complex, RING finger ubiquitin ligase (E3); physically associates with Ecm5p and Rpd3p; along with Ecm5p, recruits Rpd3p to small number of promoters; colocalizes with Ecm5p, independently of Rpd3p, to promoters of stress response genes upon oxidative stress; involved in ubiquitination, degradation of excess histones; interacts with Ubc4p; role in regulating genes encoding amine …		Quality control	0	NA	1	Appearance of puncta	0	0
YGL138C	0	Putative protein of unknown function; has no significant sequence similarity to any known protein		Unknown function	0	NA	1	Appearance of puncta	0	1
YGL262W	0	Putative protein of unknown function; null mutant displays elevated sensitivity to expression of a mutant huntingtin fragment or of alpha-synuclein; YGL262W is not an essential gene		Unknown function	0	NA	1	Appearance of puncta	0	0
YGR047C	TFC4	Subunit of RNA polymerase III transcription initiation factor complex; one of six subunits of RNA polymerase III transcription initiation factor complex (TFIIIC); part of the TauA domain of TFIIIC that binds BoxA DNA promoter sites of tRNA and similar genes; has TPR motifs; human homolog is TFIIIC-102		Translation	0	NA	1	Appearance of puncta	0	0
YGR089W	NNF2	Protein that exhibits physical and genetic interactions with Rpb8p; Rpb8p is a subunit of RNA polymerases I, II, and III; computational analysis of large-scale protein-protein interaction data suggests a role in chromosome segregation		Translation	0	NA	1	Appearance of puncta	0	1
YGR132C	PHB1	Subunit of the prohibitin complex (Phb1p-Phb2p); prohibitin is a 1.2 MDa ring-shaped inner mitochondrial membrane chaperone that stabilizes newly synthesized proteins; determinant of replicative life span; involved in mitochondrial segregation; prohibitin deficiency induces a mitochondrial unfolded protein response (mtUPR)		Quality control	0	NA	1	Appearance of puncta	0	0
YGR149W	GPC1	Glycerophosphocholine acyltransferase (GPCAT); involved in in phosphatidylcholine (PC) synthesis; uses acyl-CoA to acylate glycero-3-phosphocholine to yield lyso-PC; also catalyzes acylation of glycerophosphoethanolamine with acyl-CoA; predicted to be an integral membrane protein		Lipids	0	NA	1	Appearance of puncta	0	1
YGR153W	0	Putative protein of unknown function		Unknown function	0	NA	1	Appearance of puncta	0	0
YGR239C	PEX21	Peroxin required for peroxisomal matrix protein targeting; acts on proteins containing the PTS2 targeting sequence; interacts with Pex7p; constitutively expressed; partially redundant with Pex18p; required for import of the Gpd1p-Pnc1p heterodimer in which only Gpd1p has a peroxisomal targeting signal; relative distribution to cytoplasmic foci increases upon DNA replication stress		Peroxisomes	0	NA	1	Appearance of puncta	0	0
YIL014C-A	0	Putative protein of unknown function		Unknown function	0	NA	1	Appearance of puncta	0	0
YJL155C	FBP26	Fructose-2,6-bisphosphatase, required for glucose metabolism; protein abundance increases in response to DNA replication stress		Sugar metabolism	0	NA	1	Appearance of puncta	0	0
YJL170C	ASG7	Protein that regulates signaling from G protein beta subunit Ste4p; contributes to relocalization of Ste4p within the cell; specific to a-cells and induced by alpha-factor		Cell Wall and Septin Ring	0	NA	1	Appearance of puncta	0	1
YJR001W	AVT1	Vacuolar transporter; imports large neutral amino acids into the vacuole; member of a family of seven S. cerevisiae genes (AVT1-7) related to vesicular GABA-glycine transporters		Transporters	0	NA	1	Appearance of puncta	0	1
YJR147W	HMS2	Protein with similarity to heat shock transcription factors; overexpression suppresses the pseudohyphal filamentation defect of a diploid mep1 mep2 homozygous null mutant; HMS2 has a paralog, SKN7, that arose from the whole genome duplication		Others	0	NA	1	Appearance of puncta	0	0
YLR149C	GID11	Substrate receptor of the glucose-induced degradation-deficient (GID) complex that targets gluconeogenic enzymes for proteasomal degradation upon switch from ethanol to glucose as a carbon source; overexpression causes a cell cycle delay or arrest; null mutation results in a decrease in plasma membrane electron transport; protein abundance increases in response to DNA replication stress		Sugar metabolism	0	NA	1	Appearance of puncta	0	0
YLR151C	PCD1	8-oxo-dGTP diphosphatase; prevents spontaneous mutagenesis via sanitization of oxidized purine nucleoside triphosphates; can also act as peroxisomal pyrophosphatase with specificity for coenzyme A and CoA derivatives, may function to remove potentially toxic oxidized CoA disulfide from peroxisomes to maintain the capacity for beta-oxidation of fatty acids; nudix hydrolase family member; similar E…		Nucleotides	0	NA	1	Appearance of puncta	0	0
YLR291C	GCD7	Beta subunit of translation initiation factor eIF2B; the guanine-nucleotide exchange factor for eIF2; activity subsequently regulated by phosphorylated eIF2; first identified as negative regulator of GCN4 expression; mutations in human ortholog EIF2B2 cause fatal brain disease childhood ataxia with central nervous system hypomyelination (CACH); human ortholog can complement yeast mutant, allows g…		Translation	0	NA	1	Appearance of puncta	0	0
YLR326W	0	Putative protein of unknown function; SWAT-GFP and mCherry fusion proteins localize to the cell periphery; predicted to be palmitoylated		Unknown function	0	NA	1	Appearance of puncta	0	1
YLR358C	0	Protein of unknown function; expressed at both mRNA and protein levels; partially overlaps ORF RSC2/YLR357W		Unknown function	0	NA	1	Appearance of puncta	0	0
YLR360W	VPS38	Part of a Vps34p phosphatidylinositol 3-kinase complex; functions in carboxypeptidase Y (CPY) sorting; binds Vps30p and Vps34p to promote production of phosphatidylinositol 3-phosphate (PtdIns3P) which stimulates kinase activity; required for overflow degradation of misfolded proteins when ERAD is saturated		Trafficking	0	NA	1	Appearance of puncta	0	1
YLR394W	CST9	SUMO E3 ligase; required for synaptonemal complex formation; localizes to synapsis initiation sites on meiotic chromosomes; associates with centromeres early in meiosis, then with chromosome axes and finally with double-strand break sites that are engaged in repair by crossovers; potential Cdc28p substrate		Quality control	0	NA	1	Appearance of puncta	0	0
YML054C	CYB2	Cytochrome b2 (L-lactate cytochrome-c oxidoreductase); component of the mitochondrial intermembrane space, required for lactate utilization; expression is repressed by glucose and anaerobic conditions		Carbon cycle and Respiration	0	NA	1	Appearance of puncta	0	1
YML083C	0	Protein of unknown function; transcriptionally regulated by Upc2p via an upstream sterol response element; strong increase in transcript abundance during anaerobic growth compared to aerobic growth; cells deleted for YML083C do not exhibit growth defects in anerobic or anaerobic conditions		Unknown function	0	NA	1	Appearance of puncta	0	0
YMR003W	AIM34	Protein of unknown function; GFP-fusion protein localizes to the mitochondria; null mutant is viable and displays reduced frequency of mitochondrial genome loss		Unknown function	0	NA	1	Appearance of puncta	0	0
YMR020W	FMS1	Polyamine oxidase; converts spermine to spermidine, which is required for the essential hypusination modification of translation factor eIF-5A; also involved in pantothenic acid biosynthesis		Translation	0	NA	1	Appearance of puncta	0	1
YMR025W	CSI1	Subunit of the Cop9 signalosome; which is required for deneddylation, or removal of the ubiquitin-like protein Rub1p from Cdc53p (cullin); involved in adaptation to pheromone signaling; functional equivalent of canonical Csn6 subunit of the COP9 signalosome		Quality control	0	NA	1	Appearance of puncta	0	0
YMR058W	FET3	Ferro-O2-oxidoreductase; multicopper oxidase that oxidizes ferrous (Fe2+) to ferric iron (Fe3+) for subsequent cellular uptake by transmembrane permease Ftr1p; required for high-affinity iron uptake and involved in mediating resistance to copper ion toxicity, belongs to class of integral membrane multicopper oxidases; protein abundance increases in response to DNA replication stress		Others	0	NA	1	Appearance of puncta	0	1
YMR085W	0	Putative protein of unknown function; YMR085W and adjacent ORF YMR084W are merged in related strains, and together are paralogous to glutamine-fructose-6-phosphate amidotransferase GFA1		Unknown function	0	NA	1	Appearance of puncta	0	0
YMR226C	0	NADP(+)-dependent serine dehydrogenase and carbonyl reductase; acts on serine, L-allo-threonine, and other 3-hydroxy acids; green fluorescent protein fusion protein localizes to the cytoplasm and nucleus; may interact with ribosomes, based on co-purification experiments		Others	0	NA	1	Appearance of puncta	0	1
YMR266W	RSN1	Membrane protein of unknown function; overexpression suppresses NaCl sensitivity of sro7 mutant cells by restoring sodium pump (Ena1p) localization to the plasma membrane		Unknown function	0	NA	1	Appearance of puncta	0	1
YNL055C	POR1	Mitochondrial porin (voltage-dependent anion channel); outer membrane protein required for maintenance of mitochondrial osmotic stability and mitochondrial membrane permeability; couples the glutathione pools of the intermembrane space (IMS) and the cytosol; interacts with Om45 and Om14 in the outer membrane; phosphorylated; protein abundance increases in response to DNA replication stress		Transporters	0	NA	1	Appearance of puncta	0	0
YNL129W	NRK1	Nicotinamide riboside kinase; catalyzes the phosphorylation of nicotinamide riboside and nicotinic acid riboside in salvage pathways for NAD+ biosynthesis		Others	0	NA	1	Appearance of puncta	0	1
YNL143C	0	Protein of unknown function; expressed at both mRNA and protein levels		Unknown function	0	NA	1	Appearance of puncta	0	1
YNL187W	SWT21	Protein involved in mRNA splicing; contains a consensus nuclear export signal (NES) sequence similar to the consensus sequence recognized by Crm1p; interacts genetically with Prp40p and Tgs1p; contains WD40 repeats		Translation	0	NA	1	Appearance of puncta	0	0
YOL007C	CSI2	Protein of unknown function; green fluorescent protein (GFP)- fusion protein localizes to the mother side of the bud neck and the vacuole; YOL007C is not an essential gene		Unknown function	0	NA	1	Appearance of puncta	0	1
YOL053W	AIM39	Protein of unknown function; null mutant displays elevated frequency of mitochondrial genome loss		Unknown function	0	NA	1	Appearance of puncta	0	1
YOL092W	YPQ1	Putative vacuolar membrane transporter for cationic amino acids; likely contributes to amino acid homeostasis by exporting cationic amino acids from the vacuole; member of the PQ-loop family, with seven transmembrane domains; similar to mammalian PQLC2 vacuolar transporter; YPQ1 has a paralog, RTC2, that arose from the whole genome duplication		Transporters	0	NA	1	Appearance of puncta	0	1
YOL148C	SPT20	Subunit of the SAGA transcriptional regulatory complex; involved in maintaining the integrity of the complex; mutant displays reduced transcription elongation in the G-less-based run-on (GLRO) assay		DNA maintenance	0	NA	1	Appearance of puncta	0	0
YOL159C	CSS3	Protein of unknown function, secreted when constitutively expressed; SWAT-GFP, seamless-GFP and mCherry fusion proteins localize to the cell periphery, SWAT-GFP fusion also localizes to the extracellular region, and mCherry fusion also localizes to the vacuole; deletion mutants are viable and have elevated levels of Ty1 retrotransposition and Ty1 cDNA		Unknown function	0	NA	1	Appearance of puncta	0	1
YOR003W	YSP3	Putative precursor of the subtilisin-like protease III; SWAT-GFP and mCherry fusion proteins localize to the endoplasmic reticulum; YSP3 has a paralog, PRB1, that arose from the whole genome duplication		Cell Wall and Septin Ring	0	NA	1	Appearance of puncta	0	1
YOR019W	0	Protein of unknown function; may interact with ribosomes, based on co-purification experiments; YOR019W has a paralog, JIP4, that arose from the whole genome duplication		Unknown function	0	NA	1	Appearance of puncta	0	0
YOR249C	APC5	Subunit of the Anaphase-Promoting Complex/Cyclosome (APC/C); APC/C is a ubiquitin-protein ligase required for degradation of anaphase inhibitors, including mitotic cyclins, during the metaphase/anaphase transition; component of the platform domain of the APC/C, based on structural analysis; relative distribution to nuclear foci decreases upon DNA replication stress		Post Translational Modifications (PTMs)	0	NA	1	Appearance of puncta	0	0
YOR371C	GPB1	Multistep regulator of cAMP-PKA signaling; inhibits PKA downstream of Gpa2p and Cyr1p, thereby increasing cAMP dependency; promotes ubiquitin-dependent proteolysis of Ira2p; regulated by G-alpha protein Gpa2p; GPB1 has a paralog, GPB2, that arose from the whole genome duplication		Others	0	NA	1	Appearance of puncta	0	0
YPL040C	ISM1	Mitochondrial isoleucyl-tRNA synthetase; null mutant is deficient in respiratory growth; human homolog IARS2 implicated in mitochondrial diseases, can partially complement yeast null mutant	1	Translation	0	NA	1	Appearance of puncta	0	0
YBR200W-A	0	Putative protein of unknown function; identified by fungal homology and RT-PCR		Unknown function	0	NA	1	Appearance of puncta	0	0
YER078W-A	0	Putative protein of unknown function; identified by fungal homology and RT-PCR		Unknown function	0	NA	1	Appearance of puncta	0	0
YLL006W-A	0	Putative protein of unknown function; identified by fungal homology and RT-PCR		Unknown function	0	NA	1	Appearance of puncta	0	1
YHL048C-A	0	Putative protein of unknown function; identified by expression profiling and mass spectrometry		Unknown function	0	NA	1	Appearance of puncta	0	0
YHR007C-A	0	Putative protein of unknown function; identified by expression profiling and mass spectrometry; SWAT-GFP fusion protein localizes to the nucleus	Blank	Unknown function	0	NA	1	Appearance of puncta	0	0
YNL042W-B	0	Putative protein of unknown function		Unknown function	0	NA	1	Appearance of puncta	0	0
YLR057W	MNL2	Putative mannosidase involved in ER-associated protein degradation; localizes to the endoplasmic reticulum; sequence similarity with seven-hairpin glycosidase (GH47) family members, such as Mns1p and Mnl1p, that hydrolyze 1,2-linked alpha-D-mannose residues; non-essential gene		Post Translational Modifications (PTMs)	0	NA	1	Appearance of puncta	0	1
YML019W	OST6	Subunit of the oligosaccharyltransferase complex of the ER lumen; complex catalyzes asparagine-linked glycosylation of newly synthesized proteins; similar to and partially functionally redundant with Ost3p		Post Translational Modifications (PTMs)	0	NA	1	Appearance of puncta	0	1
YDL010W	GRX6	Cis-Golgi localized monothiol glutaredoxin, binds Fe-S cluster; more similar in activity to dithiol than other monothiol glutaredoxins; involved in the oxidative stress response; GRX6 has a paralog, GRX7, that arose from the whole genome duplication		Reduction-Oxidation (Redox)	0	NA	1	Appearance of puncta	0	1
YBR254C	TRS20	Core component of transport protein particle (TRAPP) complexes I-III; TRAPPs are multimeric guanine nucleotide-exchange factors for GTPase Ypt1p, regulating ER-Golgi traffic (TRAPPI), intra-Golgi traffic (TRAPPII), endosome-Golgi traffic (TRAPPII and III) and autophagy (TRAPPIII); mutation leads to defects in endocytic recycling, block in sporulation/meiosis; mutations in human homolog TRAPPC2 ca…		Trafficking	0	NA	1	Appearance of puncta	0	0
YEL048C	TCA17	Component of transport protein particle (TRAPP) complex II; TRAPPII is a multimeric guanine nucleotide-exchange factor for the GTPase Ypt1p, regulating intra-Golgi and endosome-Golgi traffic; promotes association of TRAPPII-specific subunits with the TRAPP core complex; sedlin related; human Sedlin mutations cause SEDT, a skeletal disorder		Trafficking	0	NA	1	Appearance of puncta	0	0
YIL027C	EMC5	Member of conserved ER transmembrane complex; required for efficient folding of proteins in the ER; null mutant displays induction of the unfolded protein response, and also shows K1 killer toxin resistance; homologous to worm B0334.15/EMC-5, fly CG15168, human MMGT		Translocation	0	NA	1	Appearance of puncta	0	1
YLR066W	SPC3	Subunit of signal peptidase complex; complex catalyzes cleavage of N-terminal signal sequences of proteins targeted to the secretory pathway; homologous to mammalian SPC22/23; other members of the complex are Spc1p, Spc2p, and Sec11p		Translocation	0	NA	1	Appearance of puncta	0	1
YMR297W	PRC1	Vacuolar carboxypeptidase Y (proteinase C, CPY); broad-specificity C-terminal exopeptidase involved in non-specific protein degradation in the vacuole; involved, along with functional homolog Prc1p, in vacuolar zymogen activation, breakdown of the autophagic body, and autophagosome-dependent protein synthesis; role in phytochelatin synthesis; localizes to the vacuole lumen; member of the serine c…		Quality control	0	NA	1	Appearance of puncta	0	1
YBL042C	FUI1	High affinity uridine permease, localizes to the plasma membrane; also mediates low but significant transport of the cytotoxic nucleoside analog 5-fluorouridine; not involved in uracil transport; relative distribution to the vacuole increases upon DNA replication stress		Transporters	0	NA	1	Appearance of puncta	0	1
YBR093C	PHO5	Repressible acid phosphatase; 1 of 3 repressible acid phosphatases that also mediates extracellular nucleotide-derived phosphate hydrolysis; secretory pathway derived cell surface glycoprotein; induced by phosphate starvation and coordinately regulated by PHO4 and PHO2		Transporters	0	NA	1	Appearance of puncta	0	1
YBR296C	PHO89	Plasma membrane Na+/Pi cotransporter; active in early growth phase; similar to phosphate transporters of Neurospora crassa; transcription regulated by inorganic phosphate concentrations and Pho4p; mutations in related human transporter genes hPit1 and hPit2 are associated with hyperphosphatemia-induced calcification of vascular tissue and familial idiopathic basal ganglia calcification		Transporters	0	NA	1	Appearance of puncta	0	1
YEL016C	NPP2	Nucleotide pyrophosphatase/phosphodiesterase; mediates extracellular nucleotide phosphate hydrolysis along with Npp1p and Pho5p; activity and expression enhanced during conditions of phosphate starvation; involved in spore wall assembly; SWAT-GFP and mCherry fusion proteins localize to the endoplasmic reticulum; NPP2 has a paralog, NPP1, that arose from the whole genome duplication; npp1 npp2 dou…		Cell Wall and Septin Ring	0	NA	1	Appearance of puncta	0	1
YER056C	FCY2	Purine-cytosine permease; mediates purine (adenine, guanine, and hypoxanthine) and cytosine accumulation; relative distribution to the vacuole increases upon DNA replication stress		Transporters	0	NA	1	Appearance of puncta	0	1
YER060W	FCY21	Putative purine-cytosine permease; very similar to Fcy2p but cannot substitute for its function		Transporters	0	NA	1	Appearance of puncta	0	1
YHR094C	HXT1	Low-affinity glucose transporter of the major facilitator superfamily; expression is induced by Hxk2p in the presence of glucose and repressed by Rgt1p when glucose is limiting; HXT1 has a paralog, HXT6, what arose from the whole genome duplication		Transporters	0	NA	1	Appearance of puncta	0	1
YIL166C	SOA1	Sulfonate and inorganic sulfur transporter; low affinity sulfate, high affinity sulfite, thiosulfite and major sulfonate transporter; functions as a an H+ symporter; similar to the allantoate permease (Dal5p) subfamily of the major facilitator superfamily; mRNA expression is elevated by sulfur limitation; non-essential gene		Transporters	0	NA	1	Appearance of puncta	0	1
YFL011W	HXT10	Hexose transporter; expressed at low levels and expression is repressed by glucose		Transporters	0	NA	1	Appearance of puncta	0	1
YDR111C	ALT2	Catalytically inactive alanine transaminase; expression is repressed in the presence of alanine and repression is mediated by Nrg1p; ALT2 has a paralog, ALT1, that arose from the whole genome duplication		Transporters	0	NA	1	Appearance of puncta	0	0
YER060W-A	FCY22	Putative purine-cytosine permease; very similar to Fcy2p but cannot substitute for its function		Transporters	0	NA	1	Appearance of puncta	0	1
YGL186C	TPN1	Plasma membrane pyridoxine (vitamin B6) transporter; member of the purine-cytosine permease subfamily within the major facilitator superfamily; proton symporter with similarity to Fcy21p, Fcy2p, and Fcy22p		Transporters	0	NA	1	Appearance of puncta	0	1
YGR055W	MUP1	High affinity methionine permease; integral membrane protein with 13 putative membrane-spanning regions; involved in both methionine and cysteine uptake; subject to transport-activity dependent, methionine-induced endocytosis, vacuolar delivery and degradation; starvation-induced endocytosis is transport-activity independent		Transporters	0	NA	1	Appearance of puncta	0	1
YGR138C	TPO2	Polyamine transporter of the major facilitator superfamily; member of the 12-spanner drug:H(+) antiporter DHA1 family; specific for spermine; localizes to the plasma membrane; transcription of TPO2 is regulated by Haa1p; TPO2 has a paralog, TPO3, that arose from the whole genome duplication		Transporters	0	NA	1	Appearance of puncta	0	1
YJL093C	TOK1	Outward-rectifier potassium channel of the plasma membrane; has two pore domains in tandem, each of which forms a functional channel permeable to potassium; carboxy tail functions to prevent inner gate closures; target of K1 toxin		Transporters	0	NA	1	Appearance of puncta	0	1
YJR160C	MPH3	Alpha-glucoside permease; transports maltose, maltotriose, alpha-methylglucoside, and turanose; identical to Mph2p; encoded in a subtelomeric position in a region likely to have undergone duplication		Transporters	0	NA	1	Appearance of puncta	0	1
YLR411W	CTR3	High-affinity copper transporter of the plasma membrane; acts as a trimer; gene is disrupted by a Ty2 transposon insertion in many laboratory strains of S. cerevisiae		Transporters	0	NA	1	Appearance of puncta	0	1
YLR443W	ECM7	Putative integral membrane protein with a role in calcium uptake; non-essential protein; mutant has cell wall defects and Ca+ uptake deficiencies; transcription is induced under conditions of zinc deficiency		Transporters	0	NA	1	Appearance of puncta	0	1
YML047C	PRM6	Potassium transporter that mediates K+ influx; activates high-affinity Ca2+ influx system (HACS) during mating pheromone response; expression up-regulated in response to alpha factor; regulated by Ste12p during mating; localized to sites of polarized growth; member of a fungal-specific gene family; PRM6 has a paralog, KCH1, that arose from the whole genome duplication		Transporters	0	NA	1	Appearance of puncta	0	1
YMR011W	HXT2	High-affinity glucose transporter of the major facilitator superfamily; expression is induced by low levels of glucose and repressed by high levels of glucose		Transporters	0	NA	1	Appearance of puncta	0	1
YNL257C	SIP3	Putative sterol transfer protein; has a probable role in retrograde transport of sterols from the plasma membrane to the ER; co-localizes to puncta in the cortical ER with Ysp2p; contains GRAM, StART-like (VASt) and two PH-like domains; one of 6 StART-like domain-containing proteins in yeast that may be involved in sterol transfer between intracellular membranes; conserved across eukaryotes; prev…		Transporters	0	NA	1	Appearance of puncta	0	1
YPL151C	PRP46	Member of the NineTeen Complex (NTC); this complex contains Prp19p and stabilizes U6 snRNA in catalytic forms of the spliceosome containing U2, U5, and U6 snRNAs		Translation	1	2.00339	0	NA	0	0
YJL001W	PRE3	Beta 1 subunit of the 20S proteasome; responsible for cleavage after acidic residues in peptides		Quality control	1	2.00865	0	NA	0	0
YJR080C	AIM24	Protein with a role in determining mitochondrial architecture; inner membrane protein that interacts physically and genetically with the MICOS complex and is required for its integrity	1	Organelle shaping	1	2.00996	0	NA	0	0
YDL160C-A	MHF2	Component of the heterotetrameric MHF histone-fold complex; in humans the MHF complex interacts with both DNA and Mph1p ortholog FANCM to stabilize and remodel blocked replication forks and repair damaged DNA; mhf2 srs2 double mutants are MMS hypersensitive; orthologous to human centromere constitutive-associated network (CCAN) subunit CENP-X, also known as MHF2		Quality control	1	2.01353	0	NA	0	0
YLR309C	IMH1	Protein involved in vesicular transport; mediates transport between an endosomal compartment and the Golgi, contains a Golgi-localization (GRIP) domain that interacts with activated Arl1p-GTP to localize Imh1p to the Golgi		Trafficking	1	2.02467	0	NA	0	0
YOR358W	HAP5	Subunit of the Hap2p/3p/4p/5p CCAAT-binding complex; complex is heme-activated and glucose repressed; complex is a transcriptional activator and global regulator of respiratory gene expression; required for assembly and DNA binding activity of the complex		Others	1	2.02484	0	NA	0	0
YGL060W	YBP2	Central kinetochore associated protein; mediates mitotic progression; interacts with several central kinetochore proteins and centromeric histone Cse4p; role in resistance to oxidative stress; similar to Slk19p; YBP2 has a paralog, YBP1, that arose from the whole genome duplication		Kinetochore and Spindle pole	1	2.02599	0	NA	0	0
YML068W	ITT1	Protein that modulates the efficiency of translation termination; interacts with translation release factors eRF1 (Sup45p) and eRF3 (Sup35p) in vitro, contains a zinc finger domain characteristic of the TRIAD class of proteins		Translation	1	2.02853	0	NA	0	0
YDR453C	TSA2	Stress inducible cytoplasmic thioredoxin peroxidase; cooperates with Tsa1p in the removal of reactive oxygen, nitrogen and sulfur species using thioredoxin as hydrogen donor; deletion enhances the mutator phenotype of tsa1 mutants; protein abundance increases in response to DNA replication stress; TSA2 has a paralog, TSA1, that arose from the whole genome duplication		Reduction-Oxidation (Redox)	1	2.02906	0	NA	0	0
YJL219W	HXT9	Putative hexose transporter that is nearly identical to Hxt11p; has similarity to major facilitator superfamily (MFS) transporters, expression of HXT9 is regulated by transcription factors Pdr1p and Pdr3p		Transporters	1	2.02958	0	NA	0	1
YGL106W	MLC1	Essential light chain for Myo1p; light chain for Myo2p; stabilizes Myo2p by binding to the neck region; interacts with Myo1p, Iqg1p, and Myo2p to coordinate formation and contraction of the actomyosin ring with targeted membrane deposition		Actin	1	2.02971	0	NA	0	0
YBL085W	BOI1	Protein involved in polar growth, functionally redundant with Boi2p; required for fusion of secretory vesicles with plasma membrane at sites of polarized growth; interacts with bud-emergence protein Bem1p; contains an SH3 (src homology 3) domain and a PH (pleckstrin homology) domain; relocalizes from bud neck to cytoplasm upon DNA replication stress; BOI1 has a paralog, BOI2, that arose from the …		Cell Wall and Septin Ring	1	2.03148	0	NA	0	0
YBR186W	PCH2	Hexameric ring ATPase that remodels chromosome axis protein Hop1p; nucleolar component of the pachytene checkpoint, which prevents chromosome segregation when recombination and chromosome synapsis are defective; also represses meiotic interhomolog recombination in rDNA; required for meiotic double-stranded break formation		DNA maintenance	1	2.04955	0	NA	0	0
YDR371W	CTS2	Putative chitinase; functionally complements A. gossypii cts2 mutant sporulation defect		Cell Wall and Septin Ring	1	2.08407	0	NA	0	1
YHR129C	ARP1	Actin-related protein of the dynactin complex; required for spindle orientation and nuclear migration; forms actin-like short filament composed of 9 or 10 Arp1p monomers; putative ortholog of mammalian centractin		Actin	1	2.09379	0	NA	0	0
YOL042W	NGL1	Putative endonuclease; has a domain similar to a magnesium-dependent endonuclease motif in mRNA deadenylase Ccr4p; the authentic, non-tagged protein is detected in highly purified mitochondria in high-throughput studies	1	Others	1	2.09493	0	NA	0	0
YHL032C	GUT1	Glycerol kinase; converts glycerol to glycerol-3-phosphate; glucose repression of expression is mediated by Adr1p and Ino2p-Ino4p; derepression of expression on non-fermentable carbon sources is mediated by Opi1p and Rsf1p	1	Sugar metabolism	1	2.10073	0	NA	0	0
YPR116W	RRG8	Protein of unknown function; required for efficient 5' processing of mitochondrial tRNAs, for respiratory growth and mitochondrial genome maintenance; null mutation results in a decrease in plasma membrane electron transport; localizes to the matrix side of the inner mitochondrial membrane		Unknown function	1	2.1075	0	NA	0	0
YKR084C	HBS1	GTPase with similarity to translation release factors; together with binding partner Dom34p, facilitates ribosomal subunit dissociation and peptidyl-tRNA release when translation is stalled, particularly in 3' UTRs; genetically implicated in mRNA no-go decay; HBS1 has a paralog, SKI7, that arose from the whole genome duplication		Translation	1	2.11456	0	NA	0	0
YDL207W	GLE1	Cytoplasmic nucleoporin required for polyadenylated mRNA export; contains a nuclear export signal; when bound to inositol hexakisphosphate (IP6), functions as an activator for the Dbp5p ATPase activity at the nuclear pore complex during mRNA export; mediates translation initiation; required for efficient translation termination		Translation	1	2.11499	0	NA	0	0
YOL088C	MPD2	Member of the protein disulfide isomerase (PDI) family; exhibits chaperone activity; overexpression suppresses the lethality of a pdi1 deletion but does not complement all Pdi1p functions; undergoes oxidation by Ero1p		Reduction-Oxidation (Redox)	1	2.14822	0	NA	0	1
YOL059W	GPD2	NAD-dependent glycerol 3-phosphate dehydrogenase; expression is controlled by an oxygen-independent signaling pathway required to regulate metabolism under anoxic conditions; located in cytosol and mitochondria; constitutively active but is inactivated via phosphorylation by energy-stress responsive kinase SNF1; GPD2 has a paralog, GPD1, that arose from the whole genome duplication	1	Sugar metabolism	1	2.14893	0	NA	0	0
YBR287W	0	Protein of unknown function; green fluorescent protein (GFP)-fusion protein localizes to the ER; YBR287W is not an essential gene		Unknown function	1	2.1758	0	NA	0	1
YGL010W	MPO1	Dioxygenase that catalyzes alpha-oxygenation of 2-hydroxy fatty acids; involved in metabolism of phytosphingosine; not an essential gene		Lipids	1	2.21535	0	NA	0	1
YDR282C	MRX10	Mitochondrial inner membrane protein of unknown function; associates with mitochondrial ribosome; localizes to the inner membrane with the C terminus facing the intermembrane space; ortholog of human RMND1, mutation in which is implicated in infantile encephaloneuromyopathy and defective mitochondrial translation	1	Unknown function	1	2.23188	0	NA	0	1
YML035C	AMD1	AMP deaminase; tetrameric enzyme that catalyzes the deamination of AMP to form IMP and ammonia; thought to be involved in regulation of intracellular purine (adenine, guanine, and inosine) nucleotide pools		Nucleotides	1	2.24582	0	NA	0	0
YEL008C-A	0	Protein of unknown function; identified by gene-trapping, microarray-based expression analysis, and genome-wide homology searching		Unknown function	1	2.26968	0	NA	0	0
YER051W	JHD1	JmjC domain family histone demethylase specific for H3-K36; similar to proteins found in human, mouse, drosophila, X. laevis, C. elegans, and S. pombe		DNA maintenance	1	2.27011	0	NA	0	0
YBR164C	ARL1	Soluble GTPase with a role in regulation of membrane traffic; regulates potassium influx; role in membrane organization at trans-Golgi network; required for delivery of Atg9p to the phagophore assembly site during autophagy under high temperature stress; required with Ypt6p for starvation-induced autophagy; required for the CVT pathway under non-starvation conditions; G protein of the Ras superfa…		Trafficking	1	2.27746	0	NA	0	0
YLR405W	DUS4	Dihydrouridine synthase; member of a widespread family of conserved proteins including Smm1p, Dus1p, and Dus3p		Nucleotides	1	2.28069	0	NA	0	0
YDL057W	0	Putative protein of unknown function; YDL057W is not an essential gene		Unknown function	1	2.29029	0	NA	0	0
YGL018C	JAC1	Specialized J-protein that functions in Fe-S cluster biogenesis; functions with Hsp70 in Fe-S cluster biogenesis in mitochondria; involved in iron metabolism; contains a J domain typical to J-type chaperones; localizes to the mitochondrial matrix	1	Carbon cycle and Respiration	1	2.29424	0	NA	0	0
YBR092C	PHO3	Constitutively expressed acid phosphatase similar to Pho5p; brought to the cell surface by transport vesicles; hydrolyzes thiamin phosphates in the periplasmic space, increasing cellular thiamin uptake; expression is repressed by thiamin		Transporters	1	2.29732	0	NA	0	1
YGR102C	GTF1	Subunit of the trimeric GatFAB AmidoTransferase(AdT) complex; involved in the formation of Q-tRNAQ; transposon insertion mutant is salt sensitive and null mutant has growth defects; non-tagged protein is detected in purified mitochondria	1	Translation	1	2.3295	0	NA	0	0
YGR148C	RPL24B	Ribosomal 60S subunit protein L24B; not essential for translation but may be required for normal translation rate; homologous to mammalian ribosomal protein L24, no bacterial homolog; RPL24B has a paralog, RPL24A, that arose from the whole genome duplication		Translation	1	2.33393	0	NA	0	0
YKR019C	IRS4	EH domain-containing protein; involved in regulating phosphatidylinositol 4,5-bisphosphate levels and autophagy; Irs4p and Tax4p bind and activate the PtdIns phosphatase Inp51p; Irs4p and Tax4p are involved in localizing Atg17p to the PAS; IRS4 has a paralog, TAX4, that arose from the whole genome duplication		Autophagy and TOR signalling	1	2.3348	0	NA	0	0
YLR168C	UPS2	Mitochondrial intermembrane space protein; involved in phospholipid metabolism; forms complex with Mdm35p that transfers phosphatidylserine from outer membrane to inner membrane for phosphatidylethanolamine synthesis; null mutant has defects in mitochondrial morphology; similar to Ups1p, Ups3p and to human PRELI; UPS2 has a paralog, UPS3, that arose from the whole genome duplication		Lipids	1	2.3442	0	NA	0	0
YAL023C	PMT2	Protein O-mannosyltransferase of the ER membrane; transfers mannose residues from dolichyl phosphate-D-mannose to protein serine/threonine residues; involved in ER quality control; functions as a heterodimer with Pmt2p but can also pair with Pmt5p; antifungal drug target; PMT2 has a paralog, PMT3, that arose from the whole genome duplication		Post Translational Modifications (PTMs)	1	2.36255	0	NA	0	1
YGR128C	UTP8	Nucleolar protein required for export of tRNAs from the nucleus; also copurifies with the small subunit (SSU) processome containing the U3 snoRNA that is involved in processing of pre-18S rRNA		Translation	1	2.3701	0	NA	0	0
YKL155C	RSM22	Mitochondrial ribosomal protein of the small subunit; also predicted to be an S-adenosylmethionine-dependent RNA methyltransferase	1	Translation	1	2.37875	0	NA	0	0
YDR129C	SAC6	Fimbrin, actin-bundling protein; cooperates with Scp1p in organization and maintenance of the actin cytoskeleton; phosphorylated by Cdc28p/Clb2p in metaphase on T103, to regulate conformation, and modulate actin filament binding affinity and actin cable dynamics; relocalizes from the plasma membrane to the cytoplasm upon DNA replication stress; human homologs PLS3 and LCP1 implicated in spinocere…		Actin	1	2.38597	0	NA	0	0
YHR184W	SSP1	Protein involved in the control of meiotic nuclear division; involved in the coordination of meiosis with spore formation; subunit of the leading edge protein (LEP) complex (Ssp1-Ady3-Don1-Irc10) that forms a ring-like structure at the leading edge of the prospore membrane during meiosis II; required for assembly of the leading edge coat and both prospore membrane shaping and organization; transc…		Cell Wall and Septin Ring	1	2.39581	0	NA	0	0
YER064C	VHR2	Non-essential nuclear protein; null mutation has global effects on transcription; VHR2 has a paralog, VHR1, that arose from the whole genome duplication; relative distribution to the nucleus increases upon DNA replication stress		Others	1	2.40312	0	NA	0	0
YLR135W	SLX4	Endonuclease involved in processing DNA; acts during recombination, repair; promotes template switching during break-induced replication (BIR), causing non-reciprocal translocations (NRTs); cleaves branched structures in complex with Slx1p; involved in interstrand cross-link repair, Rad1p/Rad10p-dependent removal of 3'-nonhomologous tails during DSBR via single-strand annealing; relative distribu…		DNA maintenance	1	2.40491	0	NA	0	0
YLR207W	HRD3	ER membrane protein that plays a central role in ERAD; forms HRD complex with Hrd1p and ER-associated protein degradation (ERAD) determinants that engages in lumen to cytosol communication and coordination of ERAD events		Quality control	1	2.40508	0	NA	0	1
YOR359W	VTS1	Flap-structured DNA-binding and RNA-binding protein; stimulates deadenylation-dependent mRNA degradation mediated by the CCR4-NOT deadenylase complex; member of the Smaug (Smg) family of post-transcriptional regulators which bind RNA through a conserved sterile alpha motif (SAM) domain that interacts with Smg recognition element (SREs) containing transcripts; stimulates Dna2p endonuclease activit…		Translation	1	2.40549	0	NA	0	0
YMR054W	STV1	Subunit a of the vacuolar-ATPase V0 domain; encodes one of two isoforms, located in both Golgi and endosomal V-ATPase complexes while VPH1 encodes the second isoform and is located in vacuolar V-ATPase complexes; interaction with PI(4)P is required for efficient localization and function of Stv1-containing V-ATPases		Transporters	1	2.40986	0	NA	0	1
YDR034W-B	0	Predicted tail-anchored plasma membrane protein; contains conserved CYSTM module; related proteins in other organisms may be involved in response to stress; N- and C-terminal fusion proteins localize to the cell periphery; YDR034W-B has a paralog, YBR056W-A, that arose from the whole genome duplication		Unknown function	1	2.41053	0	NA	0	1
YER083C	GET2	Subunit of the GET complex; involved in insertion of proteins into the ER membrane; required for the retrieval of HDEL proteins from the Golgi to the ER in an ERD2 dependent fashion and for meiotic nuclear division		Translocation	1	2.41074	0	NA	0	1
YJR059W	PTK2	Serine/threonine protein kinase; involved in regulation of ion transport across plasma membrane; carboxyl terminus is essential for glucose-dependent Pma1p activation via phosphorylation of Pma1p-Ser899; enhances spermine uptake; PTK2 has a paralog, PTK1, that arose from the whole genome duplication		Transporters	1	2.4229	0	NA	0	1
YMR244C-A	COA6	Protein involved in cytochrome c oxidase (Complex IV) assembly; involved in delivery of copper to Complex IV; also required for efficient formation of respiratory supercomplexes comprised of Complexes III and IV; localizes to the mitochondrial intermembrane space; ortholog implicated in cardiac defects in zebrafish and human; transcription is induced in response to the DNA-damaging agent MMS; pro…		Carbon cycle and Respiration	1	2.45671	0	NA	0	0
YDR333C	RQC1	Component of the ribosome quality control complex (RQC); RQC (Rqc1p-Rkr1p-Rqc2p-Cdc48p-Npl4p-Ufd1p) is a ribosome-bound complex required for the degradation of polypeptides arising from stalled translation; required along with Rkr1p for recruitment of the Cdc48p-Npl4p-Ufd1p AAA ATPase complex to the RQC		Quality control	1	2.55418	0	NA	0	0
YIL143C	SSL2	Component of RNA polymerase transcription factor TFIIH holoenzyme; acts as dsDNA-dependent translocase in context of TFIIH, unwinds DNA strands during initiation and promotes transcription start site (TSS) scanning; has DNA-dependent ATPase/helicase activity; interacts functionally with TFIIB, has roles in TSS selection and gene looping to juxtapose initiation and termination regions; involved in…		Translation	1	2.59631	0	NA	0	0
YGR080W	TWF1	Twinfilin; highly conserved actin monomer-sequestering protein involved in regulation of the cortical actin cytoskeleton; coordinates actin filament severing and monomer sequestering at sites of rapid actin turnover; composed of two cofilin-like regions, stimulates actin depolymerization as does the mouse homolog, mTwf1		Actin	1	2.60371	0	NA	0	0
YNR055C	HOL1	Putative transporter in the major facilitator superfamily; member of the 12-spanner drug:H(+) antiporter DHA1 family; mutations in membrane-spanning domains permit cation and histidinol uptake		Transporters	1	2.60481	0	NA	0	1
YDR389W	SAC7	GTPase activating protein (GAP) for Rho1p; regulator of a Tor2p-mediated, Rho1p GTPase switch that controls organization of the actin cytoskeleton; negative regulator of the RHO1-PKC1-MAPK cell integrity (CWI) and membrane fluidity homeostasis signaling pathways; potential Cdc28p substrate; SAC7 has a paralog, BAG7, that arose from the whole genome duplication		Cell Wall and Septin Ring	1	2.61481	0	NA	0	0
YJR052W	RAD7	Nucleotide excision repair (NER) protein; binds damaged DNA during NER; binds DNA in an ATP-dependent manner (with Rad16p) during NER; required for repair of non-transcribed chromatin; subunit of Nucleotide Excision Repair Factor 4 (NEF4) and the Elongin-Cullin-Socs (ECS) ligase complex		DNA maintenance	1	2.63121	0	NA	0	0
YBR038W	CHS2	Chitin synthase II; catalyzes transfer of N-acetylglucosamine (GlcNAc) to chitin upon activation of zymogenic form; required for chitin synthesis in the primary septum during cytokinesis; localization regulated by Cdk1p during mitosis; phosphorylation by Dbf2p kinase regulates its dynamics and chitin synthesis during cytokinesis		Cell Wall and Septin Ring	1	2.67101	0	NA	0	1
YOR045W	TOM6	Component of the TOM (translocase of outer membrane) complex; responsible for recognition and initial import steps for all mitochondrially directed proteins; promotes assembly and stability of the TOM complex		Translocation	1	2.68298	0	NA	0	1
YLR072W	LAM6	Sterol transporter that transfers sterols between membranes; may regulate and coordinate formation of contact sites between organelles; localizes to ER-mitochondrial contact sites in a Tom70p- and Tom71p-dependent manner; mitochondrial localization requires GRAM domain; also localizes to ER-vacuole contact sites, in a Vac8p-dependent manner; has GRAM and StART-like (VASt) domains; one of six StAR…		Contact Site	1	2.68499	0	NA	0	1
YIL038C	NOT3	Component of the CCR4-NOT core complex, involved in mRNA decapping; involved in transcription initiation and elongation and in mRNA degradation; conserved lysine in human homolog of Not3p and Not5p is mutated in cancers		Translation	1	2.73426	0	NA	0	0
YML130C	ERO1	Thiol oxidase required for oxidative protein folding in the ER; essential for maintaining ER redox balance; feedback regulated via reduction and oxidation of regulatory bonds; reduced Pdi1p activates Ero1p by direct reduction of Ero1p regulatory bonds; depletion of thiol substrates and accumulation of oxidized Pdi1p results in inactivation of Ero1p by both Pdi1p-mediated oxidation and autonomous …		Reduction-Oxidation (Redox)	1	2.76363	0	NA	0	1
YDR522C	SPS2	Protein expressed during sporulation; SPS2 has a paralog, SPS22, that arose from the whole genome duplication; redundant with Sps22p for organization of the beta-glucan layer of the spore wall; S. pombe ortholog is a spore wall component		Cell Wall and Septin Ring	1	2.77376	0	NA	0	1
YIR042C	0	Putative protein of unknown function; YIR042C is a non-essential gene		Unknown function	1	2.77713	0	NA	0	0
YJR152W	DAL5	Allantoate permease; ureidosuccinate permease; also transports dipeptides, though with lower affinity than for allantoate and ureidosuccinate; expression is constitutive but sensitive to nitrogen catabolite repression		Transporters	1	2.86799	0	NA	0	1
YPR033C	HTS1	Cytoplasmic and mitochondrial histidine tRNA synthetase; efficient mitochondrial localization requires both a presequence and an amino-terminal sequence; mutations in human ortholog HARS2 are associated with Perrault syndrome	1	Translation	1	2.89124	0	NA	0	0
YER084W	0	Protein of unknown function; expressed at both mRNA and protein levels		Unknown function	1	2.89352	0	NA	0	0
YML064C	TEM1	GTPase involved in initiation of Mitotic Exit Network (MEN); GTP-binding protein of the Ras superfamily; accumulates at daughter spindle pole body and activates MEN kinase cascade; controls actomyosin and septin dynamics during cytokinesis		Kinetochore and Spindle pole	1	2.91951	0	NA	0	0
YGR140W	CBF2	Essential kinetochore protein; component of the CBF3 multisubunit complex that binds to the CDEIII region of the centromere; Cbf2p also binds to the CDEII region possibly forming a different multimeric complex, ubiquitinated in vivo; sumoylated in an Mms21p-dependent manner; relative distribution to the spindle pole body decreases upon DNA replication stress		Kinetochore and Spindle pole	1	3.00184	0	NA	0	0
YGL037C	PNC1	Nicotinamidase that converts nicotinamide to nicotinic acid; part of the NAD(+) salvage pathway; required for life span extension by calorie restriction; lacks a peroxisomal targeting signal but is imported into peroxisomes via binding to Gpd1p; PNC1 expression responds to all known stimuli that extend replicative life span; protein increases in abundance and relative distribution to cytoplasmic …		Peroxisomes	1	3.01538	0	NA	0	0
YER073W	ALD5	Mitochondrial aldehyde dehydrogenase; involved in regulation or biosynthesis of electron transport chain components and acetate formation; activated by K+; utilizes NADP+ as the preferred coenzyme; constitutively expressed	1	Carbon cycle and Respiration	1	3.02478	0	NA	0	0
YBL105C	PKC1	Protein serine/threonine kinase; essential for cell wall remodeling during growth; localized to sites of polarized growth and the mother-daughter bud neck; homolog of the alpha, beta, and gamma isoforms of mammalian protein kinase C (PKC)		Cell Wall and Septin Ring	1	3.05875	0	NA	0	0
YKR058W	GLG1	Glycogenin glucosyltransferase; self-glucosylating initiator of glycogen synthesis, also glucosylates n-dodecyl-beta-D-maltoside; SWAT-GFP and mCherry fusion proteins localize to the cell periphery and vacuole respectively; similar to mammalian glycogenin; GLG1 has a paralog, GLG2, that arose from the whole genome duplication		Sugar metabolism	1	3.0685	0	NA	0	1
YOR324C	FRT1	Tail-anchored ER membrane protein of unknown function; substrate of the phosphatase calcineurin; interacts with homolog Frt2p; promotes cell growth in stress conditions, possibly via a role in posttranslational translocation; FRT1 has a paralog, FRT2, that arose from the whole genome duplication		Unknown function	1	3.07537	0	NA	0	1
YDR062W	LCB2	Component of serine palmitoyltransferase; responsible along with Lcb1p for the first committed step in sphingolipid synthesis, which is the condensation of serine with palmitoyl-CoA to form 3-ketosphinganine		Lipids	1	3.11207	0	NA	0	1
YBL068W	PRS4	5-phospho-ribosyl-1(alpha)-pyrophosphate synthetase, synthesizes PRPP; which is required for nucleotide, histidine, and tryptophan biosynthesis; one of five related enzymes, which are active as heteromultimeric complexes; PRS4 has a paralog, PRS2, that arose from the whole genome duplication; a missense mutation in the conserved residue R196 of its human homolog PRPS1 is pathogenic		Nucleotides	1	3.11771	0	NA	0	0
YPL072W	UBP16	Deubiquitinating enzyme anchored to the outer mitochondrial membrane; probably not important for general mitochondrial functioning, but may perform a more specialized function at mitochondria		Quality control	1	3.17305	0	NA	0	1
YDL078C	MDH3	Peroxisomal malate dehydrogenase; catalyzes interconversion of malate and oxaloacetate; involved in the glyoxylate cycle; mutation in human homolog MDH2 causes early-onset severe encephalopathy		Peroxisomes	1	3.19056	0	NA	0	0
YGR146C	ECL1	Protein of unknown function; mitochondrial-dependent role in the extension of chronological lifespan; overexpression increases oxygen consumption and respiratory activity while deletion results in reduced oxygen consumption under conditions of caloric restriction; induced by iron homeostasis transcription factor Aft2p; multicopy suppressor of temperature sensitive hsf1 mutant; induced by treatmen…		Unknown function	1	3.29574	0	NA	0	0
YPL243W	SRP68	Core component of the signal recognition particle (SRP) complex; SRP complex functions in targeting nascent secretory proteins to the endoplasmic reticulum (ER) membrane; relocalizes from cytoplasm to the nuclear periphery upon DNA replication stress		Translocation	1	3.35055	0	NA	0	0
YOR283W	0	Phosphatase with a broad substrate specificity; has some similarity to GPM1/YKL152C, a phosphoglycerate mutase; YOR283W is not an essential gene		Post Translational Modifications (PTMs)	1	3.35864	0	NA	0	0
YIL020C	HIS6	Enzyme that catalyzes the fourth step in the histidine pathway; Phosphoribosylformimino-5-aminoimidazole carboxamide ribotide isomerase; mutations cause histidine auxotrophy and sensitivity to Cu, Co, and Ni salts		Amino acids	1	3.36421	0	NA	0	0
YHR173C	0	Protein of unknown function; expressed at both mRNA and protein levels; SWAT-GFP and mCherry fusion proteins localize to the vacuole	Blank	Unknown function	1	3.37849	0	NA	0	0
YFL054C	AQY3	Putative channel-like protein; similar to Fps1p; mediates passive diffusion of glycerol in the presence of ethanol		Transporters	1	3.53207	0	NA	0	1
YNL053W	MSG5	Dual-specificity protein phosphatase; maintains low levels of both basal and induced cell integrity pathway signaling by dephosphorylation of the Slt2p MAPK; reciprocally regulated by Slt2p through phosphorylation; minor role with Ptp2p in the adaptive response to pheromone through the dephosphorylation of the Fus3p MAPK with major contribution by Ptp3p; inhibits the nuclear accumulation of Fus3p…		Cell Wall and Septin Ring	1	3.70381	0	NA	0	0
YBR171W	SEC66	Non-essential subunit of Sec63 complex; with Sec61 complex, Kar2p/BiP and Lhs1p forms a channel competent for SRP-dependent and post-translational SRP-independent protein targeting and translocation into the ER; other members are Sec63p, Sec62p, and Sec72p		Translocation	1	3.76266	0	NA	0	1
YOR178C	GAC1	Regulatory subunit for Glc7p type-1 protein phosphatase (PP1); tethers Glc7p to Gsy2p glycogen synthase, binds Hsf1p heat shock transcription factor, required for induction of some HSF-regulated genes under heat shock; GAC1 has a paralog, PIG1, that arose from the whole genome duplication		Sugar metabolism	1	3.83211	0	NA	0	0
YJL005W	CYR1	Adenylate cyclase; required for cAMP production and cAMP-dependent protein kinase signaling; scaffold protein for Ras2-Ira interaction; the cAMP pathway controls a variety of cellular processes, including metabolism, cell cycle, stress response, stationary phase, and sporulation		Others	1	3.85595	0	NA	0	0
YKL161C	KDX1	Protein kinase; implicated in Slt2p mitogen-activated (MAP) kinase signaling pathway; interacts with numerous components in the mating pheromone and CWI MAPK pathways; associates with Rlm1p; KDX1 has a paralog, SLT2, that arose from the whole genome duplication		Cell Wall and Septin Ring	1	3.86675	0	NA	0	0
YOL124C	TRM11	Catalytic subunit of adoMet-dependent tRNA methyltransferase complex; required for the methylation of the guanosine nucleotide at position 10 (m2G10) in tRNAs; contains a THUMP domain and a methyltransferase domain; another complex member is Trm112p		Translation	1	4.13172	0	NA	0	0
YBL064C	PRX1	Mitochondrial peroxiredoxin with thioredoxin peroxidase activity; has a role in reduction of hydroperoxides; reactivation requires Trr2p and glutathione; induced during respiratory growth and oxidative stress; phosphorylated; protein abundance increases in response to DNA replication stress	1	Reduction-Oxidation (Redox)	1	4.13504	0	NA	0	0
YCL043C	PDI1	Protein disulfide isomerase; multifunctional oxidoreductase of the ER lumen, essential for disulfide bond formation in secretory and cell-surface proteins, processing of non-native disulfide bonds; Ero1p activator; complexes with exomannosidase, Mnl1p to facilitate the recognition of misfolded glycoproteins and the trimming of glycan Man8GlcNAc2 to Man7GlcNAc2 on substrates, thereby accelerating …		Reduction-Oxidation (Redox)	1	4.17573	0	NA	0	1
YER025W	GCD11	Gamma subunit of the translation initiation factor eIF2; involved in the identification of the start codon; binds GTP when forming the ternary complex with GTP and tRNAi-Met; mutations in human ortholog cause X-linked intellectual disability (XLID) syndrome		Translation	1	4.39411	0	NA	0	0
YKR062W	TFA2	TFIIE small subunit; involved in RNA polymerase II transcription initiation		Translation	1	4.50869	0	NA	0	0
YER091C	MET6	Cobalamin-independent methionine synthase; involved in methionine biosynthesis and regeneration; requires a minimum of two glutamates on the methyltetrahydrofolate substrate, similar to bacterial metE homologs		Amino acids	1	4.74646	0	NA	0	0
YMR138W	CIN4	GTP-binding protein involved in beta-tubulin (Tub2p) folding; isolated as mutant with increased chromosome loss and sensitivity to benomyl; regulated by the GTPase-activating protein, Cin2p, the human retinitis pigmentosa 2 (RP2) homolog		Kinetochore and Spindle pole	1	4.74861	0	NA	0	0
YER055C	HIS1	ATP phosphoribosyltransferase; a hexameric enzyme, catalyzes the first step in histidine biosynthesis; mutations cause histidine auxotrophy and sensitivity to Cu, Co, and Ni salts; transcription is regulated by general amino acid control		Amino acids	1	5.02329	0	NA	0	0
YJL112W	MDV1	Peripheral protein of cytosolic face of mitochondrial outer membrane; required for mitochondrial fission; interacts with Fis1p and with the self-assembled oligomeric form of the dynamin-related GTPase Dnm1p; contains WD repeats; MDV1 has a paralog, CAF4, that arose from the whole genome duplication		Organelle shaping	1	6.12832	0	NA	0	0
YDR330W	UBX5	UBX domain-containing protein that interacts with Cdc48p; ubiquitin regulatory X is also known as UBX		Quality control	1	7.16235	0	NA	0	0
