# Supplementary material for: A systematic proximity ligation approach to studying protein‐substrate specificity identifies the substrate spectrum of the Ssh1 translocon
Source: EMBO J. 2023 Apr 19;42(11):e113385. doi: 10.15252/embj.2022113385 (PMC10233368; doi:10.15252/embj.2022113385)
Supplement: Supplementary file 3 — Dataset EV2 [file EMBJ-42-e113385-s002.xlsx]

## Sheet: Legend
Dataset EV2: List of proteins that preferentially bound Sec61 or showed no preference
ORF	Open reading frame: systematic name from SGD
Name	Standard locus name from SGD
SGD Description	Gene description from SGD
Group	Manually assigned functional group
Interaction preference fold change	Fold change of Sec61 vs Ssh1 based on the Cel-lctiv screen
Secretome?	Protein that contains a signal sequnce or at least one transmembrane domain (TMD) (Weill&Cohen et al 2019)

## Sheet: Dataset EV2
Dataset EV2: List of proteins that preferentially bound Sec61 or showed no preference
ORF	Gene name	SGD Description	Interaction group	Interaction preference fold change	Secretome?
YAL005C	SSA1	ATPase involved in protein folding and NLS-directed nuclear transport; member of HSP70 family; required for ubiquitin-dependent degradation of short-lived proteins; forms chaperone complex with Ydj1p; localized to nucleus, cytoplasm, cell wall; 98% identical to paralog Ssa2p with different functional specificity in propagation of yeast [URE3] prions, vacuolar-mediated degradations of gluconeogene…	Sec61	3.51601	0
YAL018C	LDS1	Protein Involved in spore wall assembly; localizes to lipid droplets found on or outside of the prospore membrane; shares similarity with Lds2p and Rrt8p, and a strain mutant for all 3 genes exhibits reduced dityrosine fluorescence relative to the single mutants	Sec61	2.29434	1
YBR170C	NPL4	Substrate-recruiting cofactor of the Cdc48p-Npl4p-Ufd1p segregase; K48-specific Ub chain binding receptor that assists Cdc48p in the dislocation of misfolded, polyubiquitinated ERAD substrates destined for proteasomal degradation; role in regulated destruction of ER membrane proteins, like HMG-CoA reductase (Hmg1/2p), cytosolic proteins (Fbp1p) and mislocalized proteins (Cse4p); mobilizes membran…	Sec61	2.98925	0
YBR201C-A	YBR201C-A	Mitochondrial protein of unknown function	Sec61	3.43963	1
YAL035W	FUN12	Translation initiation factor eIF5B; GTPase that promotes Met-tRNAiMet binding to ribosomes and ribosomal subunit joining; promotes GTP-dependent maturation of 18S rRNA by Nob1p; protein abundance increases in response to DNA replication stress; homolog of bacterial IF2	Sec61	5.11636	0
YDL027C	MRX9	Mitochondrial inner membrane protein; high copy suppressor of ER stress-mediated cell death; overexpression increases O2 consumption, impairs processing of COB and COX1 RNAs encoding mitochondrial oxidative phosphorylation factors, and impacts the transition from fermentative to respiratory metabolism	Sec61	2.31378	1
YDR189W	SLY1	Hydrophilic protein involved in ER/Golgi vesicle trafficking; SM (Sec1/Munc-18) family protein that binds the tSNARE Sed5p and stimulates its assembly into a trans-SNARE membrane-protein complex	Sec61	2.51849	0
YDR218C	SPR28	Sporulation-specific homolog of the CDC3/10/11/12 family of genes; meiotic septin expressed at high levels during meiotic divisions and ascospore formation; the yeast CDC3/10/11/12 family is a family of bud neck microfilament genes	Sec61	4.00206	0
YBR235W	VHC1	Vacuolar membrane cation-chloride cotransporter (CCC); involved in potassium homeostasis and salt tolerance; localizes to sites of contact between vacuole and mitochondria (vCLAMPs); targeted to vacuole via AP-3 pathway; similar to mammalian electroneutral Na(+)-(K+)-C1- cotransporter family	Sec61	5.29477	1
YDL095W	PMT1	Protein O-mannosyltransferase of the ER membrane; transfers mannose from dolichyl phosphate-D-mannose to protein serine and threonine residues; 1 of 7 related proteins involved in O-glycosylation which is essential for cell wall rigidity; functions as a heterodimer with Pmt2p but can also pair with Pmt3p; involved in ER quality control; amino terminus faces cytoplasm, carboxyl terminus faces ER l…	Sec61	2.41303	1
YDR307W	PMT7	Putative protein mannosyltransferase similar to Pmt1p; has a potential role in protein O-glycosylation	Sec61	2.14513	1
YDR329C	PEX3	Peroxisomal membrane protein (PMP); required for proper localization and stability of PMPs; anchors peroxisome retention factor Inp1p at the peroxisomal membrane; interacts with Pex19p	Sec61	2.38128	1
YDL212W	SHR3	Endoplasmic reticulum packaging chaperone; required for incorporation of amino acid permeases into COPII coated vesicles for transport to the cell surface	Sec61	2.21142	1
YDR351W	SBE2	Protein required for bud growth; involved in transport of cell wall components from the Golgi to the cell surface; SBE2 has a paralog, SBE22, that arose from the whole genome duplication	Sec61	5.26188	0
YCL034W	LSB5	Protein involved in membrane-trafficking events at plasma membrane; interacts with actin regulators Sla1p and Las17p, ubiquitin, Arf3p to couple actin dynamics to membrane trafficking processes; similar structure to GGA family of proteins with N-terminal VHS domain and GAT domain; binds Las17p, which is homolog of human Wiskott-Aldrich Syndrome protein involved in actin patch assembly, actin poly…	Sec61	2.29048	0
YCL055W	KAR4	Transcription factor required for response to pheromones; also required during meiosis; exists in two forms, a slower-migrating form more abundant during vegetative growth and a faster-migrating form induced by pheromone; null mutant exhibits abnormal lipid metabolic phenotype	Sec61	2.76001	0
YDL234C	GYP7	GTPase-activating protein for yeast Rab family members; members include Ypt7p (most effective), Ypt1p, Ypt31p, and Ypt32p (in vitro); involved in vesicle mediated protein trafficking; contains a PH-like domain	Sec61	2.33459	0
YDR406W	PDR15	Plasma membrane ATP binding cassette (ABC) transporter; multidrug transporter and general stress response factor implicated in cellular detoxification; regulated by Pdr1p, Pdr3p and Pdr8p; promoter contains a PDR responsive element; PDR15 has a paralog, PDR5, that arose from the whole genome duplication	Sec61	2.27547	1
YDR407C	TRS120	Component of transport protein particle (TRAPP) complex II; TRAPPII is a multimeric guanine nucleotide-exchange factor for the GTPase Ypt1p, regulating intra-Golgi and endosome-Golgi traffic	Sec61	2.58858	1
YDR481C	PHO8	Repressible vacuolar alkaline phosphatase; controls polyphosphate content; regulated by levels of Pi and by Pho4p, Pho9p, Pho80p, Pho81p and Pho85p; dephosphorylates phosphotyrosyl peptides; contributes to NAD+ metabolism by producing nicotinamide riboside from NMN	Sec61	2.02257	1
YDL012C	YDL012C	Tail-anchored plasma membrane protein with a conserved CYSTM module; possibly involved in response to stress; may contribute to non-homologous end-joining (NHEJ) based on ydl012c htz1 double null phenotype; YDL012C has a paralog, YBR016W, that arose from the whole genome duplication	Sec61	2.19119	1
YEL022W	GEA2	Guanine nucleotide exchange factor for ADP ribosylation factors (ARFs); involved in vesicular transport between the Golgi and ER, Golgi organization, and actin cytoskeleton organization; GEA2 has a paralog, GEA1, that arose from the whole genome duplication	Sec61	2.29908	0
YHR213W-A	YHR213W-A	Putative protein of unknown function; identified by gene-trapping, microarray-based expression analysis, and genome-wide homology searching	Sec61	2.35898	1
YGL114W	YGL114W	Putative protein of unknown function; predicted member of the oligopeptide transporter (OPT) family of membrane transporters	Sec61	8.49839	1
YGL161C	YIP5	Protein that interacts with Rab GTPases; localized to late Golgi vesicles; computational analysis of large-scale protein-protein interaction data suggests a possible role in vesicle-mediated transport	Sec61	5.21897	1
YIL088C	AVT7	Vacuolar amino acid transporter; member of a family of seven S. cerevisiae genes (AVT1-7) related to vesicular GABA-glycine transporters	Sec61	4.28132	1
YIL117C	PRM5	Pheromone-regulated protein, predicted to have 1 transmembrane segment; induced during cell integrity signaling; PRM5 has a paralog, YNL058C, that arose from the whole genome duplication	Sec61	2.38156	1
YIL134W	FLX1	Mitochondrial flavin adenine dinucleotide transporter; FAD is a synthesis product of riboflavin; human homolog SLC25A32 is implicated in multiple acyl-CoA dehydrogenase deficiency (MADD) or glutaric aciduria type II (GAII), and can complement yeast null mutant	Sec61	5.30478	1
YGL223C	COG1	Essential component of the conserved oligomeric Golgi complex; a cytosolic tethering complex (Cog1p through Cog8p) that functions in protein trafficking to mediate fusion of transport vesicles to Golgi compartments	Sec61	2.14228	0
YGL257C	MNT2	Mannosyltransferase; involved in adding the 4th and 5th mannose residues of O-linked glycans	Sec61	4.7047	1
YIL147C	SLN1	Transmembrane histidine phosphotransfer kinase and osmosensor; regulates MAP kinase cascade; transmembrane protein with an intracellular kinase domain that signals to Ypd1p and Ssk1p, thereby forming a phosphorelay system similar to bacterial two-component regulators	Sec61	2.13092	1
YHL040C	ARN1	ARN family transporter for siderophore-iron chelates; responsible for uptake of iron bound to ferrirubin, ferrirhodin, and related siderophores; protein increases in abundance and relocalizes to the vacuole upon DNA replication stress	Sec61	2.76682	1
YIR031C	DAL7	Malate synthase; can accept butyryl-CoA as acyl-CoA donor in addition to traditional substrate acetyl-CoA; recycles glyoxylate generated during allantoin degradation; SWAT-GFP and mCherry fusion proteins localize to the cytosol; expression sensitive to nitrogen catabolite repression and induced by allophanate, an intermediate in allantoin degradation	Sec61	2.37169	0
YGL263W	COS12	Endosomal protein involved in turnover of plasma membrane proteins; member of the DUP380 subfamily of conserved, often subtelomeric COS genes; required for the multivesicular vesicle body sorting pathway that internalizes plasma membrane proteins for degradation; Cos proteins provide ubiquitin in trans for nonubiquitinated cargo proteins	Sec61	2.30961	1
YJL019W	MPS3	Nuclear envelope protein; required for SPB insertion, SPB duplication, Kar5p localization near the SPB and nuclear fusion; interacts with Mps2p to tether half-bridge to core SPB; N-terminal acetylation by Eco1p regulates its role in nuclear organization; localizes to the SPB half bridge and telomeres during meiosis; required with Ndj1p and Csm4p for meiotic bouquet formation and telomere-led rapi…	Sec61	2.30907	1
YHR073W	OSH3	Member of an oxysterol-binding protein family; this family has seven members in S. cerevisiae; family members have overlapping, redundant functions in sterol metabolism and collectively perform a function essential for viability; contains FFAT motif; interacts with ER anchor Scs2p at patches at the plasma membrane; regulated by sterol binding	Sec61	2.55561	0
YHR092C	HXT4	High-affinity glucose transporter; member of the major facilitator superfamily, expression is induced by low levels of glucose and repressed by high levels of glucose; HXT4 has a paralog, HXT7, that arose from the whole genome duplication	Sec61	2.2209	1
YJL077C	ICS3	Protein with a role in copper homeostasis; possible role in vacuolar sorting and processing of secretory proteins; null mutants are hypersensitive to sortin2	Sec61	4.82352	1
YGL006W	PMC1	Vacuolar Ca2+ ATPase involved in depleting cytosol of Ca2+ ions; prevents growth inhibition by activation of calcineurin in presence of elevated concentrations of calcium; targeted to vacuole via AP-3 pathway; similar to mammalian PMCA1a	Sec61	2.29641	1
YJL085W	EXO70	Subunit of the exocyst complex; the exocyst mediates polarized targeting and tethering of post-Golgi secretory vesicles to active sites of exocytosis prior to SNARE-mediated fusion; PtdIns[4,5]P2-binding protein that localizes to exocytic sites in an actin-independent manner, targeting and anchoring the exocyst with Sec3p; involved in exocyst assembly; direct downstream effector of Rho3p and Cdc4…	Sec61	2.11317	0
YJL095W	BCK1	MAPKKK acting in the protein kinase C signaling pathway; the kinase C signaling pathway controls cell integrity; upon activation by Pkc1p phosphorylates downstream kinases Mkk1p and Mkk2p; MAPKKK is an acronym for mitogen-activated protein (MAP) kinase kinase kinase	Sec61	2.00021	0
YJL117W	PHO86	Endoplasmic reticulum (ER) resident protein; required for ER exit of the high-affinity phosphate transporter Pho84p, specifically required for packaging of Pho84p into COPII vesicles; protein abundance increases in response to DNA replication stress	Sec61	6.68098	1
YJL145W	SFH5	Unusual phosphatidylinositol transfer protein (PITP) that binds heme; similar to Sec14p; founding member of conserved class of fungal hemoproteins; exhibits PI- but not PC-transfer activity; localizes to peripheral endoplasmic reticulum, cytosol, and microsomes; partially relocalizes to plasma membrane upon DNA replication stress	Sec61	2.08965	0
YNL131w	TOM22	Component of the TOM (Translocase of Outer Membrane) complex; responsible for initial import of mitochondrially directed proteins; mediates interaction between TOM and TIM complexes and acts as receptor for precursor proteins; implicated in mitochondrial accumulation of amyloid beta peptides via direct interaction with amyloid beta peptide residues 25-42 followed by transfer to Tom40p and transpo…	Sec61	3.7893	1
YML054C	CYB2	Cytochrome b2 (L-lactate cytochrome-c oxidoreductase); component of the mitochondrial intermembrane space, required for lactate utilization; expression is repressed by glucose and anaerobic conditions	Sec61	2.18668	1
YLR114C	AVL9	Conserved protein involved in exocytic transport from the Golgi; mutation is synthetically lethal with apl2 vps1 double mutation; member of a protein superfamily with orthologs in diverse organisms; relocalizes from bud neck to cytoplasm upon DNA replication stress	Sec61	3.07745	0
YKR039W	GAP1	General amino acid permease; involved in uptake of all L-amino acids, some D-amino acids, related compounds, toxic analogs and polyamines; regulated by nitrogen source; targeted to vacuole via Vps10p-dependent endosomal vacuolar protein sorting pathway; essential for invasive growth	Sec61	2.06115	1
YLR284C	ECI1	Peroxisomal delta3,delta2-enoyl-CoA isomerase; hexameric protein that converts 3-hexenoyl-CoA to trans-2-hexenoyl-CoA, essential for the beta-oxidation of unsaturated fatty acids, oleate-induced; ECI1 has a paralog, DCI1, that arose from the whole genome duplication	Sec61	2.01615	1
YMR034C	RCH1	Negative regulator of cytosolic calcium homeostasis; localizes to the plasma membrane, concentrating at the bud neck during cell division; regulated by Crz1p through a CDRE promoter element; non-essential gene; putative transporter with sequence similarity to human SLC10A7; functional homolog of C. albicans RCH1	Sec61	2.06845	1
YLR314C	CDC3	Component of the septin ring that is required for cytokinesis; septins are GTP-binding proteins that assemble with other septins into rod-like complexes that can associate with other rods to form filament polymers; septin rings at the mother-bud neck act as scaffolds for recruiting factors needed for cell division and as barriers to prevent diffusion of specific proteins between mother and daught…	Sec61	2.46344	0
YLL015W	BPT1	ABC type transmembrane transporter of MRP/CFTR family; found in vacuolar membrane, involved in the transport of unconjugated bilirubin and in heavy metal detoxification via glutathione conjugates, along with Ycf1p	Sec61	2.8097	1
YLR376C	PSY3	Component of Shu complex (aka PCSS complex); Shu complex also includes Shu1, Csm2, Shu2, and promotes error-free DNA repair; promotes Rad51p filament assembly; Shu complex mediates inhibition of Srs2p function; Psy3p and Csm2p contain similar DNA-binding regions which work together to form a single DNA binding site; deletion of PSY3 results in a mutator phenotype; deletion increases sensitivity t…	Sec61	3.44204	0
YKL124W	SSH4	Specificity factor required for Rsp5p-dependent ubiquitination; also required for sorting of cargo proteins at the multivesicular body; identified as a high-copy suppressor of a SHR3 deletion, increasing steady-state levels of amino acid permeases	Sec61	3.98746	1
YNR019W	ARE2	Acyl-CoA:sterol acyltransferase; endoplasmic reticulum enzyme that contributes the major sterol esterification activity in the presence of oxygen; ARE2 has a paralog, ARE1, that arose from the whole genome duplication	Sec61	2.54418	1
YPL186C	UIP4	Protein required for nuclear envelope integrity; involved in distribution of nuclear pore complexes; interacts with Ulp1p, a Ubl (ubiquitin-like protein)-specific protease for Smt3p protein conjugates; detected in a phosphorylated state in the mitochondrial outer membrane; also detected in ER and nuclear envelope	Sec61	2.03437	0
YOL053W	AIM39	Protein of unknown function; null mutant displays elevated frequency of mitochondrial genome loss; localizes to mitochondria, cytosol and to the peroxisome in a Pex5p-dependent manner in glucose	Sec61	2.15041	1
YNL146W	YNL146W	Putative protein of unknown function; green fluorescent protein (GFP)-fusion protein localizes to the endoplasmic reticulum; YNL146W is not an essential gene	Sec61	3.22956	1
YOL107W	YOL107W	Putative protein of unknown function; green fluorescent protein (GFP)-fusion protein localizes to the cytoplasm and colocalizes in a punctate pattern with the early golgi/COPI vesicles; YOL107W is not an essential protein	Sec61	4.00502	1
YOL122C	SMF1	Divalent metal ion transporter; broad specificity for di-valent and tri-valent metals; post-translationally regulated by levels of metal ions; member of the Nramp family of metal transport proteins	Sec61	2.38175	1
YPR088C	SRP54	Signal recognition particle (SRP) subunit (homolog of mammalian SRP54); contains the signal sequence-binding activity of SRP, interacts with the SRP RNA, and mediates binding of SRP to signal receptor; contains GTPase domain	Sec61	2.8864	0
YNL231C	PDR16	Phosphatidylinositol transfer protein (PITP); controlled by the multiple drug resistance regulator Pdr1p; localizes to lipid particles and microsomes; controls levels of various lipids, may regulate lipid synthesis; homologous to Pdr17p; protein abundance increases in response to DNA replication stress	Sec61	2.20464	0
YPL019C	VTC3	Regulatory subunit of vacuolar transporter chaperone (VTC) complex; involved in membrane trafficking, vacuolar polyphosphate accumulation, microautophagy and non-autophagic vacuolar fusion; targeted to vacuole via AP-3 pathway; VTC3 has a paralog, VTC2, that arose from the whole genome duplication	Sec61	2.13151	1
YNL293W	MSB3	Rab GTPase-activating protein; regulates endocytosis via inactivation of Vps21p at endosomes and vacuole fusion via inactivation of Ypt7p at vacuoles; also acts on Ypt52p and Sec4p; localizes to plasma membrane, sites of polarized growth; relocalizes from bud neck to cytoplasm upon DNA replication stress; similar to TBC-domain Tre2 oncogene; MSB3 has a paralog, MSB4, that arose from the whole gen…	Sec61	5.72236	1
YPR165W	RHO1	GTP-binding protein of the rho subfamily of Ras-like proteins; involved in establishment of cell polarity; regulates protein kinase C (Pkc1p) and the cell wall synthesizing enzyme 1,3-beta-glucan synthase (Fks1p and Gsc2p)	Sec61	4.33525	0
YPR201W	ARR3	Plasma membrane metalloid/H+ antiporter; member of bile/arsenite/riboflavin transporter (BART) superfamily; transports arsenite and antimonite; required for resistance to arsenic compounds; transcription is activated by Arr1p in the presence of arsenite; protein displays 10 transmembrane segments with cytoplasmically oriented N- and C-terminal domains	Sec61	2.64039	1
YOL051W	GAL11	Subunit of the RNA polymerase II mediator complex; associates with core polymerase subunits to form the RNA polymerase II holoenzyme; affects transcription by acting as target of activators and repressors; forms part of the tail domain of mediator	Sec61	2.51477	0
YMR265C	YMR265C	Putative protein of unknown function	Sec61	2.49358	0
YOR131C	YOR131C	Putative haloacid dehalogenase-like hydrolase; non-essential gene; overexpression causes a cell cycle delay or arrest; protein abundance increases in response to DNA replication stress	Sec61	2.42756	0
YHR049W	FSH1	Lysophospholipase; hydrolyzes lysophosphatidylserine to release free fatty acid; involved in regulated cell death; localizes to both the nucleus and cytoplasm; contains a catalytic triad of Ser-His-Asp that is part of an alpha/beta hydrolase fold and a lipase motif (GXSXG); sequence similarity to Fsh2p and Fsh3p and the human candidate tumor suppressor and serine hydrolase, OVCA2	Sec61	2.54076	0
YGL080W	MPC1	Highly conserved subunit of mitochondrial pyruvate carrier (MPC); MPC is a mitochondrial inner membrane complex that mediates pyruvate uptake and comprises Mpc1p and Mpc2p during fermentative growth, or Mcp1p and Mpc3p during respiratory growth; null mutant displays slow growth that is complemented by expression of human or mouse ortholog; mutation in human ortholog MPC1 is associated with lactic…	Sec61	3.48002	1
YDR147W	EKI1	Ethanolamine kinase; primarily responsible for phosphatidylethanolamine synthesis via the CDP-ethanolamine pathway; exhibits some choline kinase activity, thus contributing to phosphatidylcholine synthesis via the CDP-choline pathway; EKI1 has a paralog, CKI1, that arose from the whole genome duplication	Sec61	5.85086	0
YPR102C	RPL11A	Ribosomal 60S subunit protein L11A; expressed at twice the level of Rpl11Bp; involved in ribosomal assembly; depletion causes degradation of 60S proteins and RNA; homologous to mammalian ribosomal protein L11 and bacterial L5; RPL11A has a paralog, RPL11B, that arose from the whole genome duplication	Sec61	3.06353	0
YDR370C	DXO1	Cytoplasmic 5' exoribonuclease; transcriptomics wide distributive exonuclease; involved in cytoplasmic mRNA degradation, turnover of tRNA introns and processing of spliceosomal introns; required for the final 5'-end processing of 25S rRNA; minor contributor to No-Go Decay and the unfolded protein response; decapping protein involved in surveillance and removal of non-canonical nicotinamide adenin…	Sec61	2.90777	0
YHR052W	CIC1	Essential protein that interacts with proteasome components; has a potential role in proteasome substrate specificity; also copurifies with 66S pre-ribosomal particles	Sec61	2.17427	0
YJL088W	ARG3	Ornithine carbamoyltransferase; also known as carbamoylphosphate:L-ornithine carbamoyltransferase; catalyzes the biosynthesis of the arginine precursor citrulline	Sec61	2.70775	0
YHR132W-A	IGO2	Protein required for initiation of G0 program; prevents degradation of nutrient-regulated mRNAs via the 5'-3' mRNA decay pathway; phosphorylated by Rim15p; GFP protein localizes to the cytoplasm and nucleus; IGO2 has a paralog, IGO1, that arose from the whole genome duplication	Sec61	2.71525	0
YDR021W	FAL1	Nucleolar protein required for maturation of 18S rRNA; member of the eIF4A subfamily of DEAD-box ATP-dependent RNA helicases; 18S rRNA biogenesis defect of the null mutant is functionally complemented by human EIF4A3	Sec61	3.22496	0
YGR211W	ZPR1	Essential protein with two zinc fingers; present in nucleus of growing cells, relocates to cytoplasm in starved cells via a process mediated by Cpr1p; binds translation elongation factor eEF-1 (Tef1p); relative distribution to nucleus increases upon DNA replication stress; human ZPR1 gene can complement yeast by allowing growth during down-regulation of yeast zpr1	Sec61	2.45482	0
YMR111C	YMR111C	Sequence-specific DNA binding protein; binds to a sequence motif associated with distinct genomic hotspots of non-H2B protein ubiquitylation (ub-hotspots); interacts with Slx5p to recruit the Slx5-Slx8 SUMO-targeted Ub ligase (STUbL) complex to ub-hotspots; deletion prevents ub-hotspot formation and exacerbates heat sensitivity of cells deficient in Rpd3L histone deacetylase complex members; form…	Sec61	2.03946	0
YJL076W	NET1	Core subunit of the RENT complex; involved in nucleolar silencing and telophase exit; stimulates transcription by RNA polymerase I and regulates nucleolar structure; NET1 has a paralog, TOF2, that arose from the whole genome duplication	Sec61	2.04463	0
YLR224W	UCC1	F-box protein and component of SCF ubiquitin ligase complexes; involved in ubiquitin-dependent protein catabolism; readily monoubiquitinated in vitro by SCF-Ubc4 complexes; SCF-Ucc1 regulates level of Cit2 citrate synthase protein to maintain citrate homeostasis, acts as metabolic switch for glyoxylate cycle; UCC1 transcription is downregulated in cells grown on C2-compounds	Sec61	4.17659	0
YOR308C	SNU66	Component of the U4/U6.U5 snRNP complex; involved in pre-mRNA splicing via spliceosome; also required for pre-5S rRNA processing and may act in concert with Rnh70p; has homology to human SART-1	Sec61	2.10295	0
YAL064W	YAL064W	Protein of unknown function; may interact with ribosomes, based on co-purification experiments	Sec61	2.08508	0
YGR126W	YGR126W	Putative protein of unknown function; green fluorescent protein (GFP)-fusion protein localizes to both the cytoplasm and the nucleus and is induced in response to the DNA-damaging agent MMS	Sec61	4.46003	0
YIR030C	DCG1	Protein of unknown function; expression is sensitive to nitrogen catabolite repression and regulated by Dal80p; contains transmembrane domain	Sec61	2.66707	0
YDR071C	PAA1	Polyamine acetyltransferase; acetylates polyamines (e.g. putrescine, spermidine, spermine) and also aralkylamines (e.g. tryptamine, phenylethylamine); may be involved in transcription and/or DNA replication	Sec61	2.42998	0
YLR377C	FBP1	Fructose-1,6-bisphosphatase; key regulatory enzyme in the gluconeogenesis pathway, required for glucose metabolism; undergoes either proteasome-mediated or autophagy-mediated degradation depending on growth conditions; glucose starvation results in redistribution to the periplasm; interacts with Vid30p	Sec61	2.2185	0
YBR094W	PBY1	Putative tubulin tyrosine ligase associated with P-bodies; may have a role in mRNA metabolism; yeast knockout collection strain identified as a pby1 null mutant is actually wild-type for PBY1 and deleted for mms4	Sec61	2.28518	0
YDR321W	ASP1	Cytosolic L-asparaginase, involved in asparagine catabolism; catalyzes hydrolysis of L-asparagine to aspartic acid and ammonia; important enzyme for the treatment of acute lymphoblastic leukemia; has low glutaminase activity and dependence; synthesized constitutively	Sec61	2.86671	0
YHR163W	SOL3	6-phosphogluconolactonase; catalyzes the second step of the pentose phosphate pathway; weak multicopy suppressor of los1-1 mutation; homologous to Sol2p and Sol1p; SOL3 has a paralog, SOL4, that arose from the whole genome duplication	Sec61	2.53683	0
YBL033C	RIB1	GTP cyclohydrolase II; catalyzes the first step of the riboflavin biosynthesis pathway	Sec61	2.3983	0
YMR025W	CSI1	Subunit of the Cop9 signalosome; which is required for deneddylation, or removal of the ubiquitin-like protein Rub1p from Cdc53p (cullin); involved in adaptation to pheromone signaling; functional equivalent of canonical Csn6 subunit of the COP9 signalosome	Sec61	3.17038	0
YIR029W	DAL2	Allantoicase; converts allantoate to urea and ureidoglycolate in the second step of allantoin degradation; expression sensitive to nitrogen catabolite repression and induced by allophanate, an intermediate in allantoin degradation	Sec61	3.85184	0
YKL022C	CDC16	Subunit of the anaphase-promoting complex/cyclosome (APC/C); which is a ubiquitin-protein ligase required for degradation of anaphase inhibitors, including mitotic cyclins, during the metaphase/anaphase transition; required for sporulation; relocalizes to the cytosol in response to hypoxia	Sec61	2.28614	0
YOR258W	HNT3	DNA 5' AMP hydrolase involved in DNA repair; member of the histidine triad (HIT) superfamily of nucleotide-binding proteins; homolog of Aprataxin, a Hint related protein that is mutated in individuals with ataxia with oculomotor apraxia; relative distribution to nuclear foci decreases upon DNA replication stress	Sec61	2.61883	0
YAR029W	YAR029W	Member of DUP240 gene family but contains no transmembrane domains; green fluorescent protein (GFP)-fusion protein localizes to the cytoplasm in a punctate pattern	Sec61	2.9092	0
YER018C	SPC25	Component of the kinetochore-associated Ndc80 complex; involved in chromosome segregation, spindle checkpoint activity, and kinetochore clustering; evolutionarily conserved; other members include Ndc80p, Nuf2p, Spc24p, and Spc25p	Sec61	2.30012	0
YKL181W	PRS1	5-phospho-ribosyl-1(alpha)-pyrophosphate synthetase; synthesizes PRPP, which is required for nucleotide, histidine, and tryptophan biosynthesis; plays a key role in cell wall integrity (CWI) pathway; one of five related enzymes, which are active as heteromultimeric complexes; missense mutations in human homolog PRPS1 are associated with neuropathic Arts syndrome and Charcot-Marie Tooth (CMTX5) di…	Sec61	2.65156	0
YNR043W	MVD1	Mevalonate pyrophosphate decarboxylase; essential enzyme involved in the biosynthesis of isoprenoids and sterols, including ergosterol; acts as a homodimer	Sec61	2.1458	0
YIL017C	VID28	GID Complex subunit, serves as adaptor for regulatory subunit Vid24p; protein involved in proteasome-dependent catabolite degradation of fructose-1,6-bisphosphatase (FBPase); localized to the nucleus and the cytoplasm	Sec61	2.0108	0
YLR244C	MAP1	Methionine aminopeptidase; catalyzes the cotranslational removal of N-terminal methionine from nascent polypeptides; function is partially redundant with that of Map2p; apo-Map1p is activated by the GTP-dependent zinc transferase Zng1p, especially during zinc starvation; interacts with Zng1p via an N-terminal Zn finger domain	Sec61	2.28109	0
YOR243C	PUS7	Pseudouridine synthase; catalyzes pseudouridylation at positions 35 and 56 in U2 snRNA, position 50 in 5S rRNA, position 13 in cytoplasmic tRNAs, and position 35 in pre-tRNA(Tyr); also pseudouridylates some mRNAs; relocates from nucleus to cytoplasm during heat shock and differentially modifies some mRNAs during heat shock; conserved in archaea, vertebrates, and some bacteria	Sec61	2.71469	0
YOR148C	SPP2	Essential protein that promotes the first step of splicing; required for the final stages of spliceosome maturation and activation; interacts with Prp2p, which may release Spp2p from the spliceosome following the first cleavage reaction; stimulates Prp2p ATPase activity	Sec61	2.09478	0
YDL013W	SLX5	Subunit of the Slx5-Slx8 SUMO-targeted Ub ligase (STUbL) complex; role in Ub-mediated degradation of histone variant Cse4p preventing mislocalization to euchromatin; role in proteolysis of spindle positioning protein Kar9p, and DNA repair proteins Rad52p and Rad57p; forms SUMO-dependent nuclear foci, including DNA repair centers; contains a RING domain and two SIM motifs; associates with the cent…	Sec61	2.32431	0
YJL057C	IKS1	Protein kinase of unknown cellular role; putative serine/threonine kinase; expression is induced during mild heat stress; deletion mutants are hypersensitive to copper sulphate and resistant to sorbate; interacts with an N-terminal fragment of Sst2p	Sec61	2.35256	1
YAL025C	MAK16	Essential nuclear protein; constituent of 66S pre-ribosomal particles; required for maturation of 25S and 5.8S rRNAs; required for maintenance of M1 satellite double-stranded RNA of the L-A virus	Sec61	2.05686	0
YDR334W	SWR1	Swi2/Snf2-related ATPase; catalytic subunit of SWR1 complex, which exchanges histone variant H2A.Z (Htz1p) for chromatin-bound histone H2A; N-terminus can deliver H2A.Z-H2B dimer to DNA-(H3-H4)2 tetrasome; relocalizes to cytosol in response to hypoxia; chronological aging factor, mediates lifespan extension by dietary restriction	Sec61	2.23468	0
YBL066C	SEF1	Putative transcription factor; has homolog in Kluyveromyces lactis	Sec61	2.41921	0
YLR363C	NMD4	Protein that may be involved in nonsense-mediated mRNA decay; interacts with Nam7p, relocalizes from nucleus to cytoplasmic foci upon DNA replication stress	Sec61	2.12569	0
YJR049C	UTR1	ATP-NADH kinase; phosphorylates both NAD and NADH; active as a hexamer; enhances the activity of ferric reductase (Fre1p); UTR1 has a paralog, YEF1, that arose from the whole genome duplication	Sec61	2.02181	0
YHR043C	DOG2	2-deoxyglucose-6-phosphate phosphatase; member of a family of low molecular weight phosphatases, induced by oxidative and osmotic stress, confers 2-deoxyglucose resistance when overexpressed; DOG2 has a paralog, DOG1, that arose from a single-locus duplication; the last half of DOG1 and DOG2 are subject to gene conversions among S. cerevisiae, S. paradoxus, and S. mikatae	Sec61	2.00951	0
YAL031C	GIP4	Cytoplasmic protein that regulates protein phosphatase 1 Glc7p; protein overexpression relocalizes Glc7p from the nucleus and prevents chromosome segregation; potential Cdc28p substrate	Sec61	2.18912	0
YBR125C	PTC4	Cytoplasmic type 2C protein phosphatase (PP2C); identified as a high-copy number suppressor of cnb1 mpk1 synthetic lethality; overexpression decreases high-osmolarity induced Hog1p phosphorylation and kinase activity	Sec61	2.48008	0
YMR250W	GAD1	Glutamate decarboxylase; converts glutamate into gamma-aminobutyric acid (GABA) during glutamate catabolism; involved in response to oxidative stress	Sec61	2.28965	0
YCL036W	GFD2	Protein of unknown function; identified as a high-copy suppressor of a dbp5 mutation; GFD2 has a paralog, YDR514C, that arose from the whole genome duplication	Sec61	2.56534	0
YDR140W	MTQ2	S-adenosylmethionine-dependent methyltransferase; subunit of complex with Trm112p that methylates translation release factor Sup45p (eRF1) in the ternary complex eRF1-eRF3-GTP; similar to E.coli PrmC; member of the seven beta-strand family	Sec61	2.41673	0
YIL164C	NIT1	Nitrilase; member of the nitrilase branch of the nitrilase superfamily; in closely related species and other S. cerevisiae strain backgrounds YIL164C and adjacent ORF, YIL165C, likely constitute a single ORF encoding a nitrilase gene	Sec61	4.71759	0
YPL208W	RKM1	SET-domain lysine-N-methyltransferase; catalyzes the formation of dimethyllysine residues on the large ribosomal subunit proteins L23 (Rpl23Ap and Rpl23Bp) and monomethyllysine residues on L18 (Rps18Ap and Rps18Bp)	Sec61	2.8196	0
YDR435C	PPM1	Carboxyl methyltransferase; methylates the C terminus of the protein phosphatase 2A catalytic subunit (Pph21p or Pph22p), which is important for complex formation with regulatory subunits; required for methionine to inhibit autophagy and promote growth	Sec61	3.61197	0
YDR300C	PRO1	Gamma-glutamyl kinase; catalyzes the first step in proline biosynthesis; required for nitrogen starvation-induced ribophagy but not for nonselective autophagy; PRO1 has a paralog, YHR033W, that arose from the whole genome duplication	Sec61	2.20323	0
YLR146W-A	YLR146W-A	Protein of unknown function	Sec61	2.21103	0
YOR355W	GDS1	Protein involved in histone H4 acetylation at ribosomal protein genes; interacts with and modulates NuA4 histone acetyltransferase complex; required for growth on glycerol as a carbon source; the authentic, non-tagged protein is detected in highly purified mitochondria in high-throughput studies; contains a segment predicted to resemble the winged-helix/forkhead domain located in DNA-binding prot…	Sec61	2.01298	0
YMR224C	MRE11	Nuclease subunit of the MRX complex with Rad50p and Xrs2p; complex functions in repair of DNA double-strand breaks and in telomere stability; Mre11p associates with Ser/Thr-rich ORFs in premeiotic phase; nuclease activity required for MRX function; widely conserved; forms nuclear foci upon DNA replication stress	Sec61	2.61502	0
YLR014C	PPR1	Zinc finger transcription factor; contains a Zn(2)-Cys(6) binuclear cluster domain, positively regulates transcription of URA1, URA3, URA4, and URA10, which are involved in de novo pyrimidine biosynthesis, in response to pyrimidine starvation; activity may be modulated by interaction with Tup1p	Sec61	2.07747	1
YNL282W	POP3	Subunit of both RNase MRP and nuclear RNase P; RNase MRP cleaves pre-rRNA, while nuclear RNase P cleaves tRNA precursors to generate mature 5' ends and facilitates turnover of nuclear RNAs; relocalizes to the cytosol in response to hypoxia	Sec61	2.05838	0
YBR030W	RKM3	Ribosomal lysine methyltransferase; specific for monomethylation of Rpl42ap and Rpl42bp (lysine 40); nuclear SET domain containing protein; relocalizes to the cytosol in response to hypoxia	Sec61	3.01652	0
YML106W	URA5	Major orotate phosphoribosyltransferase (OPRTase) isozyme; catalyzes the fifth enzymatic step in de novo biosynthesis of pyrimidines, converting orotate into orotidine-5'-phosphate; URA5 has a paralog, URA10, that arose from the whole genome duplication	Sec61	2.05828	0
YLR132C	USB1	Putative poly(U)-specific 3'-to-5' RNA exonuclease; involved in 3'-end processing of U6 snRNA removing uridines and generating a terminal 2&#8242;,3&#8242; cyclic phosphate; essential protein that localizes to the nucleus and mitochondria; overexpression suppresses the respiratory defects of oxa1 and mtf2 mutants; homolog of S.pombe gene, mpn1 and human gene, hUSB1; mutations in hUSB1 are associa…	Sec61	2.07168	0
YKL081W	TEF4	Gamma subunit of translational elongation factor eEF1B; stimulates the binding of aminoacyl-tRNA (AA-tRNA) to ribosomes by releasing eEF1A (Tef1p/Tef2p) from the ribosomal complex	Sec61	2.91117	0
YNL164C	IBD2	Component of the BUB2-dependent spindle checkpoint pathway; interacts with Bfa1p and functions upstream of Bub2p and Bfa1p	Sec61	3.46054	0
YPR083W	MDM36	Mitochondrial protein; required for normal mitochondrial morphology and inheritance; component of the mitochondria-ER-cortex-anchor (MECA); interacts with Num1p to link the ER and mitochondria at the cell cortex; proposed involvement in the formation of Dnm1p and Num1p-containing cortical anchor complexes that promote mitochondrial fission	Sec61	2.39777	0
YDR395W	SXM1	Nuclear transport factor (karyopherin); involved in protein transport between the cytoplasm and nucleoplasm; similar to Nmd5p, Cse1p, Lph2p, and the human cellular apoptosis susceptibility protein, CAS1	Sec61	4.94202	0
YJL127C	SPT10	Histone H3 acetylase with a role in transcriptional regulation; sequence-specific activator of histone genes, binds specifically and cooperatively to pairs of UAS elements in core histone promoters, functions at or near TATA box; involved in S phase-specific acetylation of H3K56 at histone promoters, which is required for recruitment of SWI/SNF nucleosome remodeling complex and subsequent transcr…	Sec61	2.18068	0
YPL074W	YTA6	Putative ATPase of the CDC48/PAS1/SEC18 (AAA) family; localized to the cortex of mother cells but not to daughter cells; relocalizes from cytoplasm to plasma membrane foci upon DNA replication stress	Sec61	2.22308	0
YEL038W	UTR4	Protein with sequence similarity to acireductone synthases; involved in methionine salvage; found in both the cytoplasm and nucleus	Sec61	3.41251	0
YDR063W	AIM7	Protein that interacts with Arp2/3 complex; interacts with Arp2/3 complex to stimulate actin filament debranching and inhibit actin nucleation; has similarity to Cof1p and also to human glia maturation factor (GMF); null mutant displays elevated mitochondrial genome loss	Sec61	2.73551	0
YBR192W	RIM2	Mitochondrial pyrimidine nucleotide transporter; imports pyrimidine nucleoside triphosphates and exports pyrimidine nucleoside monophosphates; member of the mitochondrial carrier family	Sec61	2.20021	1
YMR182C	RGM1	Putative zinc finger DNA binding transcription factor; contains two N-terminal C2H2 zinc fingers and C-terminal proline rich domain; overproduction impairs cell growth and induces expression of genes involved in monosaccharide catabolism and aldehyde metabolism; regulates expression of of Y' telomeric elements and subtelomeric COS genes; relocalizes to the cytosol in response to hypoxia; RGM1 has…	Sec61	2.39139	0
YER162C	RAD4	Damaged-DNA binding subunit of Nuclear Excision Repair Factor 2; recognizes and binds damaged DNA with Rad23p during nucleotide excision repair (NER); also involved with Rad23p in turnover of ubiquitylated proteins; Rad4p-Rad23p heterodimer binds to promoters of DNA damage response genes to repress their transcription in the absence of DNA damage; RAD4 and RAD51 pathways confer resistance to benz…	Sec61	3.04937	0
YKR011C	YKR011C	Protein of unknown function; green fluorescent protein (GFP)-fusion protein localizes to the nucleus; protein abundance increases in response to DNA replication stress	Sec61	2.07743	0
YMR117C	SPC24	Component of the kinetochore-associated Ndc80 complex; involved in chromosome segregation, spindle checkpoint activity, and kinetochore clustering; evolutionarily conserved; other members include Ndc80p, Nuf2p, Spc24p, and Spc25p	Sec61	2.52806	0
YCR060W	TAH1	Component of conserved R2TP complex (Rvb1-Rvb2-Tah1-Pih1); R2TP complex interacts with Hsp90 (Hsp82p and Hsc82p) to mediate assembly of large protein complexes such as box C/D snoRNPs and RNA polymerase II; contains a single TPR domain with at least two TPR motifs; plays a role in determining prion variants	Sec61	2.24781	0
YMR128W	ECM16	Essential DEAH-box ATP-dependent RNA helicase specific to U3 snoRNP; functions with methyltransferase Bud23p; predominantly nucleolar in distribution; required for 18S rRNA synthesis	Sec61	2.09235	0
YDR516C	EMI2	Hexokinase expressed during growth with low glucose levels; induced on non-fermentable carbon sources; required for transcriptional induction of the early meiotic-specific transcription factor IME1; required for sporulation; expression regulated by glucose-repression transcription factors Mig1/2p; protein abundance increases in response to DNA replication stress; EMI2 has a paralog, GLK1, that ar…	Sec61	2.33678	0
YPL054W	LEE1	Zinc-finger protein of unknown function	Sec61	4.4134	0
YLR425W	TUS1	Guanine nucleotide exchange factor (GEF) that modulates Rho1p activity; involved in the cell integrity signaling pathway; interacts with Rgl1p; localization of Tus1p to the bed neck is regulated by Rgl1p; multicopy suppressor of tor2 mutation and ypk1 ypk2 double mutation; potential Cdc28p substrate	Sec61	2.12222	0
YIL034C	CAP2	Beta subunit of the capping protein heterodimer (Cap1p and Cap2p); capping protein (CP) binds to the barbed ends of actin filaments preventing further polymerization; localized predominantly to cortical actin patches; protein increases in abundance and relocalizes from bud neck to plasma membrane upon DNA replication stress	Sec61	2.57948	0
YFL028C	CAF16	Part of evolutionarily-conserved CCR4-NOT regulatory complex; contains single ABC-type ATPase domain but no transmembrane domain; interacts with several subunits of Mediator	Sec61	2.4817	0
YBR169C	SSE2	Member of Hsp110 subclass of the heat shock protein 70 (HSP70) family; serves as nucleotide exchange factor to load ATP onto the SSA class of cytosolic Hsp70s; may be involved in protein folding; localized to the cytoplasm; SSE2 has a paralog, SSE1, that arose from the whole genome duplication	Sec61	3.54832	0
YDR004W	RAD57	Protein that stimulates strand exchange; stimulates strand exchange by stabilizing the binding of Rad51p to single-stranded DNA; involved in the recombinational repair of double-strand breaks in DNA during vegetative growth and meiosis; forms heterodimer with Rad55p	Sec61	2.15501	0
YBR253W	SRB6	Subunit of the RNA polymerase II mediator complex; associates with core polymerase subunits to form the RNA polymerase II holoenzyme; essential for transcriptional regulation	Sec61	2.45346	0
YKR099W	BAS1	Myb-related transcription factor; involved in regulating basal and induced expression of genes of the purine and histidine biosynthesis pathways; controls cellular ATP levels; also involved in regulation of meiotic recombination at specific genes	Sec61	2.69561	0
YGR195W	SKI6	Exosome non-catalytic core component; involved in 3'-5' RNA processing and degradation in both the nucleus and the cytoplasm; has similarity to E. coli RNase PH and to human hRrp41p (EXOSC4)	Sec61	2.02282	0
YDL114W	YDL114W	Putative short-chain dehydrogenase/reductase; YDL114W is not an essential gene	Sec61	2.15552	0
YBR228W	SLX1	Endonuclease involved in DNA recombination and repair; subunit of a complex, with Slx4p, that hydrolyzes 5' branches from duplex DNA in response to stalled or converging replication forks; function overlaps with that of Sgs1p-Top3p	Sec61	2.04152	0
YOL109W	ZEO1	Peripheral membrane protein of the plasma membrane; interacts with Mid2p; regulates the cell integrity pathway mediated by Pkc1p and Slt2p; the authentic protein is detected in a phosphorylated state in highly purified mitochondria	Sec61	2.13273	0
YGL059W	PKP2	Mitochondrial protein kinase; negatively regulates activity of the pyruvate dehydrogenase complex by phosphorylating the ser-133 residue of the Pda1p subunit; acts in concert with kinase Pkp1p and phosphatases Ptc5p and Ptc6p; relocalizes from mitochondrion to cytoplasm upon DNA replication stress	Sec61	4.28087	0
YPR200C	ARR2	Arsenate reductase required for arsenate resistance; converts arsenate to arsenite which can then be exported from cells by Arr3p	Sec61	2.21963	0
YPL091W	GLR1	Cytosolic and mitochondrial glutathione oxidoreductase; converts oxidized glutathione to reduced glutathione; cytosolic Glr1p is the main determinant of the glutathione redox state of the mitochondrial intermembrane space; mitochondrial Glr1p has a role in resistance to hyperoxia; protein abundance increases in response to DNA replication stress	Sec61	2.65624	0
YOR151C	RPB2	RNA polymerase II second largest subunit B150; part of central core; similar to bacterial beta subunit	Sec61	2.38512	0
YOR114W	YOR114W	Putative mitochondrial protein of unknown function; null mutant is viable	Sec61	2.10355	0
YLR091W	GEP5	Protein of unknown function; required for efficient 5' processing of mitochondrial tRNAs, for respiratory growth and mitochondrial genome maintenance; null mutant has decreased levels of cardiolipin and phosphatidylethanolamine; localizes to the matrix side of the inner mitochondrial membrane	Sec61	2.82843	0
YHR216W	IMD2	Inosine monophosphate dehydrogenase; catalyzes the rate-limiting step in GTP biosynthesis, expression is induced by mycophenolic acid resulting in resistance to the drug, expression is repressed by nutrient limitation; IMD2 has a paralog, YAR073W/YAR075W, that arose from a segmental duplication	Sec61	2.64099	0
YLR150W	STM1	Protein required for optimal translation under nutrient stress; perturbs association of Yef3p with ribosomes; involved in TOR signaling; binds G4 quadruplex and purine motif triplex nucleic acid; helps maintain telomere structure; protein abundance increases in response to DNA replication stress; serves as a ribosome preservation factor both during quiescence and recovery	Sec61	2.81592	0
YLR079W	SIC1	Cyclin-dependent kinase inhibitor (CKI); inhibitor of Cdc28-Clb kinase complexes that controls G1/S phase transition, preventing premature S phase and ensuring genomic integrity; phosphorylated by Clb5/6-Cdk1 and Cln1/2-Cdk1 kinase which regulate timing of Sic1p degradation; phosphorylation targets Sic1p for SCF(CDC4)-dependent turnover; functional homolog of mammalian Kip1	Sec61	2.88222	0
YKL099C	UTP11	Subunit of U3-containing Small Subunit (SSU) processome complex; involved in production of 18S rRNA and assembly of small ribosomal subunit	Sec61	2.07903	0
YKR063C	LAS1	Endonuclease involved in pre-rRNA processing at both ends of ITS2; functions with Grc3p in a conserved mechanism to cleave pre-rRNA at a specific site during rRNA processing and ribosome biogenesis; may coordinate the action of the Rat1p-Rai1p exoRNAse; required for the G1/S cell cycle transition; human ortholog is Las1L; mutants require the SSD1-v allele for viability	Sec61	2.30453	0
YJL016W	YJL016W	Putative protein of unknown function; GFP-fusion protein localizes to the cytoplasm; contains two adjacent PH-like domains; conserved in closely related Saccharomyces species	Sec61	2.18205	0
YKL152C	GPM1	Tetrameric phosphoglycerate mutase; mediates the conversion of 3-phosphoglycerate to 2-phosphoglycerate during glycolysis and the reverse reaction during gluconeogenesis	Sec61	2.05272	0
YLR154C-H	YLR154C-H	Putative protein of unknown function; identified by fungal homology comparisons and RT-PCR; this ORF partially overlaps RDN5-2; YLR154C-H has a paralog, YLR157C-C, that arose from a segmental duplication	Sec61	2.08252	0
YGR292W	MAL12	Maltase (alpha-D-glucosidase); inducible protein involved in maltose catabolism; encoded in the MAL1 complex locus; hydrolyzes the disaccharides maltose, turanose, maltotriose, and sucrose	Sec61	2.74031	0
YBL055C	YBL055C	3'-->5' exonuclease and endonuclease with a possible role in apoptosis; has similarity to mammalian and C. elegans apoptotic nucleases	Sec61	2.42661	0
YDR477W	SNF1	AMP-activated S/T protein kinase; complexes with Snf4p and a Sip1p/Sip2p/Gal83p family member; required for glucose-repressed gene transcription, heat shock, sporulation, and peroxisome biogenesis; active form involved in mitotic spindle alignment in non-limiting glucose; regulates Hxk2p nucleocytoplasmic shuttling; regulates filamentous growth and acts as a non-canonical GEF-activating Arf3p dur…	Sec61	2.52963	0
YPR171W	BSP1	Adapter that links synaptojanins to the cortical actin cytoskeleton; the synaptojanins are Inp52p and Inp53p	Sec61	2.00154	0
YPR085C	ASA1	Subunit of the ASTRA complex, involved in chromatin remodeling; telomere length regulator involved in the stability or biogenesis of PIKKs such as TORC1	Sec61	2.28632	0
YJR110W	YMR1	Phosphatidylinositol 3-phosphate (PI3P) phosphatase; involved in various protein sorting pathways, including CVT targeting and endosome to vacuole transport; has similarity to the conserved myotubularin dual specificity phosphatase family	Sec61	2.27857	0
YNL209W	SSB2	Cytoplasmic ATPase that is a ribosome-associated molecular chaperone; functions with J-protein partner Zuo1p; may be involved in the folding of newly-synthesized polypeptide chains; member of the HSP70 family; SSB2 has a paralog, SSB1, that arose from the whole genome duplication	Sec61	2.25508	0
YOL021C	DIS3	Exosome core complex catalytic subunit; has both endonuclease and 3'-5' exonuclease activity; involved in 3'-5' RNA processing and degradation in both the nucleus and the cytoplasm; role in degradation of tRNAs; similar to E. coli RNase R and to human DIS3, which partially complements dis3-81 heat sensitivity; mutations in Dis3p analogous to human mutations implicated in multiple myeloma impair e…	Sec61	2.1958	0
YHL014C	YLF2	Protein of unknown function; has weak similarity to E. coli GTP-binding protein gtp1; the authentic, non-tagged protein is detected in highly purified mitochondria in high-throughput studies	Sec61	3.64145	0
YOR054C	VHS3	Negative regulatory subunit of protein phosphatase 1 Ppz1p; involved in coenzyme A biosynthesis; subunit of the phosphopantothenoylcysteine decarboxylase (PPCDC; Cab3p, Sis2p, Vhs3p) complex and the CoA-Synthesizing Protein Complex (CoA-SPC: Cab2p, Cab3p, Cab4p, Cab5p, Sis2p and Vhs3p)	Sec61	2.66373	0
YBR071W	YBR071W	Protein of unknown function found in the cytoplasm and bud neck; mRNA expression may be regulated by the cell cycle and/or cell wall stress; overexpression of YBR071W affects endocytic protein trafficking	Sec61	2.4865	0
YLR017W	MEU1	Methylthioadenosine phosphorylase (MTAP); catalyzes the initial step in the methionine salvage pathway; affects polyamine biosynthesis through regulation of ornithine decarboxylase (Spe1p) activity; regulates ADH2 gene expression	Sec61	4.6671	0
YNL330C	RPD3	Histone deacetylase, component of both the Rpd3S and Rpd3L complexes; regulates transcription, silencing, autophagy and other processes by influencing chromatin remodeling; forms at least two different complexes which have distinct functions and members; Rpd3(L) recruitment to the subtelomeric region is regulated by interaction with the arginine methyltransferase, Hmt1p	Sec61	2.00069	0
YNL273W	TOF1	Subunit of a replication-pausing checkpoint complex; Tof1p-Mrc1p-Csm3p acts at the stalled replication fork to promote sister chromatid cohesion after DNA damage, facilitating gap repair of damaged DNA; interacts with the MCM helicase; relocalizes to the cytosol in response to hypoxia	Sec61	7.87488	0
YNL124W	NAF1	RNA-binding protein required for the assembly of box H/ACA snoRNPs; thus required for pre-rRNA processing; forms a complex with Shq1p and interacts with H/ACA snoRNP components Nhp2p and Cbf5p; similar to Gar1p	Sec61	4.9648	0
YHR075C	PPE1	Protein with carboxyl methyl esterase activity; may have a role in demethylation of the phosphoprotein phosphatase catalytic subunit; also identified as a small subunit mitochondrial ribosomal protein	Sec61	3.41972	0
YKR076W	ECM4	S-glutathionyl-(chloro)hydroquinone reductase (GS-HQR); glutathione transferase involved in cell-surface biosynthesis and architecture; catalyzes glutathione (GSH)-dependent reduction of GS-trichloro-p-hydroquinone to trichloro-p-hydroquinone; expression upregulated upon exposure to genotoxic agents, such as methyl methanesulfonate, cisplatin and bleomycin; not an essential gene; similar to YGR15…	Sec61	4.07901	0
YLR219W	MSC3	Protein of unknown function; green fluorescent protein (GFP)-fusion protein localizes to the cell periphery; msc3 mutants are defective in directing meiotic recombination events to homologous chromatids; potential Cdc28p substrate; protein abundance increases in response to DNA replication stress	Sec61	3.7956	0
YML015C	TAF11	TFIID subunit (40 kDa); involved in RNA polymerase II transcription initiation, similar to histone H3 with atypical histone fold motif of Spt3-like transcription factors	Sec61	2.46124	0
YPR107C	YTH1	Essential RNA-binding component of cleavage and polyadenylation factor; contains five zinc fingers; required for pre-mRNA 3'-end processing and polyadenylation; relocalizes to the cytosol in response to hypoxia	Sec61	2.02769	0
YBR281C	DUG2	Component of glutamine amidotransferase (GATase II); forms a complex with Dug3p to degrade glutathione (GSH) and other peptides containing a gamma-glu-X bond in an alternative pathway to GSH degradation by gamma-glutamyl transpeptidase (Ecm38p)	Sec61	3.36539	0
YKL060C	FBA1	Fructose 1,6-bisphosphate aldolase; required for glycolysis and gluconeogenesis; catalyzes conversion of fructose 1,6 bisphosphate to glyceraldehyde-3-P and dihydroxyacetone-P; locates to mitochondrial outer surface upon oxidative stress; N-terminally propionylated in vivo	Sec61	2.98969	0
YOL024W	YOL024W	Putative protein of unknown function; predicted to have thiol-disulfide oxidoreductase active site; YOL024W has a paralog, IGD1, that arose from the whole genome duplication	Sec61	2.6624	0
YDR088C	SLU7	RNA splicing factor; required for ATP-independent portion of 2nd catalytic step of spliceosomal RNA splicing; interacts with Prp18p; contains zinc knuckle domain	Sec61	2.78828	0
YLL039C	UBI4	Ubiquitin; becomes conjugated to proteins, marking them for selective degradation via ubiquitin-26S proteasome system; essential for cellular stress response; encoded as polyubiquitin precursor comprised of 5 head-to-tail repeats; number of repeats is evolutionarily unstable within and between yeast species; protein abundance increases in response to DNA replication stress; implicated as modulato…	Sec61	2.28562	0
YFR013W	IOC3	Subunit of the Isw1a complex; Isw1a has nucleosome-stimulated ATPase activity and represses transcription initiation by specific positioning of a promoter proximal dinucleosome; promotes nucleosome shifts in the 5 prime direction; IOC3 has a paralog, ESC8, that arose from the whole genome duplication	Sec61	2.49312	0
YDR128W	MTC5	Subunit of SEACAT, a subcomplex of the SEA complex; Mtc1p, along with Rtc1p and Sea4p, redundantly inhibit the TORC1 inhibitory role of the Iml1p/SEACIT (Iml1p-Npr2p-Npr3p) subcomplex, a GAP for GTPase Gtr1p (EGOC subunit) in response to amino acid limitation, thereby resulting in activation of TORC1 signaling; SEA is a coatomer-related complex that associates dynamically with the vacuole; relati…	Sec61	2.01598	0
YJL011C	RPC17	RNA polymerase III subunit C17; physically interacts with C31, C11, and TFIIIB70; may be involved in the recruitment of pol III by the preinitiation complex; protein abundance increases in response to DNA replication stress; relocalizes to the cytosol in response to hypoxia	Sec61	2.35158	0
YKR041W	YKR041W	Protein of unknown function; localizes to the mitotic spindle; overexpression of YKR041W affects endocytic protein trafficking	Sec61	3.75859	0
YJL049W	CHM7	Yeast homolog of human CHMP7, localizes to the endoplasmic reticulum presumably as part of an ESCRT-III like complex; null mutant has growth defect at 37 C in an apq12 deletion background; non-essential gene	Sec61	2.02595	0
YHR166C	CDC23	Subunit of the Anaphase-Promoting Complex/Cyclosome (APC/C); APC/C is a ubiquitin-protein ligase required for degradation of anaphase inhibitors, including mitotic cyclins, during the metaphase/anaphase transition	Sec61	2.65558	0
YKL088W	CAB3	Subunit of PPCDC and CoA-SPC complexes involved in CoA biosynthesis; subunits of the phosphopantothenoylcysteine decarboxylase (PPCDC) complex are: Cab3p, Sis2p, Vhs3p, while the subunits of the CoA-synthesizing protein complex (CoA-SPC) are: Cab2p, Cab3p, Cab4p, and Cab5p as well as Sis2p and Vhs3p; null mutant lethality is complemented by E. coli coaBC	Sec61	3.3895	0
YPR167C	MET16	3'-phosphoadenylsulfate reductase; reduces 3'-phosphoadenylyl sulfate to adenosine-3',5'-bisphosphate and free sulfite using reduced thioredoxin as cosubstrate, involved in sulfate assimilation and methionine metabolism	Sec61	2.01565	0
YIL136W	OM45	Mitochondrial outer membrane protein of unknown function; major constituent of the outer membrane, extending into the intermembrane space; interacts with porin (Por1p) and with Om14p; imported via the presequence pathway involving the TOM and TIM23 complexes, then assembled in the outer membrane by Mim1p; protein abundance increases in response to DNA replication stress	Sec61	5.19951	0
YOR341W	RPA190	RNA polymerase I largest subunit A190	Sec61	2.65416	0
YNR054C	ESF2	Essential nucleolar protein involved in pre-18S rRNA processing; binds to RNA and stimulates ATPase activity of Dbp8; involved in assembly of the small subunit (SSU) processome	Sec61	3.70131	0
YDR289C	RTT103	Protein involved in transcription termination by RNA polymerase II; interacts with exonuclease Rat1p and Rai1p; has an RPR domain (carboxy-terminal domain interacting domain); also involved in regulation of Ty1 transposition	Sec61	2.63852	0
YDR224C	HTB1	Histone H2B; core histone protein required for chromatin assembly and chromosome function; nearly identical to HTB2; Rad6p-Bre1p-Lge1p mediated ubiquitination regulates reassembly after DNA replication, transcriptional activation, meiotic DSB formation and H3 methylation	Sec61	2.61062	0
YOL117W	RRI2	Subunit of the COP9 signalosome (CSN) complex; this complex cleaves the ubiquitin-like protein Nedd8 from SCF ubiquitin ligases; plays a role in the mating pheromone response	Sec61	4.14368	0
YPL160W	CDC60	Cytosolic leucyl tRNA synthetase; ligates leucine to the appropriate tRNA; human homolog LARS can complement yeast temperature-sensitive mutant at restrictive temperature	Sec61	2.51584	0
YGR100W	MDR1	Cytoplasmic GTPase-activating protein; activates Ypt/Rab transport GTPases Ypt6p, Ypt31p and Sec4p; involved in recycling of internalized proteins and regulation of Golgi secretory function	Sec61	2.20146	1
YKL149C	DBR1	RNA lariat debranching enzyme; catalyzes debranching of lariat introns formed during pre-mRNA splicing; required for efficient Ty1 transposition; knockdown of human homolog Dbr1 rescues toxicity of RNA-binding proteins TDP-43 and FUS which are implicated in amyotrophic lateral sclerosis (ALS), suggests potential therapeutic target for ALS and related TDP-43 proteinopathies; human homolog DBR1 can…	Sec61	2.5831	0
YER090W	TRP2	Anthranilate synthase; catalyzes the initial step of tryptophan biosynthesis, forms multifunctional hetero-oligomeric anthranilate synthase:indole-3-glycerol phosphate synthase enzyme complex with Trp3p	Sec61	2.70293	0
YGR116W	SPT6	Nucleosome remodeling protein; functions in various aspects of transcription, chromatin maintenance, and RNA processing; required for fidelity of promoter selection through maintenance of chromatin structure during transcription in order to inhibit transcription from promoters within coding regions; required for H3K36 trimethylation but not dimethylation by Set2p	Sec61	5.43528	0
YOL155W-A	YOL155W-A	Putative protein of unknown function; identified by expression profiling and mass spectrometry	Sec61	3.29464	0
YHR081W	LRP1	Nuclear exosome-associated nucleic acid binding protein; involved in RNA processing, surveillance, degradation, tethering, and export; forms a stable heterodimer with Rrp6p and regulates its exonucleolytic activity; rapidly degraded by the proteasome in the absence of Rrp6p; homolog of mammalian nuclear matrix protein C1D involved in regulation of DNA repair and recombination	Sec61	6.57154	0
YER180C-A	SLO1	Protein interacting with Arl3p; Arl3p is a GTPase of the Ras superfamily involved in vesicle-tethering at the Golgi; putative ortholog of human SCOCO	Sec61	3.57166	0
YFR012W-A	YFR012W-A	Putative protein of unknown function; identified by homology	Sec61	2.06576	0
YLR211C	ATG38	Homodimeric subunit of autophagy-specific PtdIns-3-kinase complex I; required for the integrity of the active PtdIns-3-kinase complex I by maintaining an association between Vps15p-Vps34p and Atg14p-Vps30p subcomplexes; localizes to the pre-autophagosomal structure (PAS) in an Atg14p-dependent manner; ATG38 is non-essential but is required for macroautophagy	Sec61	2.82986	0
YBR173C	UMP1	Chaperone required for correct maturation of the 20S proteasome; short-lived chaperone; may inhibit premature dimerization of proteasome half-mers; degraded by proteasome upon completion of its assembly	Sec61	22.5032	0
YJR067C	YAE1	Substrate-specific adaptor protein involved in apo-Rli1p maturation; subunit of the Yae1-Lto1 complex, recruiting apo-Rli1p to the CIA targeting complex, facilitating the insertion of an Fe/S cluster by the Fe-S biosynthetic machinery; deca-GX3 motif crucial for complex formation; essential for aerobic but not anaerobic growth; homolog of human YAE1D1, which is overexpressed in oral cancers; co-e…	Sec61	6.70139	0
YIL075C	RPN2	Subunit of the 26S proteasome; substrate of the N-acetyltransferase Nat1p; protein abundance increases in response to DNA replication stress	Sec61	2.15941	1
YDR026C	NSI1	RNA polymerase I termination factor; binds to rDNA terminator element, required for efficient Pol I termination; required for rDNA silencing at NTS1; facilities association of Sir2p with NTS1, contributes to rDNA stability and cell longevity; interacts physically with Fob1p and RENT subunits, Sir2p and Net1p; may interact with ribosomes, based on co-purification experiments; Myb-like DNA-binding …	Sec61	2.07351	0
YLR154C	RNH203	Ribonuclease H2 subunit; required for RNase H2 activity; role in ribonucleotide excision repair; related to human AGS3 that causes Aicardi-Goutieres syndrome	Sec61	2.40378	0
YDR012W	RPL4B	Ribosomal 60S subunit protein L4B; homologous to mammalian ribosomal protein L4 and bacterial L4; RPL4B has a paralog, RPL4A, that arose from the whole genome duplication	Sec61	4.76703	0
YDR208W	MSS4	Phosphatidylinositol-4-phosphate 5-kinase; involved in actin cytoskeleton organization and cell morphogenesis; multicopy suppressor of stt4 mutation	Sec61	2.1846	0
YJL046W	AIM22	Lipoate-protein ligase; octanoyl-CoA: protein transferase required along with Lip2 and Lip5 for lipoylation of Lat1p and Kgd2p; similar to E. coli LplA; null mutant displays reduced frequency of mitochondrial genome loss	Sec61	2.26183	0
YLR033W	RSC58	Component of the RSC chromatin remodeling complex; RSC functions in transcriptional regulation and elongation, chromosome stability, and establishing sister chromatid cohesion; involved in telomere maintenance	Sec61	2.16942	0
YER163C	GCG1	Gamma-glutamyl cyclotransferase; cleaves the gamma-glutamyl bond of glutathione to yield 5-oxoproline and a Cys-Gly dipeptide; similar to mammalian pro-apoptotic protein ChaC1; expression of mouse ChaC1 in yeast increases apoptosis; green fluorescent protein (GFP)-fusion protein localizes to the cytoplasm and nucleus; periodically expressed during the metabolic cycle	Sec61	3.53748	0
YGL123W	RPS2	Protein component of the small (40S) subunit; essential for control of translational accuracy; phosphorylation by C-terminal domain kinase I (CTDK-I) enhances translational accuracy; methylated on one or more arginine residues by Hmt1p; required for release of methyltransferase Bud23p from pre-40S precursor; homologous to mammalian ribosomal protein S2 and bacterial S5	Sec61	4.74058	0
YER155C	BEM2	Rho GTPase activating protein (RhoGAP); contains RhoGAP activity specific for both Rho1p and Cdc42p, and potentially Rho4p; acts with the RhoGAP Bem3p to negatively regulate Cdc42p-dependent signal transduction; involved in the control of cytoskeleton organization and cellular morphogenesis; required for bud emergence and for the morphogenesis checkpoint in response to actin depolymerization; loc…	Sec61	3.82291	0
YBR256C	RIB5	Riboflavin synthase; catalyzes the last step of the riboflavin biosynthesis pathway	Sec61	3.43036	0
YAL044C	GCV3	H subunit of the mitochondrial glycine decarboxylase complex; glycine decarboxylase is required for the catabolism of glycine to 5,10-methylene-THF; also required for all protein lipoylation; expression is regulated by levels of 5,10-methylene-THF	Sec61	2.2874	0
YML009C	MRPL39	Mitochondrial ribosomal protein of the large subunit	Sec61	2.68479	0
YPL222W	FMP40	Mitochondrial AMPylator in the pseudokinase selenoprotein-O family; role in the oxidative stress response, transferring AMP from ATP to protein substrates (AMPylation) involved in redox homeostasis; regulates S-glutathionylation levels; proposed involvement in the environmental stress response	Sec61	2.0571	0
YOL096C	COQ3	O-methyltransferase; catalyzes two different O-methylation steps in ubiquinone (Coenzyme Q) biosynthesis; component of a mitochondrial ubiquinone-synthesizing complex; phosphoprotein	Sec61	4.72041	0
YOR108W	LEU9	Alpha-isopropylmalate synthase II (2-isopropylmalate synthase); catalyzes the first step in the leucine biosynthesis pathway; the minor isozyme, responsible for the residual alpha-IPMS activity detected in a leu4 null mutant; LEU9 has a paralog, LEU4, that arose from the whole genome duplication	Sec61	3.78076	0
YOR136W	IDH2	Subunit of mitochondrial NAD(+)-dependent isocitrate dehydrogenase; complex catalyzes oxidation of isocitrate to alpha-ketoglutarate in TCA cycle; targeted to vacuole via AP-3 pathway	Sec61	2.93508	0
YOR386W	PHR1	DNA photolyase involved in photoreactivation; repairs pyrimidine dimers in the presence of visible light; induced by DNA damage; regulated by transcriptional repressor Rph1p	Sec61	2.22281	0
YPL103C	FMP30	Protein with a role in maintaining mitochondrial morphology; also involved in maintaining normal cardiolipin levels; mitochondrial inner membrane protein; proposed to be involved in N-acylethanolamine metabolism; related to mammalian N-acylPE-specific phospholipase D	Sec61	3.22599	1
YPR001W	CIT3	Dual specificity mitochondrial citrate and methylcitrate synthase; catalyzes the condensation of acetyl-CoA and oxaloacetate to form citrate and that of propionyl-CoA and oxaloacetate to form 2-methylcitrate	Sec61	2.76197	0
YNL208W	YNL208W	Protein of unknown function; may interact with ribosomes, based on co-purification experiments; authentic, non-tagged protein is detected in purified mitochondria in high-throughput studies; potential orthologs found in other fungi	Sec61	2.15344	0
YNL315C	ATP11	Molecular chaperone; required for the assembly of alpha and beta subunits into the F1 sector of mitochondrial F1F0 ATP synthase; N-terminally propionylated in vivo	Sec61	2.77412	0
YOL071W	SDH5	Protein required for flavinylation of Sdh1p; binds to Sdh1p and promotes FAD cofactor attachment, which is necessary for succinate dehydrogenase (SDH) complex assembly and activity; mutations in human ortholog PGL2 are associated with neuroendocrine tumors (paraganglioma)	Sec61	2.08919	0
YOR201C	MRM1	Ribose methyltransferase; modifies a functionally critical, conserved nucleotide in mitochondrial 21S rRNA	Sec61	2.41577	0
YGR171C	MSM1	Mitochondrial methionyl-tRNA synthetase (MetRS); functions as a monomer in mitochondrial protein synthesis; functions similarly to cytoplasmic MetRS although the cytoplasmic form contains a zinc-binding domain not found in Msm1p	Sec61	5.53921	0
YDR079W	PET100	Chaperone that facilitates the assembly of cytochrome c oxidase; integral to the mitochondrial inner membrane; interacts with a subcomplex of subunits VII, VIIa, and VIII (Cox7p, Cox9p, and Cox8p) but not with the holoenzyme	Sec61	5.58449	1
YJL045W	YJL045W	Minor succinate dehydrogenase isozyme; participates in oxidation of succinate and transfer of electrons to ubiquinone; induced during the diauxic shift in a Cat8p-dependent manner; YJL045W has a paralog, SDH1, that arose from the whole genome duplication	Sec61	4.47722	0
YJL096W	MRPL49	Mitochondrial ribosomal protein of the large subunit	Sec61	2.23353	0
YCL026C-B	HBN1	Protein of unknown function; similar to bacterial nitroreductases; green fluorescent protein (GFP)-fusion protein localizes to the cytoplasm and nucleus; protein becomes insoluble upon intracellular iron depletion; protein abundance increases in response to DNA replication stress	Sec61	4.91603	0
YJL133C-A	YJL133C-A	Putative mitochondrial protein of unknown function; the authentic, non-tagged protein is detected in highly purified mitochondria in high-throughput studies	Sec61	2.23004	0
YDL069C	CBS1	Mitochondrial translational activator of the COB mRNA; membrane protein that interacts with translating ribosomes, acts on the COB mRNA 5'-untranslated leader	Sec61	4.69971	0
YOL008W	COQ10	Coenzyme Q (ubiquinone) binding protein; functions in the delivery of Q<sub>6</sub> to its proper location for electron transport during respiration; START domain protein with homologs in bacteria and eukaryotes; respiratory growth defect of the null mutant is functionally complemented by human COQ10A	Sec61	3.11692	0
YDR246W-A	YDR246W-A	Putative protein of unknown function; identified by fungal homology and RT-PCR	Sec61	2.34005	0
YER141W	COX15	Heme a synthase; required for the hydroxylation of heme O to form heme A, an essential prosthetic group for cytochrome c oxidase; oligomerization is required for function	Sec61	9.95338	1
YPR155C	NCA2	Protein that regulates expression of Fo-F1 ATP synthase subunits; involved in the regulation of mitochondrial expression of subunits 6 (Atp6p) and 8 (Atp8p) of the Fo-F1 ATP synthase; functions with Nca3p	Sec61	11.1061	1
YBL095W	MRX3	Protein that associates with mitochondrial ribosome; likely functions in cristae junction formation; the authentic, non-tagged protein is detected in highly purified mitochondria in high-throughput studies	Sec61	2.45544	1
YBR067C	TIP1	Major cell wall mannoprotein with possible lipase activity; transcription is induced by heat- and cold-shock; member of the Srp1p/Tip1p family of serine-alanine-rich proteins	Sec61	2.44737	1
YKR005C	YKR005C	Putative protein of unknown function	Sec61	2.21587	1
YDL036C	PUS9	Mitochondrial tRNA:pseudouridine synthase; catalyzes the formation of pseudouridine at position 32 in mitochondrial tRNAs; contains an N-terminal mitochondrial targeting sequence; PUS9 has a paralog, RIB2, that arose from the whole genome duplication	Sec61	2.18682	0
YOL007C	CSI2	Protein of unknown function; green fluorescent protein (GFP)- fusion protein localizes to the mother side of the bud neck and the vacuole; YOL007C is not an essential gene	Sec61	2.48583	1
YHR154W	RTT107	BRCA1 C-terminal domain protein needed for recovery from DNA damage; implicated in Mms22-dependent DNA repair during S phase; involved in recruiting SMC5/6 complex to double-strand breaks; DNA damage induces phosphorylation by Mec1p at one or more SQ/TQ motifs; interacts with Mms22p and Slx4p; has four BRCT domains; has a role in regulation of Ty1 transposition; relative distribution to nuclear f…	Sec61	2.67133	1
YOR008C	SLG1	Sensor-transducer of the stress-activated PKC1-MPK1 kinase pathway; involved in maintenance of cell wall integrity; required for mitophagy; involved in organization of the actin cytoskeleton; secretory pathway Wsc1p is required for the arrest of secretion response	Sec61	7.6614	1
YDR420W	HKR1	Mucin family member that functions as an osmosensor in the HOG pathway; large, highly glycosylated protein that functions redundantly with Msb2p in Sho1p-mediated osmostresss induction of the HOG signaling pathway; cytoplasmic domain interacts with Ahk1p a scaffold protein that prevents cross talk with the Kss1p MAPK of the filamentous growth pathway; mutant displays defects in beta-1,3 glucan sy…	Sec61	2.67344	1
YIL027C	EMC5	Member of conserved ER transmembrane complex; required for efficient folding of proteins in the ER; null mutant displays induction of the unfolded protein response, and also shows K1 killer toxin resistance; homologous to worm B0334.15/EMC-5, fly CG15168, human MMGT	Sec61	3.86623	1
YLR307W	CDA1	Chitin deacetylase; together with Cda2p involved in the biosynthesis ascospore wall component, chitosan; required for proper rigidity of the ascospore wall	Sec61	2.68843	1
YJR153W	PGU1	Endo-polygalacturonase; pectolytic enzyme that hydrolyzes the alpha-1,4-glycosidic bonds in the rhamnogalacturonan chains in pectins	Sec61	3.20672	1
YLR390W-A	CCW14	Covalently linked cell wall glycoprotein; present in the inner layer of the cell wall	Sec61	2.44218	1
YOR085W	OST3	Gamma subunit of the oligosaccharyltransferase complex of the ER lumen; complex catalyzes asparagine-linked glycosylation of newly synthesized proteins; Ost3p is important for N-glycosylation of a subset of proteins including modification of Pmt2p at N131 and N403	Sec61	2.13841	1
YML012W	ERV25	Member of the p24 family involved in ER to Golgi transport; role in misfolded protein quality control; forms a heterotrimeric complex with Erp1, Erp2p, and Emp24,	Sec61	3.9498	1
YKL096W-A	CWP2	Covalently linked cell wall mannoprotein; major constituent of the cell wall; plays a role in stabilizing the cell wall; involved in low pH resistance; precursor is GPI-anchored	Sec61	2.94766	1
YIL099W	SGA1	Intracellular sporulation-specific glucoamylase; involved in glycogen degradation; induced during starvation of a/a diploids late in sporulation, but dispensable for sporulation	Sec61	2.70889	1
YIR041W	PAU15	Protein of unknown function; member of the seripauperin multigene family encoded mainly in subtelomeric regions; SWAT-GFP and mCherry fusion proteins localize to the vacuole	Sec61	7.8516	1
YML128C	MSC1	Protein of unknown function; mutant is defective in directing meiotic recombination events to homologous chromatids; the authentic, non-tagged protein is detected in highly purified mitochondria and is phosphorylated	Sec61	2.96689	1
YOR288C	MPD1	Member of the protein disulfide isomerase (PDI) family; interacts with and inhibits the chaperone activity of Cne1p; MPD1 overexpression in a pdi1 null mutant suppresses defects in Pdi1p functions such as carboxypeptidase Y maturation	Sec61	2.05734	1
YOR383C	FIT3	Mannoprotein that is incorporated into the cell wall; incorporated via a glycosylphosphatidylinositol (GPI) anchor; involved in the retention of siderophore-iron in the cell wall	Sec61	3.47629	1
YOR387C	YOR387C	Putative protein of unknown function; regulated by the metal-responsive Aft1p transcription factor; highly inducible in zinc-depleted conditions; localizes to the soluble fraction; SWAT-GFP and mCherry fusion proteins localize to the endoplasmic reticulum and vacuole respectively; YOR387C has a paralog, VEL1, that arose from a single-locus duplication	Sec61	2.36541	1
YFL051C	YFL051C	Putative protein of unknown function; SWAT-GFP fusion protein localizes to the cell periphery while mCherry fusion protein localizes to both the cell periphery and vacuole; YFL051C is not an essential gene	Sec61	2.32238	1
YFR020W	CSS2	Protein of unknown function, secreted when constitutively expressed; SWAT-GFP fusion protein localizes to the endoplasmic reticulum (ER) and extracellular region, while mCherry fusion protein localizes to the ER and vacuole; mRNA identified as translated by ribosome profiling data; CSS2 is a non-essential gene	Sec61	3.15831	1
YPL189W	GUP2	Probable membrane protein; possible role in proton symport of glycerol; member of the MBOAT family of putative membrane-bound O-acyltransferases; homolog of the mammalian Hedgehog pathway modulator HHAT; GUP2 has a paralog, GUP1, that arose from the whole genome duplication	Sec61	2.47203	1
YPL278C	YPL278C	Putative protein of unknown function; gene expression regulated by copper levels	Sec61	2.15494	1
YPR027C	YPR027C	Putative protein of unknown function; SWAT-GFP and seamless-GFP fusion proteins localize to the endoplasmic reticulum, while the mCherry fusion protein localizes to the vacuole	Sec61	5.5598	1
YPR157W	TDA6	Putative protein of unknown function; induced by treatment with 8-methoxypsoralen and UVA irradiation; null mutant is sensitive to expression of the top1-T722A allele; SWAT-GFP and mCherry fusion proteins localize to the cell periphery and vacuole; TDA6 has a paralog, VPS62, that arose from the whole genome duplication	Sec61	3.32561	1
YFR039C	OSW7	Protein involved in outer spore wall assembly; likely involved directly in dityrosine layer assembly; may be involved in response to high salt and changes in carbon source; SWAT-GFP, seamless-GFP and mCherry fusion proteins localize to the endoplasmic reticulum; deletion mutant has decreased spore survival in Drosophila feces; OSW7 has a paralog, SHE10, that arose from the whole genome duplicatio…	Sec61	3.10894	1
YJL174W	KRE9	Glycoprotein involved in cell wall beta-glucan assembly; null mutation leads to severe growth defects, aberrant multibudded morphology, and mating defects	Sec61	2.88863	1
YBR160W	CDC28	Cyclin-dependent kinase (CDK) catalytic subunit; master regulator of mitotic and meiotic cell cycles; alternately associates with G1, S, G2/M phase cyclins, which provide substrate specificity; regulates metabolism, basal transcription, chromosome dynamics, growth and morphogenesis; transcript induction in osmostress involves antisense RNA; human homologs CDK1, CDK2, CDK3 can complement yeast con…	same	0.874009	0
YBR162W-A	YSY6	Protein of unknown function; expression suppresses a secretory pathway mutation in E. coli; has similarity to the mammalian RAMP4 protein involved in secretion	same	1.53306	1
YAL009W	SPO7	Putative regulatory subunit of Nem1p-Spo7p phosphatase holoenzyme; regulates nuclear/ER membrane association and activation of Pah1p, a phosphatidate phosphatase involved in the production of diacylglycerol DAG for lipid droplet biogenesis; phosphatase activity of the Nem1p-Spo7p complex is inhibited by Ice2p; regulates nuclear growth by controlling phospholipid biosynthesis; required for normal …	same	0.731234	1
YAL014C	SYN8	Endosomal SNARE related to mammalian syntaxin 8	same	0.644474	1
YBR168W	PEX32	Peroxisomal integral membrane protein; involved in negative regulation of peroxisome size; partially functionally redundant with Pex31p; genetic interactions suggest action at a step downstream of steps mediated by Pex28p and Pex29p	same	0.584906	1
YAL022C	FUN26	High affinity, broad selectivity, nucleoside/nucleobase transporter; vacuolar membrane localized transporter which may regulate the balance of nicotinamide riboside (NmR) levels between the cytosol and vacuole, contributing to salvage of NmR for use in cytosolic NAD+ synthesis; equilibrative nucleoside transporter (ENT) family member	same	1.37882	1
YBR172C	SMY2	GYF domain protein; involved in COPII vesicle formation; interacts with the Sec23p/Sec24p subcomplex; overexpression suppresses the temperature sensitivity of a myo2 mutant; similar to S. pombe Mpd2; SMY2 has a paralog, SYH1, that arose from the whole genome duplication	same	1.01166	0
YAL026C	DRS2	Trans-golgi network aminophospholipid translocase (flippase); P4-type ATPase; maintains membrane lipid asymmetry in post-Golgi secretory vesicles; contributes to clathrin-coated vesicle formation, endocytosis, protein trafficking between the Golgi and endosomal system and the cellular response to mating pheromone; autoinhibited by its C-terminal tail; localizes to the trans-Golgi network	same	0.71337	1
YBR183W	YPC1	Alkaline ceramidase; also has reverse (CoA-independent) ceramide synthase activity; catalyzes both breakdown and synthesis of phytoceramide; overexpression confers fumonisin B1 resistance; YPC1 has a paralog, YDC1, that arose from the whole genome duplication	same	0.943654	1
YAL028W	FRT2	Tail-anchored ER membrane protein of unknown function; interacts with homolog Frt1p; promotes growth in conditions of high Na+, alkaline pH, or cell wall stress, possibly via a role in posttranslational translocation; potential Cdc28p substrate; FRT2 has a paralog, FRT1, that arose from the whole genome duplication	same	1.19395	1
YBR199W	KTR4	Glycosyltransferase involved in protein glycosylation; transfers GDP-mannose to methyl-alpha-mannoside in vitro; member of the KRE2/MNT1 mannosyltransferase family of type II membrane proteins with a short cytoplasmic N-terminus, a membrane-spanning region and a highly conserved catalytic lumenal domain	same	1.8175	1
YAL030W	SNC1	Vesicle membrane receptor protein (v-SNARE); involved in the fusion between Golgi-derived secretory vesicles with the plasma membrane; proposed to be involved in endocytosis; member of the synaptobrevin/VAMP family of R-type v-SNARE proteins; SNC1 has a paralog, SNC2, that arose from the whole genome duplication	same	1.25471	1
YDL052C	SLC1	1-acyl-sn-glycerol-3-phosphate acyltransferase; catalyzes the acylation of lysophosphatidic acid to form phosphatidic acid, a key intermediate in lipid metabolism; enzymatic activity detected in lipid particles and microsomes	same	0.725015	1
YDR177W	UBC1	Ubiquitin-conjugating enzyme; key E2 partner with Ubc4p for the anaphase-promoting complex (APC); mediates selective degradation of short-lived and abnormal proteins; plays a role in vesicle biogenesis and ER-associated protein degradation (ERAD); component of the cellular stress response; protein abundance increases in response to DNA replication stress key E2 partner with Ubc4p for the anaphase…	same	1.12838	0
YDL058W	USO1	Essential protein involved in vesicle-mediated ER to Golgi transport; binds membranes and functions during vesicle docking to the Golgi; required for assembly of the ER-to-Golgi SNARE complex	same	0.540213	0
YDL065C	PEX19	Chaperone and import receptor for newly-synthesized class I PMPs; binds peroxisomal membrane proteins (PMPs) in the cytoplasm and delivers them to the peroxisome for subsequent insertion into the peroxisomal membrane; interacts with Myo2p and contributes to peroxisome partitioning	same	0.817236	0
YDL072C	YET3	Protein of unknown function; YET3 null mutant decreases the level of secreted invertase; homolog of human BAP31 protein; protein abundance increases in response to DNA replication stress	same	0.779409	1
YDL077C	VAM6	Guanine nucleotide exchange factor for the GTPase Gtr1p; subunit of the HOPS endocytic tethering complex; vacuole membrane protein; functions as a Rab GTPase effector, interacting with both GTP- and GDP-bound conformations of Ypt7p; facilitates tethering and promotes membrane fusion events at the late endosome and vacuole; required for both membrane and protein trafficking; component of vacuole-m…	same	0.631385	0
YDR205W	MSC2	Endoplasmic reticulum zinc transporter; part of a heterodimeric transporter with Zrg17p that transfers zinc from the cytosol to the ER lumen; member of the cation diffusion facilitator family of efflux pumps; localizes to ER and nucleus; mutations affect the cellular distribution of zinc and also confer defects in meiotic recombination between homologous chromatids	same	1.58433	1
YDR211W	GCD6	Catalytic epsilon subunit of the translation initiation factor eIF2B; eIF2B is the guanine-nucleotide exchange factor for eIF2; activity subsequently regulated by phosphorylated eIF2; first identified as a negative regulator of GCN4 expression; mutations in human ortholog cause fatal brain disease childhood ataxia with central nervous system hypomyelination (CACH); forms cytoplasmic foci upon DNA…	same	0.505966	0
YBR214W	SDS24	Protein involved in cell separation during budding; one of two S. cerevisiae homologs (Sds23p and Sds24p) of the S. pombe Sds23 protein, which is implicated in APC/cyclosome regulation; may play an indirect role in fluid-phase endocytosis; protein abundance increases in response to DNA replication stress; SDS24 has a paralog, SDS23, that arose from the whole genome duplication	same	1.15919	0
YAL067C	SEO1	Putative permease; member of the allantoate transporter subfamily of the major facilitator superfamily; mutation confers resistance to ethionine sulfoxide	same	0.915103	1
YBR219C	YBR219C	Putative protein of unknown function; YBR219C is not an essential gene	same	1.68507	1
YAR027W	UIP3	Putative integral membrane protein of unknown function; interacts with Ulp1p at the nuclear periphery; member of DUP240 gene family	same	1.44347	1
YBR220C	YBR220C	Putative protein of unknown function; YBR220C is not an essential gene	same	1.48454	1
YDR244W	PEX5	Peroxisomal membrane signal receptor for peroxisomal matrix proteins; receptor for the C-terminal tripeptide signal sequence (PTS1) of peroxisomal matrix proteins; required for peroxisomal matrix protein import; also proposed to have PTS1-receptor independent functions	same	0.984767	0
YDR245W	MNN10	Subunit of a Golgi mannosyltransferase complex; complex mediates elongation of the polysaccharide mannan backbone; membrane protein of the mannosyltransferase family; other members of the complex are Anp1p, Mnn9p, Mnn11p, and Hoc1p	same	0.649593	1
YDR246W	TRS23	Core component of transport protein particle (TRAPP) complexes I-III; TRAPP complexes are related multimeric guanine nucleotide-exchange factor for the GTPase Ypt1p, regulating ER-Golgi traffic (TRAPPI), intra-Golgi traffic (TRAPPII), endosome-Golgi traffic (TRAPPII and III) and autophagy (TRAPPIII); human homolog is TRAPPC4	same	1.09814	0
YDL122W	UBP1	Ubiquitin-specific protease; removes ubiquitin from ubiquitinated proteins; cleaves at the C terminus of ubiquitin fusions irrespective of their size; capable of cleaving polyubiquitin chains	same	1.04445	1
YDR255C	RMD5	Component of GID Complex that confers ubiquitin ligase (U3) activity; necessary for polyubiquitination and degradation of the gluconeogenic enzyme fructose-1,6-bisphosphatase; forms dimer with Fyv10p that is then recruited to GID Complex by Gid8p; also required for sporulation; conserved protein that has a degenerate RING finger domain	same	1.25539	0
YDL123W	SNA4	Protein of unknown function; localized to the vacuolar outer membrane; predicted to be palmitoylated	same	1.46394	1
YDR256C	CTA1	Catalase A; breaks down hydrogen peroxide in the peroxisomal matrix formed by acyl-CoA oxidase (Pox1p) during fatty acid beta-oxidation	same	0.688026	0
YDL128W	VCX1	Vacuolar membrane antiporter with Ca2+/H+ and K+/H+ exchange activity; involved in control of cytosolic Ca2+ and K+ concentrations; has similarity to sodium/calcium exchangers, including the bovine Na+/Ca2+,K+ antiporter	same	1.48559	1
YAL048C	GEM1	Outer mitochondrial membrane GTPase, subunit of the ERMES complex; potential regulatory subunit of the ERMES complex that links the ER to mitochondria and may promote inter-organellar calcium and phospholipid exchange as well as coordinating mitochondrial DNA replication and growth; cells lacking Gem1p contain collapsed, globular, or grape-like mitochondria; ortholog of metazoan Miro GTPases	same	1.46091	1
YBR255W	MTC4	Protein of unknown function; required for normal growth rate at 15 degrees C; green fluorescent protein (GFP)-fusion protein localizes to the cytoplasm in a punctate pattern; mtc4 is synthetically sick with cdc13-1	same	1.03476	1
YBR265W	TSC10	3-ketosphinganine reductase; catalyzes the second step in phytosphingosine synthesis; essential for growth in the absence of exogenous dihydrosphingosine or phytosphingosine; localized to lipid droplets; member of short chain dehydrogenase/reductase protein family; mutations in human homolog KDSR cause recessive progressive symmetric erythrokeratoderma	same	0.755194	1
YBL037W	APL3	Alpha-adaptin; large subunit of the clathrin associated protein complex (AP-2); involved in vesicle mediated transport	same	1.58579	0
YBR273C	UBX7	UBX (ubiquitin regulatory X) domain-containing protein; interacts with Cdc48p; UBX7 has a paralog, UBX6, that arose from the whole genome duplication	same	1.19239	0
YBL039W-B	YBL039W-B	Mitochondrial protein of unknown function; mCherry fusion protein localizes to the vacuole	same	0.830201	1
YBR283C	SSH1	Subunit of the Ssh1 translocon complex; Sec61p homolog involved in co-translational pathway of protein translocation; not essential	same	1.29673	1
YBL042C	FUI1	High affinity uridine permease, localizes to the plasma membrane; also mediates low but significant transport of the cytotoxic nucleoside analog 5-fluorouridine; not involved in uracil transport; relative distribution to the vacuole increases upon DNA replication stress	same	1.73212	1
YDR292C	SRP101	Signal recognition particle (SRP) receptor alpha subunit; contain GTPase domains; involved in SRP-dependent protein targeting; interacts with the beta subunit, Srp102p	same	1.63767	0
YDL161W	ENT1	Epsin-like protein involved in endocytosis and actin patch assembly; K63-specific Ub chain binding protein that functions as an endocytic adaptor; binds clathrin via a clathrin-binding domain motif at C-terminus; contains two ubiquitin-interacting motifs (UIMs); functionally redundant with Ent2p; relocalizes from bud neck to cytoplasm upon DNA replication stress; ENT1 has a paralog, ENT2, that ar…	same	1.00295	0
YDR302W	GPI11	ER membrane protein involved in a late step of GPI anchor assembly; involved in the addition of phosphoethanolamine to the multiply mannosylated glycosylphosphatidylinositol (GPI) intermediate; human PIG-Fp is a functional homolog	same	1.58021	1
YBL061C	SKT5	Activator of Chs3p (chitin synthase III) during vegetative growth; recruits Chs3p to the bud neck via interaction with Bni4p; SKT5 has a paralog, SHC1, that arose from the whole genome duplication	same	0.872348	0
YBR298C	MAL31	Maltose permease; high-affinity maltose transporter (alpha-glucoside transporter); encoded in the MAL3 complex locus; member of the 12 transmembrane domain superfamily of sugar transporters; functional in genomic reference strain S288C	same	1.73151	1
YDL195W	SEC31	Component of the Sec13p-Sec31p complex of the COPII vesicle coat; COPII coat is required for vesicle formation in ER to Golgi transport; mutant has increased aneuploidy tolerance	same	0.546871	0
YDL204W	RTN2	Reticulon protein; involved in nuclear pore assembly and maintenance of tubular ER morphology; promotes membrane curvature; regulates the ER asymmetry-induced inheritance block during ER stress; role in ER-derived peroxisomal biogenesis; interacts with Sec6p, Yip3p, and Sbh1p; less abundant than RTN1; member of RTNLA (reticulon-like A) subfamily; protein increases in abundance and relocalizes to …	same	0.921763	1
YDR338C	YDR338C	Putative protein of unknown function; member of the multi-drug and toxin extrusion (MATE) family of the multidrug/oligosaccharidyl-lipid/polysaccharide (MOP) exporter superfamily	same	0.79207	1
YDL206W	YDL206W	Putative protein of unknown function; YDL206W is not an essential protein	same	1.00064	1
YDR342C	HXT7	High-affinity glucose transporter; member of the major facilitator superfamily, nearly identical to Hxt6p, expressed at high basal levels relative to other HXTs, expression repressed by high glucose levels; HXT7 has a paralog, HXT4, that arose from the whole genome duplication	same	0.856641	1
YDR343C	HXT6	High-affinity glucose transporter; member of the major facilitator superfamily, nearly identical to Hxt7p, expressed at high basal levels relative to other HXTs, repression of expression by high glucose requires SNF3; HXT6 has a paralog, HXT1, that arose from the whole genome duplication	same	0.920384	1
YGL169W	SUA5	Protein involved in threonylcarbamoyl adenosine biosynthesis; Sua5p and Qri7p are necessary and sufficient for RNA t6A modification in vitro; null mutant lacks N6-threonylcarbamoyl adenosine (t6A) modification in the anticodon loop of ANN-decoding tRNA; member of conserved YrdC/Sua5 family; binds single-stranded telomeric DNA and null mutant has abnormal telomere length	same	1.27865	0
YCL002C	YCL002C	Putative protein of unknown function; YCL002C is not an essential gene	same	0.589406	1
YCL005W-A	VMA9	Vacuolar H+ ATPase subunit e of the V-ATPase V0 subcomplex; essential for vacuolar acidification; interacts with the V-ATPase assembly factor Vma21p in the ER; involved in V0 biogenesis	same	1.32073	1
YCL008C	STP22	Component of the ESCRT-I complex; ESCRT-I is involved in ubiquitin-dependent sorting of proteins into the endosome; prevents polyubiquitination of the arrestin-related protein Rim8p, thereby directing its monoubiquitination by Rsp5p; homologous to the mouse and human Tsg101 tumor susceptibility gene; mutants exhibit a Class E Vps phenotype;	same	0.5492	0
YCL029C	BIK1	Microtubule-associated protein; component of the interface between microtubules and kinetochore, involved in sister chromatid separation; essential in polyploid cells but not in haploid or diploid cells; promotes plus-end directed movement of Dyn1p; ortholog of mammalian CLIP-170	same	1.13889	0
YDL241W	YDL241W	Putative protein of unknown function; SWAT-GFP and mCherry fusion proteins localize to the endoplasmic reticulum; YDL241W is not an essential gene	same	1.02205	1
YDR372C	VPS74	Golgi PI4K effector, PtdIns4P sensor, and retention receptor; interacts with glycosyltransferases, and in the PtdIns4P-bound state mediates retention of these enzymes in the Golgi; PtdIns4P sensor that limits PI4K signaling and regulates lipid homeostasis, interacting with the catalytic domain of Sac1p, the major PtdIns4P phosphatase, directing dephosphosphorylation of the Golgi pool of PtdIns4P;…	same	1.07872	0
YDL245C	HXT15	Putative transmembrane polyol transporter; supports growth on and uptake of mannitol, sorbitol and xylitol with moderate affinity when overexpressed in a strain deleted for hexose family members; minor hexose transport activity when overexpressed in a similar strain; similarity to hexose transporters; expression is induced by low levels of glucose and repressed by high levels of glucose	same	0.87798	1
YDR373W	FRQ1	N-myristoylated calcium-binding protein; may have a role in intracellular signaling through its regulation of the phosphatidylinositol 4-kinase Pik1p; member of the recoverin/frequenin branch of the EF-hand superfamily; human NCS1 functionally complements the heat sensitivity of a frq1 ts mutant	same	1.69976	0
YDR380W	ARO10	Phenylpyruvate decarboxylase; catalyzes decarboxylation of phenylpyruvate to phenylacetaldehyde, which is the first specific step in the Ehrlich pathway; involved in protein N-terminal Met and Ala catabolism	same	0.790964	1
YNL026W	SAM50	Component of the Sorting and Assembly Machinery (SAM) complex; the SAM (or TOB) complex is located in the mitochondrial outer membrane; the complex binds precursors of beta-barrel proteins and facilitates their outer membrane insertion; homologous to bacterial Omp85	same	1.53355	0
YDR387C	YDR387C	Putative transporter; member of the sugar porter family; non-essential gene; overexpression results in elevated colony sectoring, an indicator of chromosomal instability	same	1.53996	1
YDR018C	YDR018C	Probable membrane protein with three predicted transmembrane domains; similar to C. elegans F55A11.5 and maize 1-acyl-glycerol-3-phosphate acyltransferase; YDR018C has a paralog, CST26, that arose from the whole genome duplication	same	1.29976	1
YDR388W	RVS167	Calmodulin-binding actin-associated protein; roles in endocytic membrane tabulation and constriction, and exocytosis; N-BAR domain protein that interacts with Rvs161p to regulate actin cytoskeleton, endocytosis, and viability following starvation or osmotic stress; recruited to bud tips by Gyl1p and Gyp5p during polarized growth; homolog of mammalian amphiphysin; necessary for efficient trafficki…	same	1.46491	0
YDR022C	ATG31	Autophagy-specific protein required for autophagosome formation; forms a complex with Atg17p and Atg29p that localizes other proteins to the pre-autophagosomal structure; constitutively phosphorylated, and phosphorylation of residue S174 is required for function; high-copy suppressor of CIK1 deletion	same	1.1389	0
YCL056C	PEX34	Protein that regulates peroxisome populations; peroxisomal integral membrane protein; interacts with Pex11p, Pex25p, and Pex27p to control both constitutive peroxisome division and peroxisome morphology and abundance during peroxisome proliferation	same	1.0208	1
YCL058C	FYV5	De novo-originated gene from non-coding sequence; protein can suppress mating and promote vegetative growth; shortens lag phase by physically interacting with Snf1p; binds with Matalpha2p to promoters of haploid-specific genes; functions in mating and fermentation, mediates crosstalk between reproduction and vegetative growth; required for survival upon exposure to K1 killer toxin; involved in io…	same	1.27668	1
YBR042C	CST26	Acyltransferase; enzyme mainly responsible for the introduction of saturated very long chain fatty acids into neo-synthesized molecules of phosphatidylinositol; required for incorporation of stearic acid into phosphatidylinositol; affects chromosome stability when overexpressed; CST26 has a paralog, YDR018C, that arose from the whole genome duplication	same	0.968981	1
YCL069W	VBA3	Permease of basic amino acids in the vacuolar membrane; VBA3 has a paralog, VBA5, that arose from a segmental duplication	same	0.940234	1
YBR043C	QDR3	Multidrug transporter of the major facilitator superfamily; member of the 12-spanner drug:H(+) antiporter DHA1 family; has a role in polyamine homeostasis; involved in spore wall asembly; sequence similarity to DTR1 and QDR1, and the triple mutant dtr1 qdr1 qdr3 exhibits reduced dityrosine fluorescence relative to the single mutants; expression is upregulated under polyamine stress; required for …	same	0.88002	1
YBR054W	YRO2	Protein with a putative role in response to acid stress; null mutant is sensitive to acetic acid; transcription is regulated by Haa1p and induced in the presence of acetic acid; protein observed in plasma membrane foci in the presence of acetic acid; the authentic, non-tagged protein is detected in a phosphorylated state in highly purified mitochondria in high-throughput studies	same	1.13895	1
YCR002C	CDC10	Component of the septin ring, required for cytokinesis; septins are GTP-binding proteins that assemble into rod-like hetero-oligomers that can associate to form filaments; septin rings at the mother-bud neck act as scaffolds for recruiting cell division factors and as barriers to prevent diffusion of specific proteins between mother and daughter cells; N-terminus interacts with phosphatidylinosit…	same	0.501211	0
YCR004C	YCP4	Protein of unknown function; has sequence and structural similarity to flavodoxins; predicted to be palmitoylated; the authentic, non-tagged protein is detected in highly purified mitochondria in high-throughput studies	same	1.99668	0
YCR007C	YCR007C	Putative integral membrane protein; member of DUP240 gene family; SWAT-GFP and mCherry fusion proteins localize to the cell periphery and vacuole; YCR007C is not an essential gene	same	0.986007	1
YDR039C	ENA2	P-type ATPase sodium pump; involved in Na+ efflux to allow salt tolerance; likely not involved in Li+ efflux	same	0.692585	1
YDR046C	BAP3	Amino acid permease; involved in uptake of cysteine, leucine, isoleucine and valine; BAP3 has a paralog, BAP2, that arose from the whole genome duplication	same	0.800857	1
YDR072C	IPT1	Inositolphosphotransferase; involved in synthesis of mannose-(inositol-P)2-ceramide (M(IP)2C), the most abundant sphingolipid; can mutate to resistance to the antifungals syringomycin E and DmAMP1 and to K. lactis zymocin	same	1.15035	1
YDR458C	HEH2	Inner nuclear membrane (INM) protein; contains helix-extension-helix (HEH) motif, nuclear localization signal sequence; targeting to the INM requires the Srp1p-Kap95p karyopherins and the Ran cycle; HEH2 has a paralog, SRC1, that arose from the whole genome duplication	same	0.616223	1
YCR021C	HSP30	Negative regulator of the H(+)-ATPase Pma1p; stress-responsive protein; hydrophobic plasma membrane localized; induced by heat shock, ethanol treatment, weak organic acid, glucose limitation, and entry into stationary phase	same	1.22025	1
YCR026C	NPP1	Nucleotide pyrophosphatase/phosphodiesterase; mediates extracellular nucleotide phosphate hydrolysis along with Npp2p and Pho5p; activity and expression enhanced during conditions of phosphate starvation; involved in spore wall assembly; NPP1 has a paralog, NPP2, that arose from the whole genome duplication, and an npp1 npp2 double mutant exhibits reduced dityrosine fluorescence relative to the s…	same	0.567938	1
YBR230C	OM14	Mitochondrial outer membrane receptor for cytosolic ribosomes; integral protein of the outer membrane that interacts with the nascent chain-associated complex (NAC) bound to ribosomes, contributing to co-translational mitochondrial import; interacts with porin (Por1p) and Om45p; abundance is decreased in cells grown in glucose relative to other carbon sources	same	1.43018	1
YCR028C	FEN2	Plasma membrane H+-pantothenate symporter; confers sensitivity to the antifungal agent fenpropimorph; relocalizes from vacuole to cytoplasm upon DNA replication stress	same	0.955331	1
YDR084C	TVP23	Integral membrane protein; localized to late Golgi vesicles along with the v-SNARE Tlg2p; green fluorescent protein (GFP)-fusion protein localizes to the cytoplasm in a punctate pattern	same	0.606594	1
YDR468C	TLG1	Essential t-SNARE that mediates fusion of vesicles with the late Golgi; forms a complex with Tlg2p and Vti1p; mediates fusion of endosome-derived vesicles with the late Golgi; binds the docking complex VFT (Vps fifty-three) through interaction with Vps51p	same	0.758031	1
YDR105C	TMS1	Vacuolar membrane protein of unknown function; is conserved in mammals; predicted to contain eleven transmembrane helices; interacts with Pdr5p, a protein involved in multidrug resistance	same	1.77186	1
YDR483W	KRE2	Alpha1,2-mannosyltransferase of the Golgi; involved in protein mannosylation; KRE2 has a paralog, KTR6, that arose from the whole genome duplication	same	1.98789	0
YDR484W	VPS52	Component of the GARP (Golgi-associated retrograde protein) complex; GARP is required for the recycling of proteins from endosomes to the late Golgi, and for mitosis after DNA damage induced checkpoint arrest; involved in localization of actin and chitin; members of the GARP complex are Vps51p-Vps52p-Vps53p-Vps54p	same	1.96586	0
YBR109C	CMD1	Calmodulin; Ca2+ binding protein that regulates Ca2+ independent processes (mitosis, bud growth, actin organization, endocytosis, etc.) and Ca2+ dependent processes (stress-activated pathways), targets include Nuf1p, Myo2p and calcineurin; binds to the Hog1p MAPK in response to hyperosmotic stress; potentiates membrane tubulation and constriction mediated by the Rvs161p-Rvs167p complex; human CAL…	same	1.13959	0
YCR068W	ATG15	Phospholipase; preferentially hydrolyses phosphatidylserine, with minor activity against cardiolipin and phosphatidylethanolamine; required for lysis of autophagic and CVT bodies; targeted to vacuole via Vps10p-dependent endosomal vacuolar protein sorting pathway; targeted to intravacuolar vesicles during autophagy via multivesicular body (MVB) pathway; required for maintenance of lipid droplet q…	same	1.22497	1
YCR075C	ERS1	Protein involved in cystine transport; localizes to the vacuole, plasma membrane and endosome; similarity to human cystinosin, a H(+)-driven transporter involved in L-cystine export from lysosomes and implicated in the disease cystinosis; contains seven transmembrane domains; mutation is functionally complemented by human CTNS	same	1.34878	1
YBR110W	ALG1	Mannosyltransferase; involved in asparagine-linked glycosylation in the endoplasmic reticulum (ER); essential for viability; human homolog ALG1 complements yeast null mutant	same	1.17252	1
YCR094W	CDC50	Endosomal protein that interacts with phospholipid flippase Drs2p; interaction with Cdc50p is essential for Drs2p catalytic activity; mutations affect cell polarity and polarized growth; similar to Lem3p; CDC50 has a paralog, YNR048W, that arose from the whole genome duplication	same	1.19405	1
YDL001W	RMD1	Cytoplasmic protein required for sporulation; targeted to vacuole via AP-3 pathway	same	0.852145	1
YBR131W	CCZ1	Subunit of a heterodimeric guanine nucleotide exchange factor (GEF); subunit of the Mon1-Ccz1 GEF complex, which stimulates nucleotide exchange and activation of Ypt7p, a Rab family GTPase involved in membrane tethering and fusion events at the late endosome and vacuole; GEF activity is stimulated by membrane association and anionic phospholipids; involved in localizing Ypt7p to the vacuolar memb…	same	1.02849	0
YDR119W	VBA4	Protein of unknown function; proposed role as basic amino acid permease based on phylogeny; targeted to vacuole via AP-3 pathway; physical interaction with Atg27p suggests possible role in autophagy; non-essential gene	same	1.02689	1
YDR498C	SEC20	Membrane glycoprotein v-SNARE; involved in retrograde transport from the Golgi to the endoplasmic reticulum (ER); required for N- and O-glycosylation in the Golgi but not in the ER and for efficient nuclear fusion during mating; mediates Sey1p-independent homotypic ER fusion; interacts with the Dsl1p complex through Tip20p	same	1.66739	1
YDR503C	LPP1	Lipid phosphate phosphatase; catalyzes Mg(2+)-independent dephosphorylation of phosphatidic acid (PA), lysophosphatidic acid, and diacylglycerol pyrophosphate; involved in control of the cellular levels of phosphatidylinositol and PA	same	0.55398	1
YDR135C	YCF1	Vacuolar glutathione S-conjugate transporter; ABC-C transporter of the ATP-binding cassette family; required for vacuole fusion; forms stable complexes with vacuole fusion machinery; regulates Vam7p recruitment to vacuoles; role in detoxifying metals (Cd, Hg, As); transports GSSG that is not immediately reduced in cytosol to vacuole; transports unconjugated bilirubin, selenodigluthatione, oxidize…	same	0.592394	1
YDR504C	SPG3	Protein required for high temperature survival during stationary phase; not required for growth on nonfermentable carbon sources; SWAT-GFP and mCherry fusion proteins localize to the endoplasmic reticulum	same	0.654451	1
YDR137W	RGP1	Subunit of a Golgi membrane exchange factor (Ric1p-Rgp1p); this complex catalyzes nucleotide exchange on Ypt6p	same	1.22511	0
YDR508C	GNP1	Broad specificity amino acid permease; high-affinity glutamine permease; major serine permease with minor contributions from paralog Agp1p; role in serine uptake impacts cellular sphingolipid homeostasis; also transports Leu, Thr, Cys, Met and Asn; expression is fully dependent on Grr1p and modulated by the Ssy1p-Ptr3p-Ssy5p (SPS) sensor of extracellular amino acids	same	0.643897	1
YDR513W	GRX2	Cytoplasmic glutaredoxin; thioltransferase, glutathione-dependent disulfide oxidoreductase involved in maintaining redox state of target proteins, also exhibits glutathione peroxidase activity, expression induced in response to stress; GRX2 has two in-frame start codons resulting in a shorter isoform that is retained in the cytosol and a longer form translocated to the mitochondrial matrix; GRX2 …	same	0.731888	1
YDR142C	PEX7	Peroxisomal signal receptor for peroxisomal matrix proteins; recognizes the N-terminal nonapeptide signal (PTS2); WD repeat protein; defects in human homolog cause lethal rhizomelic chondrodysplasia punctata (RCDP)	same	0.594272	0
YDR160W	SSY1	Component of the SPS plasma membrane amino acid sensor system; senses external amino acid concentration and transmits intracellular signals that result in regulation of expression of amino acid permease genes; other members are Ssy1p, Ptr3p, and Ssy5p	same	1.79747	1
YDR525W-A	SNA2	Protein of unknown function; has similarity to Pmp3p, which is involved in cation transport; green fluorescent protein (GFP)-fusion protein localizes to the cytoplasm in a punctate pattern	same	1.80424	1
YDR536W	STL1	Glycerol proton symporter of the plasma membrane; subject to glucose-induced inactivation, strongly but transiently induced when cells are subjected to osmotic shock	same	1.04998	1
YEL020C	PXP1	Peroxisomal matrix protein; well-conserved in fungi; contains tripartite homology domain of thiamine pyrophosphate (TPP) enzymes; targeted to peroxisomes by Pex5p; contains low sequence identity with Pdc1p; mRNA identified as translated by ribosome profiling data	same	0.794943	1
YGL038C	OCH1	Mannosyltransferase of the cis-Golgi apparatus; initiates the polymannose outer chain elongation of N-linked oligosaccharides of glycoproteins	same	0.933785	1
YEL025C	YEL025C	Putative protein of unknown function; green fluorescent protein (GFP)-fusion protein localizes to both the cytoplasm and the nucleus	same	0.96415	0
YGL045W	RIM8	Protein involved in proteolytic activation of Rim101p; part of response to alkaline pH; interacts with ESCRT-1 subunits Stp22p and Vps28p; essential for anaerobic growth; member of the arrestin-related trafficking adaptor family	same	1.46539	0
YEL027W	VMA3	Proteolipid subunit c of the V0 domain of vacuolar H(+)-ATPase; dicyclohexylcarbodiimide binding subunit; required for vacuolar acidification and important for copper and iron metal ion homeostasis	same	0.519186	1
YGL047W	ALG13	Catalytic component of UDP-GlcNAc transferase; required for the second step of dolichyl-linked oligosaccharide synthesis; anchored to the ER membrane via interaction with Alg14p; similar to bacterial and human glycosyltransferases; protein abundance increases in response to DNA replication stress; both human homologs ALG13 and ALG14 are required to complement yeast alg13 mutant	same	1.53972	0
YEL031W	SPF1	P-type ATPase, ion transporter of the ER membrane; required to maintain normal lipid and sterol composition of intracellular compartments and proper targeting of mitochondrial outer membrane tail-anchored proteins; involved in ER function and Ca2+ homeostasis; required for regulating Hmg2p degradation; confers sensitivity to a killer toxin (SMKT) produced by Pichia farinosa KK1; null mutation is …	same	0.547367	1
YGL051W	MST27	Putative integral membrane protein, involved in vesicle formation; forms complex with Mst28p; member of DUP240 gene family; binds COPI and COPII vesicles; MST27 has a paralog, MST28, that arose from a segmental duplication	same	0.990849	1
YGL053W	PRM8	Pheromone-regulated protein; contains with 2 predicted transmembrane segments and an FF sequence, a motif involved in COPII binding; forms a complex with Prp9p in the ER; member of DUP240 gene family; PRM8 has a paralog, PRM9, that arose from a segmental duplication	same	0.900374	1
YGL054C	ERV14	COPII-coated vesicle protein; involved in vesicle formation and incorporation of specific secretory cargo; required for the delivery of bud-site selection protein Axl2p and Nha1p antiporter to cell surface; related to Drosophila cornichon; ERV14 has a paralog, ERV15, that arose from the whole genome duplication	same	0.813735	1
YEL048C	TCA17	Component of transport protein particle (TRAPP) complex II; TRAPPII is a multimeric guanine nucleotide-exchange factor for the GTPase Ypt1p, regulating intra-Golgi and endosome-Golgi traffic; promotes association of TRAPPII-specific subunits with the TRAPP core complex; sedlin related; human Sedlin mutations cause SEDT, a skeletal disorder	same	0.779096	0
YGL055W	OLE1	Delta(9) fatty acid desaturase; required for monounsaturated fatty acid synthesis and for normal distribution of mitochondria	same	0.870123	1
YGL065C	ALG2	Mannosyltransferase in the N-linked glycosylation pathway; catalyzes two consecutive steps in N-linked glycosylation pathway; mutants exhibit temperature-sensitive growth and abnormal accumulation of lipid-linked oligosaccharide Man2GlcNAc2-PP-Dol; mutations of human ALG2 cause congenital myasthenic syndrome; human ALG2 complements temperature sensitivity and dolichol-linked oligosaccharide biosy…	same	1.96507	1
YHR175W	CTR2	Low-affinity copper transporter of the vacuolar membrane; mutation confers resistance to toxic copper concentrations, while overexpression confers resistance to copper starvation; regulated by nonsense-mediated mRNA decay pathway	same	1.79164	1
YGR157W	CHO2	Phosphatidylethanolamine methyltransferase (PEMT); catalyzes the first step in the conversion of phosphatidylethanolamine to phosphatidylcholine during the methylation pathway of phosphatidylcholine biosynthesis	same	0.503929	1
YHR175W-A	YHR175W-A	Putative protein of unknown function; identified by fungal homology and RT-PCR	same	1.19489	0
YHR181W	SVP26	ER exit adaptor for Golgi mannosyltransferases; facilitates the exit of Kre2p, Ktr1p and Mnn4p from the ER; involved in COPII-coated vesicle cargo loading and transport; may also promote the retention of proteins in the early Golgi compartment; integral membrane protein of early Golgi and ER	same	0.976883	1
YHR186C	KOG1	Subunit of TORC1; TORC1 is a rapamycin-sensitive complex involved in growth control that contains Tor1p or Tor2p, Lst8p and Tco89p; contains four HEAT repeats and seven WD-40 repeats; may act as a scaffold protein to couple TOR and its effectors	same	1.18463	1
YHR190W	ERG9	Farnesyl-diphosphate farnesyl transferase (squalene synthase); joins two farnesyl pyrophosphate moieties to form squalene in the sterol biosynthesis pathway	same	1.94644	1
YER006W	NUG1	GTPase that associates with nuclear 60S pre-ribosomes; required for export of 60S ribosomal subunits from the nucleus	same	0.756027	0
YGL095C	VPS45	Protein of the Sec1p/Munc-18 family; essential for vacuolar protein sorting; required for the function of Pep12p and the early endosome/late Golgi SNARE Tlg2p; essential for fusion of Golgi-derived vesicles with the prevacuolar compartment; mutation in human VPS45 is associated with congenital neutropenia and primary myelofibrosis of infancy	same	0.936051	0
YER014W	HEM14	Protoporphyrinogen oxidase; a mitochondrial enzyme that catalyzes the seventh step in the heme biosynthetic pathway, converting protoporphyrinogen IX to protoporphyrin IX; inhibited by diphenyl ether-type herbicides	same	0.99666	0
YER015W	FAA2	Medium chain fatty acyl-CoA synthetase; activates imported fatty acids; accepts a wide range of fatty acid chain lengths with a preference for medium chains, C9:0-C13:0; localized to the peroxisome; comparative analysis suggests that a mitochondrially targeted form may result from translation starting at a non-canonical codon upstream of the annotated start codon	same	0.689447	0
YGL104C	VPS73	Mitochondrial protein; mutation affects vacuolar protein sorting; putative transporter; member of the sugar porter family; VPS73 has a paralog, YBR241C, that arose from the whole genome duplication	same	1.07986	1
YER019W	ISC1	Inositol phosphosphingolipid phospholipase C; hydrolyzes complex sphingolipids to produce ceramide; regulates the spindle assembly checkpoint upstream of PP2A-Cdc55; activates genes required for non-fermentable carbon source metabolism during the diauxic shift; mediates Na+ and Li+ halotolerance; activated by phosphatidylserine, cardiolipin and phosphatidylglycerol; mitochondrial outer membrane p…	same	1.54002	1
YHR214C-E	YHR214C-E	Putative protein of unknown function; identified by gene-trapping, microarray-based expression analysis, and genome-wide homology searching	same	0.869169	0
YGR198W	YPP1	Cargo-transport protein involved in endocytosis; interacts with phosphatidylinositol-4-kinase Stt4p; is required, along with Efr3p, for the assembly and recruitment of multiple copies of the kinase into phosphoinositide kinase (PIK) patches at the plasma membrane; positively regulates Stt4p; GFP-fusion protein localizes to the cytoplasm; YGR198W is an essential gene	same	1.80689	0
YIL004C	BET1	Type II membrane protein required for vesicular transport; required for vesicular transport between the endoplasmic reticulum and Golgi complex; v-SNARE with similarity to synaptobrevins	same	1.75199	1
YGR199W	PMT6	Protein O-mannosyltransferase; transfers mannose from dolichyl phosphate-D-mannose to protein serine/threonine residues of secretory proteins; reaction is essential for cell wall rigidity; member of a family of mannosyltransferases	same	0.980976	1
YGR202C	PCT1	Cholinephosphate cytidylyltransferase; a rate-determining enzyme of the CDP-choline pathway for phosphatidylcholine synthesis, inhibited by Sec14p, activated upon lipid-binding; controls phosphatidylcholine homeostasis; contains an element within the regulatory domain involved in both silencing and activation of enzymatic activity	same	0.801936	0
YIL013C	PDR11	ATP-binding cassette (ABC) transporter; multidrug transporter involved in multiple drug resistance; mediates sterol uptake when sterol biosynthesis is compromised; regulated by Pdr1p; required for anaerobic growth; PDR11 has a paralog, AUS1, that arose from the whole genome duplication	same	0.852733	1
YIL029C	YIL029C	Protein involved in targeting mitochondrial membrane protein precursors to mitochondrial translocation system; deletion confers sensitivity to 4-(N-(S-glutathionylacetyl)amino) phenylarsenoxide (GSAO); YIL029C has a paralog, YPR071W, that arose from a single-locus duplication	same	1.67061	1
YGR213C	RTA1	Protein involved in 7-aminocholesterol resistance; has seven potential membrane-spanning regions; expression is induced under both low-heme and low-oxygen conditions; member of the fungal lipid-translocating exporter (LTE) family of protein; RTA1 has a paralog, YLR046C, that arose from the whole genome duplication	same	1.11079	1
YGR216C	GPI1	Membrane protein involved in the synthesis of GlcNAc-PI; N-acetylglucosaminyl phosphatidylinositol (GlcNAc-PI) is the first intermediate in the synthesis of glycosylphosphatidylinositol (GPI) anchors; human and mouse GPI1 are functional homologs	same	1.42164	1
YGR221C	TOS2	Protein involved in localization of Cdc24p to the site of bud growth; may act as a membrane anchor; localizes to the bud neck and bud tip; potentially phosphorylated by Cdc28p; TOS2 has a paralog, SKG6, that arose from the whole genome duplication	same	1.36744	1
YGR223C	HSV2	Phosphoinositide (PI) binding protein; involved in micronucleophagy; belongs to the PROPPIN family of proteins defined by a seven-bladed beta-propeller fold and FRRG motif required for PI binding; displays punctate cytoplasmic localization	same	0.583284	0
YIL040W	APQ12	Nuclear envelope/ER integral membrane protein; interacts and functions with Brr6p and Brl1p in lipid homeostasis; mutants are defective in nuclear pore complex biogenesis, nuclear envelope morphology, mRNA export from the nucleus and are sensitive to sterol biosynthesis inhibitors and membrane fluidizing agents; exhibits synthetic lethal genetic interactions with genes involved in lipid metabolism	same	1.64598	1
YER039C	HVG1	Protein of unknown function; HVG1 has a paralog, VRG4, that arose from the whole genome duplication	same	0.774158	1
YGL137W	SEC27	Essential beta'-coat protein of the COPI coatomer; involved in ER-to-Golgi and Golgi-to-ER transport; contains WD40 domains that mediate cargo selective interactions; 45% sequence identity to mammalian beta'-COP	same	1.22462	0
YGL140C	YGL140C	Putative protein of unknown function; non-essential gene; contains multiple predicted transmembrane domains	same	0.780212	1
YGL146C	RRT6	Integral membrane protein, member of the p24 family; forms complex with Erp3p, Erp5p, and Emp24p; non-essential gene identified in a screen for mutants with increased levels of rDNA transcription	same	1.89653	1
YER060W	FCY21	Putative purine-cytosine permease; very similar to Fcy2p but cannot substitute for its function	same	0.924102	1
YGR233C	PHO81	Cyclin-dependent kinase (CDK) inhibitor; regulates Pho80p-Pho85p and Pcl7p-Pho85p cyclin-CDK complexes in response to phosphate levels; inhibitory activity for Pho80p-Pho85p requires myo-D-inositol heptakisphosphate (IP7) generated by Vip1p; relative distribution to the nucleus increases upon DNA replication stress	same	0.804498	0
YIL044C	AGE2	ADP-ribosylation factor (ARF) GTPase activating protein (GAP) effector; involved in Trans-Golgi-Network (TGN) transport; contains C2C2H2 cysteine/histidine motif	same	1.0362	0
YGR236C	SPG1	Protein required for high temperature survival during stationary phase; not required for growth on nonfermentable carbon sources; the authentic, non-tagged protein is detected in highly purified mitochondria in high-throughput studies	same	1.80746	1
YGR239C	PEX21	Peroxin required for peroxisomal matrix protein targeting; acts on proteins containing the PTS2 targeting sequence; interacts with Pex7p; constitutively expressed; partially redundant with Pex18p; required for import of the Gpd1p-Pnc1p heterodimer in which only Gpd1p has a peroxisomal targeting signal; relative distribution to cytoplasmic foci increases upon DNA replication stress	same	0.850639	0
YIL047C	SYG1	Plasma membrane protein of unknown function; targeted to vacuole via AP-3 pathway; truncation and overexpression suppresses lethality of G-alpha protein deficiency	same	0.846071	1
YIL049W	DFG10	Probable polyprenol reductase; catalyzes conversion of polyprenol to dolichol, the precursor for N-glycosylation; involved in filamentous growth; mutations in human homolog SRD5A3 confer CDG (Congenital Disorders of Glycosylation); human SRD5A3 can complement yeast null mutant	same	1.0617	1
YGR254W	ENO1	Enolase I, a phosphopyruvate hydratase; catalyzes conversion of 2-phosphoglycerate to phosphoenolpyruvate during glycolysis and the reverse reaction during gluconeogenesis; expression repressed in response to glucose; protein abundance increases in response to DNA replication stress; N-terminally propionylated in vivo; ENO1 has a paralog, ENO2, that arose from the whole genome duplication	same	1.59597	0
YIL067C	YIL067C	Uncharacterized protein of unknown function	same	1.77712	1
YGR260W	TNA1	High affinity nicotinic acid plasma membrane permease; responsible for uptake of low levels of nicotinic acid; expression of the gene increases in the absence of extracellular nicotinic acid or para-aminobenzoate (PABA)	same	0.993861	1
YIL068C	SEC6	Essential 88kDa subunit of the exocyst complex; the exocyst mediates polarized targeting and tethering of post-Golgi secretory vesicles to active sites of exocytosis at the plasma membrane prior to SNARE-mediated fusion; anchors the assembled complex to sites of secretion; interacts with SM-like protein and SNARE regulator Sec1p and may recruit it to sites of secretion; binds to SNARE complexes b…	same	1.40341	0
YGR261C	APL6	Beta3-like subunit of the yeast AP-3 complex; functions in transport of alkaline phosphatase to the vacuole via the alternate pathway; exists in both cytosolic and peripherally associated membrane-bound pools	same	1.58285	0
YGL167C	PMR1	High affinity Ca2+/Mn2+ P-type ATPase; required for Ca2+ and Mn2+ transport into Golgi; involved in Ca2+ dependent protein sorting, processing; D53A mutant (Mn2+ transporting) is rapamycin sensitive, Q783A mutant (Ca2+ transporting) is rapamycin resistant; Mn2+ transport into Golgi lumen required for rapamycin sensitivity; mutations in human homolog ATP2C1 cause acantholytic skin condition Hailey…	same	1.80511	1
YGL168W	HUR1	Protein with a role in DNA repair; mutants show reduced efficiency of non-homologous end-joining repair	same	1.00788	1
YER093C-A	AIM11	Protein of unknown function; null mutant is viable but shows increased loss of mitochondrial genome and synthetic interaction with prohibitin (phb1); contains an intron; SWAT-GFP and mCherry fusion proteins localize to the mitochondria; localizes to the peroxisome in glucose; YER093C-A has a paralog, YBL059W, that arose from the whole genome duplication	same	0.777823	1
YER094C	PUP3	Beta 3 subunit of the 20S proteasome; involved in ubiquitin-dependent catabolism; human homolog is subunit C10	same	0.95831	0
YER100W	UBC6	Ubiquitin-conjugating enzyme involved in ERAD; located at the cytosolic side of the ER membrane; tail region contains a transmembrane segment at the C-terminus; substrate of the ubiquitin-proteasome pathway; ER-associated protein degradation is also known as ERAD	same	1.02651	1
YER119C	AVT6	Vacuolar aspartate and glutamate exporter; member of a family of seven genes (AVT1-7) related to vesicular GABA-glycine transporters; involved in compartmentalizing acidic amino acids in response to nitrogen starvation; AVT6 has a paralog, AVT5, that arose from the whole genome duplication	same	1.07808	1
YER120W	SCS2	Integral ER membrane protein, regulates phospholipid metabolism; one of 6 proteins (Ist2p, Scs2p, Scs22p, Tcb1p, Tcb2p, Tcb3p) that connect ER to plasma membrane (PM) and regulate PI4P levels by controlling access of Sac1p phosphatase to substrate PI4P in the PM; interacts with FFAT motifs in Opi1p, Swh1p, Osh2p, and Osh3p; involved in telomeric silencing; VAP homolog; SCS2 has a paralog, SCS22, …	same	1.49611	1
YGL194C-A	YGL194C-A	Putative protein of unknown function; identified based on comparisons of the genome sequences of six Saccharomyces species; SWAT-GFP and mCherry fusion proteins localize to the endoplasmic reticulum	same	1.04726	1
YER122C	GLO3	ADP-ribosylation factor GTPase activating protein (ARF GAP); involved in ER-Golgi transport; shares functional similarity with Gcs1p	same	1.00753	0
YGL198W	YIP4	Protein that interacts with Rab GTPases; localized to late Golgi vesicles; computational analysis of large-scale protein-protein interaction data suggests a possible role in vesicle-mediated transport	same	1.68513	1
YIL089W	YIL089W	Protein of unknown function found in the ER and vacuole lumen; overexpression of YIL089W affects endocytic protein trafficking	same	1.75306	1
YGR284C	ERV29	Protein localized to COPII-coated vesicles; involved in vesicle formation and incorporation of specific secretory cargo; protein abundance increases in response to DNA replication stress	same	0.552096	1
YIL090W	ICE2	Integral ER membrane protein with type-III transmembrane domains; promotes ER membrane expansion by inhibiting the Nem1-Spo7 phosphatase complex, resulting in reduced dephosphorylation and activation of Pah1p; maintains homeostasis during ER stress; required for post-translational SRP-independent protein translocation into the ER; necessary for efficient targeting of the Trm1p to the inner nuclea…	same	1.34296	1
YIL095W	PRK1	Ser/Thr protein kinase; regulates the organization and function of the actin cytoskeleton; inhibits clathrin-mediated endocytosis; phosphorylates the Pan1p and Sla1p subunits of the Pan1p-Sla1p-End3p complex, resulting in inhibition of complex formation; inhibits Scd5p through phosphorylation; phosphorylates Pan1p-interacting proteins, Ent1/2 and Yap1801/2; negatively regulated through autophosph…	same	0.786376	0
YNL070W	TOM7	Component of the TOM (translocase of outer membrane) complex; responsible for recognition and initial import steps for all mitochondrially directed proteins; promotes assembly and stability of the TOM complex	same	1.7346	0
YIL102C-A	YIL102C-A	Regulatory subunit of dolichyl phosphate mannose (DPM) synthase; identified based on comparisons of the genome sequences of six Saccharomyces species; SWAT-GFP, seamless-GFP and mCherry fusion proteins localize to the endoplasmic reticulum	same	1.34698	1
YGR295C	COS6	Endosomal protein involved in turnover of plasma membrane proteins; member of the DUP380 subfamily of conserved, often subtelomeric COS genes; required for the multivesicular vesicle body sorting pathway that internalizes plasma membrane proteins for degradation; Cos proteins provide ubiquitin in trans for nonubiquitinated cargo proteins	same	1.61449	1
YIL105C	SLM1	Phosphoinositide PI4,5P(2) binding protein, forms a complex with Slm2p; acts downstream of Mss4p in a pathway regulating actin cytoskeleton organization in response to stress; TORC2 complex substrate and effector; protein abundance increases in response to DNA replication stress; SLM1 has a paralog, SLM2, that arose from the whole genome duplication	same	0.862251	0
YHL002W	HSE1	Subunit of the endosomal Vps27p-Hse1p complex; complex is required for sorting of ubiquitinated membrane proteins into intralumenal vesicles prior to vacuolar degradation, as well as for recycling of Golgi proteins and formation of lumenal membranes	same	0.729376	0
YIL109C	SEC24	Component of the Sec23p-Sec24p heterodimer of the COPII vesicle coat; required for cargo selection during vesicle formation in ER to Golgi transport; homologous to Sfb3p; SEC24 has a paralog, SFB2, that arose from the whole genome duplication	same	1.07276	0
YHL003C	LAG1	Ceramide synthase component; involved in synthesis of ceramide from C26(acyl)-coenzyme A and dihydrosphingosine or phytosphingosine, functionally equivalent to Lac1p; forms ER foci upon DNA replication stress; homolog of human CERS2, a tumor metastasis suppressor gene whose silencing enhances invasion/metastasis of prostate cancer cells; LAG1 has a paralog, LAC1, that arose from the whole genome …	same	0.983566	1
YIL120W	QDR1	Multidrug transporter of the major facilitator superfamily; member of the 12-spanner drug:H(+) antiporter DHA1 family; involved in spore wall assembly; sequence similarity to DTR1 and QDR3, and the triple mutant dtr1 qdr1 qdr3 exhibits reduced dityrosine fluorescence relative to the single mutants; required for resistance to quinidine, ketoconazole, fluconazole, and barban; QDR1 has a paralog, AQ…	same	1.61985	1
YHL016C	DUR3	Plasma membrane transporter for both urea and polyamines; expression is highly sensitive to nitrogen catabolite repression and induced by allophanate, the last intermediate of the allantoin degradative pathway	same	0.738873	1
YER129W	SAK1	Upstream serine/threonine kinase for the SNF1 complex; plays a role in pseudohyphal growth; partially redundant with Elm1p and Tos3p; members of this family have functional orthology with LKB1, a mammalian kinase associated with Peutz-Jeghers cancer-susceptibility syndrome; SAK1 has a paralog, TOS3, that arose from the whole genome duplication	same	0.664715	1
YER140W	EMP65	Integral membrane protein of the ER; forms an ER-membrane associated protein complex with Slp1p; identified along with SLP1 in a screen for mutants defective in the unfolded protein response (UPR); proposed to function in the folding of integral membrane proteins; interacts genetically with MPS3; the authentic, non-tagged protein is detected in highly purified mitochondria in high-throughput stud…	same	0.738633	1
YGL210W	YPT32	Rab family GTPase involved in the exocytic pathway; mediates intra-Golgi traffic or the budding of post-Golgi vesicles from the trans-Golgi; protein abundance increases in response to DNA replication stress; YPT32 has a paralog, YPT31, that arose from the whole genome duplication	same	1.72963	0
YER145C	FTR1	High affinity iron permease; involved in the transport of iron across the plasma membrane; forms complex with Fet3p; expression is regulated by iron; protein abundance increases in response to DNA replication stress	same	1.8461	1
YGL212W	VAM7	Vacuolar SNARE protein; functions with Vam3p in vacuolar protein trafficking; has an N-terminal PX domain (phosphoinositide-binding module) that binds PtdIns-3-P and mediates membrane binding; SNAP-25 homolog; protein abundance increases in response to DNA replication stress	same	1.76406	0
YER151C	UBP3	Ubiquitin-specific protease that cleaves Ub-protein fusions; interacts with cofactor Bre5p to regulate transport between ER and Golgi, deubiquitinating COPII and COPI proteins, Sec23p and Sec27p; mediates steady-state retention of Golgi membrane proteins with Bre5p; phosphorylation (S695) by Hog1p regulates transcriptional activation by osmostress; inhibits Ras/PKA signaling through Ira2p; inhibi…	same	1.89298	0
YER184C	TOG1	Transcriptional activator of oleate genes; regulates genes involved in fatty acid utilization; zinc cluster protein; deletion confers sensitivity to Calcufluor white, and prevents growth on glycerol or lactate as sole carbon source	same	0.889758	1
YGL230C	YGL230C	Putative protein of unknown function; non-essential gene	same	1.59735	1
YGL231C	EMC4	Member of conserved ER transmembrane complex; required for efficient folding of proteins in the ER; null mutant displays induction of the unfolded protein response; homologous to worm ZK616.6/EMC-4 and fly CG11137; mutation is functionally complemented by human EMC4	same	1.43897	1
YGL233W	SEC15	Essential 113 kDa subunit of the exocyst complex; the exocyst mediates polarized targeting and tethering of post-Golgi secretory vesicles to active sites of exocytosis prior to SNARE-mediated fusion; interacts with and functions as a downstream effector of active, GTP-bound Sec4p, a Rab family GTPase	same	1.06535	0
YFL004W	VTC2	Regulatory subunit of vacuolar transporter chaperone (VTC) complex; involved in membrane trafficking, vacuolar polyphosphate accumulation, microautophagy and non-autophagic vacuolar fusion; targeted to vacuole via AP-3 pathway; VTC2 has a paralog, VTC3, that arose from the whole genome duplication	same	1.43824	1
YHL031C	GOS1	v-SNARE protein involved in Golgi transport; homolog of the mammalian protein GOS-28/GS28	same	0.691121	1
YHL035C	VMR1	Vacuolar membrane protein; involved in multiple drug resistance and metal sensitivity; ATP-binding cassette (ABC) family member involved in drug transport; potential Cdc28p substrate; induced under respiratory conditions; VMR1 has a paralog, YBT1, that arose from the whole genome duplication	same	0.972749	1
YIL158W	AIM20	Protein of unknown function; overexpression causes cell cycle delay or arrest; green fluorescent protein (GFP)-fusion protein localizes to vacuole; null mutant displays elevated frequency of mitochondrial genome loss; relocalizes from nucleus to cytoplasm upon DNA replication stress; AIM20 has a paralog, SKG1, that arose from the whole genome duplication	same	1.08852	1
YIL160C	POT1	3-ketoacyl-CoA thiolase with broad chain length specificity; cleaves 3-ketoacyl-CoA into acyl-CoA and acetyl-CoA during beta-oxidation of fatty acids	same	1.09881	0
YIL166C	YIL166C	Sulfonate and inorganic sulfur transporter; low affinity sulfate, high affinity sulfite, thiosulfite and major sulfonate transporter; functions as a an H+ symporter; similar to the allantoate permease (Dal5p) subfamily of the major facilitator superfamily; mRNA expression is elevated by sulfur limitation; non-essential gene	same	1.64157	1
YHL047C	ARN2	Transporter; member of the ARN family of transporters that specifically recognize siderophore-iron chelates; responsible for uptake of iron bound to the siderophore triacetylfusarinine C	same	0.964246	1
YIR006C	PAN1	Part of actin cytoskeleton-regulatory complex Pan1p-Sla1p-End3p; associates with actin patches on cell cortex; promotes protein-protein interactions essential for endocytosis; binds to and activates Arp2/3 complex in vitro; phosphorylation of Thr-1225 is regulated by MAPK Hog1p in response to osmotic stress; previously thought to be a subunit of poly(A) ribonuclease	same	1.54021	0
YHL048W	COS8	Endosomal protein involved in turnover of plasma membrane proteins; member of the DUP380 subfamily of conserved, often subtelomeric COS genes; required for the multivesicular vesicle body sorting pathway that internalizes plasma membrane proteins for degradation; Cos proteins provide ubiquitin in trans for nonubiquitinated cargo proteins	same	1.28069	1
YIR007W	EGH1	Steryl-beta-glucosidase with broad specificity for aglycones; has a role in ergosteryl-beta-glucoside catabolism; required for normal vacuolar morphology; has similarity to the C. neoformans ergosteryl-beta-glucosidase EGCrP2; localizes to the cytosol	same	1.45977	0
YIR020C	YIR020C	Protein of unknown function; mRNA identified as translated by ribosome profiling data; SWAT-GFP fusion protein localizes to the endoplasmic reticulum	same	1.61816	1
YFL011W	HXT10	Hexose transporter; expressed at low levels and expression is repressed by glucose	same	0.688479	1
YGR016W	YGR016W	Putative protein of unknown function	same	1.60995	1
YGR036C	CAX4	Dolichyl pyrophosphate (Dol-P-P) phosphatase; cleaves the anhydride linkage in Dol-P-P; involved in synthesis of Dol-P-P-linked oligosaccharide intermediate required for protein N-glycosylation; has a luminally oriented active site in the ER; mutation affects vesicular transport, membrane and cell wall biogenesis and lipid homeostasis	same	1.34992	1
YGR037C	ACB1	Acyl-CoA-binding protein; transports newly synthesized acyl-CoA esters from fatty acid synthetase (Fas1p-Fas2p) to acyl-CoA-consuming processes; subject to starvation-induced, Grh1p-mediated unconventional secretion; protein abundance increases in response to DNA replication stress	same	0.691377	0
YGR041W	BUD9	Protein involved in bud-site selection; mutant has increased aneuploidy tolerance; diploid mutants display a unipolar budding pattern instead of the wild-type bipolar pattern, and bud at the distal pole; BUD9 has a paralog, BUD8, that arose from the whole genome duplication	same	1.81622	1
YHR016C	YSC84	Actin-binding protein; involved in bundling of actin filaments and endocytosis of actin cortical patches; activity stimulated by Las17p; contains SH3 domain similar to Rvs167p; YSC84 has a paralog, LSB3, that arose from the whole genome duplication	same	0.669427	0
YIR032C	DAL3	Ureidoglycolate lyase; converts ureidoglycolate to glyoxylate and urea in the third step of allantoin degradation; expression is sensitive to nitrogen catabolite repression; this enzyme is sometimes referred to 'ureidoglycolate hydrolase' but should not be confused with the Arabidopsis thaliana ureidoglycolate hydrolase enzyme which converts ureidoglycolate to glyoxylate, ammonia and carbon dioxi…	same	1.91929	0
YIR033W	MGA2	ER membrane protein involved in regulation of OLE1 transcription; inactive ER form dimerizes and one subunit is then activated by ubiquitin/proteasome-dependent processing followed by nuclear targeting; MGA2 has a paralog, SPT23, that arose from the whole genome duplication	same	1.15313	1
YIR037W	HYR1	Glutathione peroxidase; functions as hydroperoxide receptor to sense intracellular hydroperoxide levels and transduce redox signal to Yap1p transcription factor; glutathione peroxidase activity is neuroprotective in models of Huntington's disease; HYR1 has a paralog, GPX1, that arose from the whole genome duplication	same	0.986451	0
YHR032W	ERC1	Member of the multi-drug and toxin extrusion (MATE) family; the MATE family is part of the multidrug/oligosaccharidyl-lipid/polysaccharide (MOP) exporter superfamily; overproduction confers ethionine resistance and accumulation of S-adenosylmethionine	same	0.571213	1
YJR117W	STE24	Highly conserved zinc metalloprotease; component of the ER quality control mechanism that removes faulty proteins clogging translocation channels; inhibits SRP-independent translocation into the ER; has two roles in a-factor maturation, C-terminal CAAX proteolysis and the first step of N-terminal proteolytic processing; cleaves isoprenylated and non-prenylated oligopeptides; human homolog ZMPSTE2…	same	0.959761	1
YGR048W	UFD1	Substrate-recruiting cofactor of the Cdc48p-Npl4p-Ufd1p segregase; polyubiquitin binding protein that assists in the dislocation of misfolded, ERAD substrates that are subsequently delivered to the proteasome for degradation; involved in regulated destruction of ER membrane proteins such as HMG-CoA reductase (Hmg1/2p) and cytoplasmic proteins (Fbp1p); involved in mobilizing membrane bound transcr…	same	1.30396	0
YGR055W	MUP1	High affinity methionine permease; integral membrane protein with 13 putative membrane-spanning regions; involved in both methionine and cysteine uptake; subject to transport-activity dependent, methionine-induced endocytosis, vacuolar delivery and degradation; starvation-induced endocytosis is transport-activity independent	same	0.630642	1
YFL062W	COS4	Endosomal protein involved in turnover of plasma membrane proteins; member of the DUP380 subfamily of conserved, often subtelomeric COS genes; required for the multivesicular vesicle body sorting pathway that internalizes plasma membrane proteins for degradation; Cos proteins provide ubiquitin in trans for nonubiquitinated cargo proteins	same	1.53868	1
YFL068W	YFL068W	Putative protein of unknown function; SWAT-GFP and mCherry fusion proteins localize to the cytosol	same	1.92091	1
YGR059W	SPR3	Sporulation-specific homolog of the CDC3/10/11/12 family of genes; septin protein involved in sporulation; regulated by ABFI; the yeast CDC3/10/11/12 family is a family of bud neck microfilament genes	same	1.53038	0
YFR008W	FAR7	Protein involved in recovery from pheromone-induced cell cycle arrest; acts in a Far1p-independent pathway; interacts with Far3p, Far8p, Far9p, Far10p, and Far11p; protein abundance increases in response to DNA replication stress	same	0.884243	0
YGR068C	ART5	Protein proposed to regulate endocytosis of plasma membrane proteins; regulates by recruiting the ubiquitin ligase Rsp5p to its target in the plasma membrane; SWAT-GFP and mCherry fusion proteins localize to the cytosol	same	0.653529	0
YFR022W	ROG3	Alpha-arrestin involved in ubiquitin-dependent endocytosis; contributes to desensitization of agonist-occupied alpha-factor receptor Ste2p by Rsp5p-independent internalization; PPXY motif-mediated binding of the ubiquitin ligase Rsp5p is not required for adaptation; mutation suppresses the temperature sensitivity of an mck1 rim11 double mutant; SWAT-GFP and mCherry fusion proteins localize to the…	same	0.816173	0
YHR055C	CUP1-2	Metallothionein; binds copper and mediates resistance to high concentrations of copper and cadmium; locus is variably amplified in different strains, with two copies, CUP1-1 and CUP1-2, in the genomic sequence reference strain S288C; CUP1-2 has a paralog, CUP1-1, that arose from a segmental duplication	same	0.873814	0
YHR060W	VMA22	Protein that is required for vacuolar H+-ATPase (V-ATPase) function; peripheral membrane protein; not an actual component of the V-ATPase complex; functions in the assembly of the V-ATPase; localized to the yeast endoplasmic reticulum (ER)	same	0.65987	0
YJL028W	YJL028W	Protein of unknown function; may interact with ribosomes, based on co-purification experiments	same	1.50537	1
YJL031C	BET4	Alpha subunit of Type II geranylgeranyltransferase; required for vesicular transport between the endoplasmic reticulum and the Golgi; provides a membrane attachment moiety to Rab-like proteins Ypt1p and Sec4p	same	1.40049	0
YGR120C	COG2	Essential component of the conserved oligomeric Golgi complex; a cytosolic tethering complex that functions in protein trafficking to mediate fusion of transport vesicles to Golgi compartments; the components of the Golgi complex are Gog1p through Cog8p	same	0.717502	0
YGR125W	YGR125W	Vacuolar membrane protein required for uptake and storage of arginine in nitrogen-replete cells; nitrogen starvation appears to inhibit Vsb1-dependent activity, resulting in mobilization of stored vacuolar arginine to the cytosol; arginine uptake appears to be driven by a V-ATPase mediated H+ gradient; member of the APC (amino acid-polyamine-organocation) transporter superfamily	same	1.57804	1
YGR134W	CAF130	Subunit of the CCR4-NOT transcriptional regulatory complex; CCR4-NOT complex is evolutionarily-conserved and involved in controlling mRNA initiation, elongation, and degradation	same	1.11037	1
YGR141W	VPS62	Vacuolar protein sorting (VPS) protein; required for cytoplasm to vacuole targeting of proteins; targeted to vacuole via AP-3 pathway; VPS62 has a paralog, TDA6, that arose from the whole genome duplication	same	1.57265	0
YGL012W	ERG4	C-24(28) sterol reductase; catalyzes the final step in ergosterol biosynthesis; mutants are viable, but lack ergosterol	same	1.30121	1
YHR114W	BZZ1	SH3 domain protein implicated in regulating actin polymerization; able to recruit actin polymerization machinery through its SH3 domains; colocalizes with cortical actin patches and Las17p; interacts with type I myosins	same	1.10997	0
YJL080C	SCP160	Essential RNA-binding G protein effector of mating response pathway; ligand-activated RNA-binding protein that delivers RNAs involved in polarization and perpetualizing mating signal to shmoo tip during pheromone signaling; Scp160p-mediated RNA trafficking essential for chemotropism and successful mating; mainly associated with nuclear envelope and ER, interacts in mRNA-dependent manner with tran…	same	1.84797	0
YHR123W	EPT1	sn-1,2-diacylglycerol ethanolamine- and cholinephosphotranferase; not essential for viability; EPT1 has a paralog, CPT1, that arose from the whole genome duplication	same	0.662033	1
YJL084C	ALY2	Alpha arrestin, Ub-ligase adaptor for Rsp5p; controls nutrient limitation-mediated endosomal recycling of the Gap1p amino acid permease; PY motif-containing adaptor involved in substrate-induced, Rsp5p-mediated ubiquitination and endocytosis of select plasma membrane localized amino acid transporters, such as Dip5p and Put4p; phosphorylated by Npr1p and by the Pcl7p-Pho85p cyclin-CDK complex; int…	same	1.38868	0
YHR131C	YHR131C	Putative protein of unknown function; GFP-fusion protein localizes to the cytoplasm; overexpression causes cell cycle delay or arrest; contains a PH domain and binds phosphatidylinositols and other lipids in a large-scale study; YHR131C has a paralog, YNL144C, that arose from the whole genome duplication	same	1.52698	0
YJL093C	TOK1	Outward-rectifier potassium channel of the plasma membrane; has two pore domains in tandem, each of which forms a functional channel permeable to potassium; carboxy tail functions to prevent inner gate closures; target of K1 toxin	same	1.47586	1
YHR150W	PEX28	Peroxisomal integral membrane peroxin; involved in the regulation of peroxisomal size, number and distribution; genetic interactions suggest that Pex28p and Pex29p act at steps upstream of those mediated by Pex30p, Pex31p, and Pex32p	same	0.745586	1
YJL099W	CHS6	Member of the ChAPs (Chs5p-Arf1p-binding proteins) family; part of the exomer complex that mediates export of specific cargo proteins, including Chs3p, from the Golgi to the plasma membrane; primary component of the Chs5/6 complex that binds directly to membranes; CHS6 has a paralog, BCH2, that arose from the whole genome duplication	same	1.79732	0
YHR160C	PEX18	Peroxin; required for targeting of peroxisomal matrix proteins containing PTS2; interacts with Pex7p; partially redundant with Pex21p; primarily responsible for peroxisomal import during growth on oleate, and expression is induced during oleate growth	same	1.82516	0
YHR161C	YAP1801	Protein of the AP180 family, involved in clathrin cage assembly; binds Pan1p and clathrin; YAP1801 has a paralog, YAP1802, that arose from the whole genome duplication	same	1.79933	0
YHR171W	ATG7	Autophagy-related protein and dual specificity member of the E1 family; mediates the attachment of Atg12p to Atg5p and Atg8p to phosphatidylethanolamine which are required steps in autophagosome formation; E1 enzymes are also known as ubiquitin-activating enzymes; involved in methionine restriction extension of chronological lifespan in an autophagy-dependent manner	same	0.932863	0
YJL129C	TRK1	Component of the Trk1p-Trk2p potassium transport system; 180 kDa high affinity potassium transporter; phosphorylated in vivo and interacts physically with the phosphatase Ppz1p, suggesting Trk1p acitivy is regulated by phosphorylation; TRK1 has a paralog, TRK2, that arose from the whole genome duplication	same	0.72985	1
YKL173W	SNU114	GTPase component of U5 snRNP involved in mRNA splicing via spliceosome; binds directly to U5 snRNA; proposed to be involved in conformational changes of the spliceosome; similarity to ribosomal translocation factor EF-2	same	0.804973	0
YJL139C	YUR1	Mannosyltransferase involved in protein N-glycosylation; member of the KTR1 family; located in the Golgi apparatus; YUR1 has a paralog, KTR2, that arose from the whole genome duplication	same	1.08098	1
YKL174C	TPO5	Protein involved in excretion of putrescine and spermidine; putative polyamine transporter in the Golgi or post-Golgi vesicles	same	1.09077	1
YKL179C	COY1	Golgi membrane protein with similarity to mammalian CASP; packaged into COPII vesicles for trafficking between ER and Golgi; genetic interactions with GOS1 (encoding a Golgi snare protein) suggest a role in Golgi function	same	0.701421	1
YKL183C-A	YKL183C-A	Putative protein of unknown function; identified by fungal homology and RT-PCR	same	0.66578	1
YBR086C	IST2	Cortical ER protein involved in ER-plasma membrane (PM) tethering; one of 6 proteins (Ist2, Scs2, Scs22, Tcb1, Tcb2, Tcb3) that connect ER to PM, regulate PM phosphatidylinositol-4-phosphate (PI4P) levels by controlling access of Sac1 phosphatase to PI4P; required to locate Osh6, Osh7 in ER/PM contact site to allow phosphatidylserine transport from ER to PM; localizes to mother in small-budded ce…	same	1.12591	1
YKL187C	FAT3	Protein required for fatty acid uptake; protein abundance increases in cortical patches in response to oleate exposure; the authentic, non-tagged protein is detected in a phosphorylated state in highly purified mitochondria in high-throughput studies; FAT3 has a paralog, YLR413W, that arose from the whole genome duplication	same	0.997408	1
YKL188C	PXA2	Subunit of heterodimeric peroxisomal ABC transport complex, with Pxa1p; required for import of long-chain fatty acids into peroxisomes; similar to human adrenoleukodystrophy transportesr ABCD1 and ABCD2, and ALD-related proteins; mutations in ABCD1 cause X-linked adrenoleukodystrophy (X-ALD), a peroxisomal disorder; human ABCD1 and ABCD2 can each partially complement yeast pxa1 pxa2 double null m…	same	0.656987	1
YKL196C	YKT6	Vesicle membrane protein (v-SNARE) with acyltransferase activity; involved in trafficking to and within Golgi, endocytic trafficking to vacuole, and vacuolar fusion; membrane localization due to prenylation at carboxy-terminus; targeted to vacuole via AP-3 pathway; human homolog YKT6 can complement yeast ykt6 mutant	same	1.8958	0
YLR092W	SUL2	High affinity sulfate permease; sulfate uptake is mediated by specific sulfate transporters Sul1p and Sul2p, which control the concentration of endogenous activated sulfate intermediates	same	0.684437	1
YML047C	PRM6	Potassium transporter that mediates K+ influx; activates high-affinity Ca2+ influx system (HACS) during mating pheromone response; expression up-regulated in response to alpha factor; regulated by Ste12p during mating; localized to sites of polarized growth; member of a fungal-specific gene family; PRM6 has a paralog, KCH1, that arose from the whole genome duplication	same	1.01783	1
YLR093C	NYV1	v-SNARE component of vacuolar SNARE complex; involved in vesicle fusion; inhibits ATP-dependent Ca(2+) transport activity of Pmc1p in vacuolar membrane; targeted to vacuole via AP-3 pathway	same	1.17086	1
YML048W	GSF2	Endoplasmic reticulum (ER) localized integral membrane protein; may promote secretion of certain hexose transporters, including Gal2p; involved in glucose-dependent repression	same	1.30064	1
YLR100W	ERG27	3-keto sterol reductase; catalyzes last of three steps required to remove two C-4 methyl groups from an intermediate in ergosterol biosynthesis; Erg27 protein is mainly ER-localized in strains devoid of mtDNA (rhoÂ° cells); mutants are sterol auxotrophs; mutation is functionally complemented by human HSD17B7	same	1.67608	1
YML055W	SPC2	Subunit of signal peptidase complex; complex catalyzes cleavage of N-terminal signal sequences of proteins targeted to the secretory pathway; inhibits SRP-independent translocation into the ER with STE24; homologous to mammalian SPC25; other members of the complex are Spc1p, Spc1p, and Sec11p	same	1.50026	1
YML067C	ERV41	Protein localized to COPII-coated vesicles; forms a complex with Erv46p; involved in the membrane fusion stage of transport; has homology to human ERGIC2 (PTX1) protein	same	1.05279	1
YJL194W	CDC6	Essential ATP-binding protein required for DNA replication; component of the pre-replicative complex (pre-RC) which requires ORC to associate with chromatin and is in turn required for Mcm2-7p DNA association; homologous to S. pombe Cdc18p; relocalizes from nucleus to cytoplasm upon DNA replication stress; degraded in response to plasma membrane stress	same	0.807487	0
YKL209C	STE6	Plasma membrane ATP-binding cassette (ABC) transporter; required for the export of a-factor, catalyzes ATP hydrolysis coupled to a-factor transport; contains 12 transmembrane domains and two ATP binding domains; expressed only in MATa cells; human homolog ABCB1 mediates multidrug resistance in many chemotherapy-resistant tumors by effluxing toxic compounds from the cell	same	1.00202	1
YJL198W	PHO90	Low-affinity phosphate transporter; acts upstream of Pho81p in regulation of the PHO pathway; deletion of pho84, pho87, pho89, pho90, and pho91 causes synthetic lethality; transcription independent of Pi and Pho4p activity; overexpression results in vigorous growth; PHO90 has a paralog, PHO87, that arose from the whole genome duplication	same	1.33784	1
YJL204C	RCY1	F-box protein involved in recycling endocytosed proteins; involved in recycling plasma membrane proteins internalized by endocytosis; localized to sites of polarized growth; direct interaction with C-terminal cytoplasmic region of Drs2p plays an important role for Drs2p function in endocytic recycling pathway; required for turnover of histone H3 variant Cse4p	same	1.16486	0
YJL210W	PEX2	RING-finger peroxin and E3 ubiquitin ligase; peroxisomal membrane protein with a C-terminal zinc-binding RING domain, forms translocation subcomplex with Pex10p and Pex12p which functions in peroxisomal matrix protein import	same	0.746703	1
YLR152C	YLR152C	Putative protein of unknown function; YLR152C is not an essential gene	same	0.728459	1
YML077W	BET5	Core component of transport protein particle (TRAPP) complexes I-III; TRAPP complexes are related multimeric guanine nucleotide-exchange factors for the GTPase Ypt1p, regulating ER-Golgi traffic (TRAPPI), intra-Golgi traffic (TRAPPII), endosome-Golgi traffic (TRAPPII and III) and autophagy (TRAPPIII); human homology TRAPPC1 complements yeast null mutant	same	0.619213	0
YLR154C-G	YLR154C-G	Putative protein of unknown function; identified by fungal homology comparisons and RT-PCR; this ORF is contained within RDN25-2 and RDN37-2	same	0.934176	0
YML097C	VPS9	Guanine nucleotide exchange factor (GEF) and ubiquitin receptor; involved in vesicle-mediated vacuolar transport, including Golgi-endosome trafficking and sorting through the multivesicular body (MVB); stimulates the intrinsic guanine nucleotide exchange activity of Rab family members (Vps21p/Ypt52p/Ypt53p); partially redundant with GEF MUK1; required for localization of the CORVET complex to end…	same	0.550302	0
YLR173W	YLR173W	Vacuolar membrane protein involved in termination of autophagy; regulates autophagy termination during persistent nitrogen starvation through Atg1p-mediated re-phosphorylation of Atg13p and PAS disassembly; type II membrane protein containing hydrophobic transmembrane region with N-terminal region oriented toward cytosol and C-terminus inside lumen; luminal domain is glycosylated; forms foci in v…	same	0.708986	1
YLR206W	ENT2	Epsin-like protein required for endocytosis and actin patch assembly; K48-, K63-specific Ub chain binding protein that functions as an endocytic adaptor; contains clathrin-binding motif at C-terminus; functionally redundant with Ent1p; ENT2 has a paralog, ENT1, that arose from the whole genome duplication	same	0.997931	0
YKR009C	FOX2	3-hydroxyacyl-CoA dehydrogenase and enoyl-CoA hydratase; multifunctional enzyme of the peroxisomal fatty acid beta-oxidation pathway; mutation is functionally complemented by human HSD17B4	same	0.615244	0
YKR014C	YPT52	Endosomal Rab family GTPase; required for vacuolar protein sorting, endocytosis and multivesicular body (MVB) biogenesis and sorting; required for localization of the CORVET complex to endosomes; involved in autophagy and ionic stress tolerance; similar to Vps21p and Ypt53p; mammalian Rab5 homolog; protein abundance increases in response to DNA replication stress	same	0.888022	0
YJR005W	APL1	Beta-adaptin; large subunit of the clathrin associated protein complex (AP-2); involved in vesicle mediated transport; similar to mammalian beta-chain of the clathrin associated protein complex	same	1.31065	0
YKR021W	ALY1	Alpha arrestin, substrate of calcineurin; controls nutrient-mediated intracellular sorting of permease Gap1p; interacts with AP-1 subunit Apl4p; dephosphorylation of Aly1p required for the endocytosis of Dip5p; may regulate endocytosis of plasma membrane proteins by recruiting ubiquitin ligase Rsp5p to plasma membrane targets; ALY1 has a paralog, ALY2, that arose from the whole genome duplication	same	0.713647	0
YKR026C	GCN3	Alpha subunit of translation initiation factor eIF2B; guanine-nucleotide exchange factor for eIF2; activity regulated by phosphorylated eIF2; positive regulator of GCN4 expression; mutations in human ortholog EIF2B2 cause fatal brain disease childhood ataxia with central nervous system hypomyelination (CACH); human ortholog EIF2B1 can complement yeast null mutant	same	0.959548	0
YJR013W	GPI14	Glycosylphosphatidylinositol-alpha 1,4 mannosyltransferase I; involved in GPI anchor biosynthesis, requires Pbn1p for function; homolog of mammalian PIG-M	same	1.48399	1
YKR027W	BCH2	Member of the ChAPs (Chs5p-Arf1p-binding proteins) family; part of the exomer complex with Chs5p to mediate export of specific cargo proteins, including Chs3p, from the Golgi to the plasma membrane; BCH2 has a paralog, CHS6, that arose from the whole genome duplication	same	0.902521	0
YLR212C	TUB4	Gamma-tubulin; involved in nucleating microtubules from both the cytoplasmic and nuclear faces of the spindle pole body; protein abundance increases in response to DNA replication stress; null mutation is complemented by human TUBG1	same	1.51491	0
YML121W	GTR1	Subunit of TORC1-stimulating GTPase and EGO/GSE complex; subunit of Gtr1-Gtr2 GTPase that activates TORC1 in response to amino acid stimulation; subunit of EGO/GSE vacuolar membrane complex that regulates exit from rapamycin-induced growth arrest and sorting of Gap1p; involved in phosphate transport, telomeric chromatin silencing and oxidative stress response; activated by Iml1p (GAP) subunit of …	same	1.29463	0
YLR220W	CCC1	Vacuolar Fe2+/Mn2+ transporter; suppresses respiratory deficit of yfh1 mutants, which lack ortholog of mammalian frataxin, by preventing mitochondrial iron accumulation; relative distribution to vacuole decreases upon DNA replication stress; targeted to vacuole via AP-3 pathway	same	1.17795	1
YML124C	TUB3	Alpha-tubulin; associates with beta-tubulin (Tub2p) to form tubulin dimer, which polymerizes to form microtubules; expressed at lower level than Tub1p; TUB3 has a paralog, TUB1, that arose from the whole genome duplication	same	0.880707	0
YML125C	PGA3	Putative cytochrome b5 reductase, localized to the plasma membrane; may be involved in regulation of lifespan; required for maturation of Gas1p and Pho8p, proposed to be involved in protein trafficking; PGA3 has a paralog, AIM33, that arose from the whole genome duplication	same	1.76349	1
YLR237W	THI7	Plasma membrane transporter responsible for the uptake of thiamine; contributes to uptake of 5-aminoimidazole-4-carboxamide-1-beta-D-ribofuranoside (acadesine); member of the major facilitator superfamily of transporters; mutation of human ortholog causes thiamine-responsive megaloblastic anemia	same	0.871827	1
YML131W	YML131W	Protein of unknown function; similar to medium chain dehydrogenase/reductases; expression induced by stresses including osmotic shock, DNA damaging agents, and other chemicals; GFP-fusion protein localizes to the cytoplasm; protein abundance increases in response to DNA replication stress	same	0.85877	1
YLR238W	FAR10	Protein involved in recovery from arrest in response to pheromone; acts in a cell cycle arrest recovery pathway independent from Far1p; interacts with Far3p, Far7p, Far8p, Far9p, and Far11p; potential Cdc28p substrate; FAR10 has a paralog, VPS64, that arose from the whole genome duplication	same	1.35827	1
YLR240W	VPS34	Phosphatidylinositol (PI) 3-kinase that synthesizes PI-3-phosphate; forms membrane-associated signal transduction complex with Vps15p to regulate protein sorting; activated by the GTP-bound form of Gpa1p; a fraction is localized, with Vps15p, to nuclear pores at nucleus-vacuole junctions and may facilitate transcription elongation for genes positioned at the nuclear periphery	same	0.750733	0
YMR011W	HXT2	High-affinity glucose transporter of the major facilitator superfamily; expression is induced by low levels of glucose and repressed by high levels of glucose	same	0.909611	1
YMR013C	SEC59	Dolichol kinase; catalyzes the terminal step in dolichyl monophosphate (Dol-P) biosynthesis; required for viability and for normal rates of lipid intermediate synthesis and protein N-glycosylation	same	1.07244	1
YMR015C	ERG5	C-22 sterol desaturase; a cytochrome P450 enzyme that catalyzes the formation of the C-22(23) double bond in the sterol side chain in ergosterol biosynthesis; may be a target of azole antifungal drugs	same	0.925389	1
YJR044C	VPS55	Late endosomal protein involved in late endosome to vacuole transport; functional homolog of human obesity receptor gene-related protein (OB-RGRP)	same	0.699328	1
YKR050W	TRK2	Component of the Trk1p-Trk2p potassium transport system; contributes to K(+) supply and maintenance of plasma-membrane potential; TRK2 has a paralog, TRK1, that arose from the whole genome duplication	same	0.784826	1
YJR054W	KCH1	Potassium transporter that mediates K+ influx; activates high-affinity Ca2+ influx system (HACS) during mating pheromone response; expression up-regulated in response to alpha factor; localized to sites of polarized growth; member of a fungal-specific gene family; potential Cdc28p substrate; KCH1 has a paralog, PRM6, that arose from the whole genome duplication	same	1.55962	1
YJR058C	APS2	Small subunit of the clathrin-associated adaptor complex AP-2; AP-2 is involved in protein sorting at the plasma membrane; related to the sigma subunit of the mammalian plasma membrane clathrin-associated protein (AP-2) complex	same	1.63338	0
YJR072C	NPA3	Member of the conserved GPN-loop GTPase family; has a role in transport of RNA polymerase II to the nucleus; exhibits GTP-dependent binding to PolII; has ATPase activity; involved in sister chromatid cohesion; phosphorylated by the Pcl1p-Pho85p kinase complex; human homolog XAB1 interacts with human RNA polymerase II; protein abundance increases in response to DNA replication stress	same	1.11563	0
YKR051W	YKR051W	Vacuole membrane protein that interacts with Atg8p; functions in the vacuolar membrane recruitment of Atg8p to facilitate the degradation of vacuolar integral membrane proteins during early-stationary vacuole turnover (EVT), a general degradation process for vacuolar integral membrane proteins when cells enter stationary phase; null mutant is defective in stationary phase-induced vacuolar microdo…	same	1.18849	1
YKR055W	RHO4	Non-essential small GTPase; member of the Rho/Rac subfamily of Ras-like proteins; likely to be involved in the establishment of cell polarity; has long N-terminal extension that plays an important role in Rho4p function and is shared with Rho4 homologs in other yeasts and filamentous fungi	same	0.794256	0
YKR068C	BET3	Core component of transport protein particle (TRAPP) complexes I-III; TRAPP complexes are related multimeric guanine nucleotide-exchange factors for the GTPase Ypt1, regulating ER-Golgi traffic (TRAPPI), intra-Golgi traffic (TRAPPII), endosome-Golgi traffic (TRAPPII and III) and autophagy (TRAPPIII); hydrophilic homodimeric protein that acts in conjunction with SNARE proteins in targeting and fus…	same	0.691125	0
YMR023C	MSS1	Mitochondrial protein; forms a heterodimer complex with Mto1p that performs the 5-carboxymethylaminomethyl modification of the wobble uridine base in mitochondrial tRNAs; similar to human GTPBP3	same	1.17312	0
YLR268W	SEC22	R-SNARE protein; assembles into SNARE complex with Bet1p, Bos1p and Sed5p; cycles between the ER and Golgi complex; involved in anterograde and retrograde transport between the ER and Golgi; synaptobrevin homolog	same	1.6995	1
YMR026C	PEX12	C3HC4-type RING-finger peroxin and E3 ubiquitin ligase; required for peroxisome biogenesis and peroxisomal matrix protein import; forms translocation subcomplex with Pex2p and Pex10p; mutations in human homolog cause peroxisomal disorder	same	1.88851	1
YMR030W-A	YMR030W-A	Putative protein of unknown function; mCherry fusion protein localizes to the cytosol	same	0.920132	1
YLR099W-A	MIM2	Mitochondrial protein required for outer membrane protein import; involved in import of the subset of proteins with multiple alpha-helical transmembrane segments, including Ugo1p, Tom20p, and Fzo1p; component of a large protein complex in the outer membrane that includes Mim1p and functions as cation-selective channel for translocation of positively charged precursor segments; not essential in W3…	same	0.505938	0
YMR031C	EIS1	Component of the eisosome required for proper eisosome assembly; similar to Uso1p; authentic, non-tagged protein is detected in a phosphorylated state in highly purified mitochondria in high-throughput studies; protein increases in abundance and relocalizes from plasma membrane to cytoplasm upon DNA replication stress; EIS1 has a paralog, YKL050C, that arose from the whole genome duplication	same	0.679562	0
YMR040W	YET2	Protein of unknown function that may interact with ribosomes; based on co-purification experiments; homolog of human BAP31 protein; YET2 has a paralog, YET1, that arose from the whole genome duplication	same	1.27004	1
YLR292C	SEC72	Non-essential subunit of Sec63 complex; with Sec61 complex, Kar2p/BiP and Lhs1p forms a channel competent for SRP-dependent and post-translational SRP-independent protein targeting and translocation into the ER; other members are Sec63p, Sec62p, and Sec66p	same	1.30584	0
YLR297W	YLR297W	Protein of unknown function; green fluorescent protein (GFP)-fusion protein localizes to the vacuole; not an essential gene; induced by treatment with 8-methoxypsoralen and UVA irradiation; relocalizes from nucleus to vacuole upon DNA replication stress; YLR297W has a paralog, YOR186W, that arose from the whole genome duplication	same	0.672385	1
YMR052W	FAR3	Protein of unknown function; involved in recovery from cell cycle arrest in response to pheromone, in a Far1p-independent pathway; interacts with Far7p, Far8p, Far9p, Far10p, and Far11p; localizes to the endoplasmic reticulum; protein abundance increases in response to DNA replication stress	same	0.874212	0
YMR063W	RIM9	Plasma membrane protein of unknown function; involved in the proteolytic activation of Rim101p in response to alkaline pH; interacts with Rim21p and Dfg16p to form a pH-sensing complex in the Rim101 pathway and is required to maintain Rim21p levels; has similarity to A. nidulans PalI;	same	1.04252	1
YKR089C	TGL4	Multifunctional lipase/hydrolase/phospholipase; triacylglycerol lipase, steryl ester hydrolase, and Ca2+-independent phospholipase A2; catalyzes acyl-CoA dependent acylation of LPA to PA; required with Tgl3p for timely bud formation; phosphorylated and activated by Cdc28p; TGL4 has a paralog, TGL5, that arose from the whole genome duplication	same	0.664005	1
YJR112W-A	YJR112W-A	Putative protein of unknown function; SWAT-GFP and mCherry fusion proteins localize to the endoplasmic reticulum; identified based on homology to <i>Ashbya gossypii</i>	same	1.22848	1
YKR093W	PTR2	Integral membrane peptide transporter; mediates transport of di- and tri-peptides; conserved protein that contains 12 transmembrane domains; PTR2 expression is regulated by N-end rule pathway via repression by Cup9p; targeted to vacuole via AP-3 pathway	same	1.07206	1
YJR116W	TDA4	Protein distantly similar to ceramide synthases, Lag1p and Lac1p; null mutant is sensitive to expression of the top1-T722A allele; mutation confers sensitivity to copper	same	0.870628	1
YHL030W	ECM29	Scaffold protein; assists in association of proteasome core particle with regulatory particle; inhibitor of proteasome in vivo and in vitro; inhibits proteasomal ATPase activity; degraded by the mature proteasome after assembly; contains HEAT-like repeats; protein increases in abundance and relocalizes from nucleus to cytoplasm upon DNA replication stress	same	1.46526	0
YKR103W	NFT1	Putative transporter of the MRP subfamily; adjacent ORFs YKR103W and YKR104W are merged in different strain backgrounds; MRP stands for multidrug resistance-associated protein	same	1.20251	1
YKR105C	VBA5	Plasma membrane protein of the Major Facilitator Superfamily (MFS); involved in amino acid uptake and drug sensitivity; VBA5 has a paralog, VBA3, that arose from a segmental duplication	same	1.22196	1
YKR106W	GEX2	Proton:glutathione antiporter; localized to the vacuolar and plasma membranes; expressed at a very low level; potential role in resistance to oxidative stress and modulation of the PKA pathway; GEX2 has a paralog, GEX1, that arose from a segmental duplication	same	0.945516	1
YFR050C	PRE4	Beta 7 subunit of the 20S proteasome	same	1.33812	0
YLL001W	DNM1	Dynamin-related GTPase involved in mitochondrial organization; required for mitochondrial fission and inheritance; self assembles on the cytoplasmic face of mitochondrial tubules at sites where division will occur; participates in endocytosis and regulates peroxisome fission along with Vps1p; mutants in the human ortholog DNM1L, which mediates mitochondrial fission, peroxisomal division, autophag…	same	0.884552	0
YLL006W	MMM1	ER integral membrane protein, ERMES complex subunit; ERMES links the ER to mitochondria and may promote inter-organellar calcium and phospholipid exchange as well as coordinating mitochondrial DNA replication and growth; required for mitophagy; ERMES complex is often co-localized with peroxisomes and with concentrated areas of pyruvate dehydrogenase; localizes to the peroxisome in glucose	same	0.916242	1
YJR134C	SGM1	Protein of unknown function; required for wild-type growth rate on galactose and mannose; localizes to COPI coated vesicles and the Golgi apparatus	same	0.757536	0
YLL010C	PSR1	Plasma membrane-associated protein phosphatase; involved in the general stress response and the inactivating dephosphorylation of Mep2p; required along with binding partner Whi2p for full activation of STRE-mediated gene expression, possibly through Msn2p dephosphorylation, and for inhibition of TORC1 in response to limiting amino acids; regulates the sodium ion stress response with Psr2p; member…	same	0.50903	0
YLL012W	YEH1	Steryl ester hydrolase; one of three gene products (Yeh1p, Yeh2p, Tgl1p) responsible for steryl ester hydrolase activity and involved in sterol homeostasis; localized to lipid particle membranes; YEH1 has a paralog, YEH2, that arose from the whole genome duplication	same	1.53354	1
YMR065W	KAR5	Protein required for nuclear membrane fusion during karyogamy; localizes to the membrane with a soluble portion in the endoplasmic reticulum lumen, may form a complex with Jem1p and Kar2p; similar to zebrafish Brambleberry protein; expression of the gene is regulated by pheromone	same	0.894013	1
YMR068W	AVO2	Subunit of TORC2, a regulator of plasma membrane (PM) homeostasis; TORC2 also regulates actin cytoskeletal dynamics during polarized growth and cell wall integrity; interacts with Slm1p and Slm2p, homologous PH domain-containing TORC2 substrates; PM retention is dependent on Avo3p	same	1.49691	0
YLR324W	PEX30	ER-resident protein involved in peroxisomal biogenesis; ER-localized protein that associates with peroxisomes; interacts with Pex29p and reticulons Rtn1p and Yop1p to regulate peroxisome biogenesis from the ER; role in peroxisomal-destined vesicular flow from the ER; partially redundant with Pex31p; may function at a step downstream of steps mediated by Pex28p and Pex29p; PEX30 has a paralog, PEX…	same	0.865843	1
YMR071C	TVP18	Integral membrane protein; localized to late Golgi vesicles along with the v-SNARE Tlg2p; may interact with ribosomes, based on co-purification experiments; may have a role in intracellular sterol transport	same	1.60386	1
YLR326W	YLR326W	Putative protein of unknown function; SWAT-GFP and mCherry fusion proteins localize to the cell periphery; predicted to be palmitoylated	same	0.599891	1
YMR079W	SEC14	Phosphatidylinositol/phosphatidylcholine transfer protein; involved in regulating PtdIns, PtdCho, and ceramide metabolism, products of which regulate intracellular transport and UPR; has a role in localization of lipid raft proteins; functionally homologous to mammalian PITPs; SEC14 has a paralog, YKL091C, that arose from the whole genome duplication	same	1.18366	0
YLR337C	VRP1	Verprolin, proline-rich actin-associated protein; involved in cytoskeletal organization and cytokinesis; promotes actin nucleation and endocytosis; related to mammalian Wiskott-Aldrich syndrome protein (WASP)-interacting protein (WIP)	same	0.718675	0
YLR342W	FKS1	Catalytic subunit of 1,3-beta-D-glucan synthase; functionally redundant with alternate catalytic subunit Gsc2p; binds to regulatory subunit Rho1p; involved in cell wall synthesis and maintenance; localizes to sites of cell wall remodeling; FKS1 has a paralog, GSC2, that arose from the whole genome duplication	same	1.60487	1
YMR086W	SEG1	Component of eisosome required for proper eisosome assembly; precedes Pil1p/Lsp1p during eisosome formation, controls eisosome length and shape; diffusely distributed, forms heterogeneous patches at plasma membrane in small buds, also found in medium and large buds; expression repressed by cAMP; similar to A. gossypii SEG gene and to S. pombe Sle1p, important for generating eisosomes; SEG1 has a …	same	0.892238	0
YLR342W-A	YLR342W-A	Putative protein of unknown function	same	1.17896	1
YIL065c	FIS1	Protein involved in mitochondrial fission and peroxisome abundance; may have a distinct role in tethering protein aggregates to mitochondria in order to retain them in the mother cell; required for localization of Dnm1p and Mdv1p during mitochondrial division; mediates ethanol-induced apoptosis and ethanol-induced mitochondrial fragmentation	same	0.681661	1
YLL014W	EMC6	Member of conserved ER transmembrane complex; required for efficient folding of proteins in the ER; null mutant displays induction of the unfolded protein response; homologous to worm F33D4.7/EMC-6, fly CG11781, human TMEM93	same	1.06298	1
YJR160C	MPH3	Alpha-glucoside permease; transports maltose, maltotriose, alpha-methylglucoside, and turanose; identical to Mph2p; encoded in a subtelomeric position in a region likely to have undergone duplication	same	1.91793	1
YLL023C	POM33	Transmembrane nucleoporin; involved in nuclear pore complex (NPC) distribution, assembly or stabilization; highly conserved across species, orthologous to human TMEM33 and paralogous to Per33p; protein abundance increases in response to DNA replication stress	same	1.51132	1
YLL042C	ATG10	Conserved E2-like conjugating enzyme; mediates formation of the Atg12p-Atg5p conjugate, which is a critical step in autophagy	same	1.10532	0
YKL020C	SPT23	ER membrane protein involved in regulation of OLE1 transcription; inactive ER form dimerizes and one subunit is then activated by ubiquitin/proteasome-dependent processing followed by nuclear targeting; SPT23 has a paralog, MGA2, that arose from the whole genome duplication	same	1.01091	1
YLL043W	FPS1	Aquaglyceroporin, plasma membrane channel; involved in efflux of glycerol and xylitol, and in transport of acetate, arsenite, and antimonite; key factor in maintaining redox balance by mediating passive diffusion of glycerol; phosphorylated by Hog1p and Slt2p MAPK; deletion improves xylose fermentation; regulated by Rgc1p and Ask10p, which are regulated by Hog1p phosphorylation under osmotic stre…	same	1.29432	1
YLL052C	AQY2	Water channel that mediates water transport across cell membranes; only expressed in proliferating cells; controlled by osmotic signals; may be involved in freeze tolerance; disrupted by a stop codon in many S. cerevisiae strains	same	1.60409	1
YLR361C	DCR2	Protein phosphatase; involved in downregulation of the unfolded protein response (UPR), at least in part through dephosphorylation of Ire1p; dosage-dependent positive regulator of the G1/S phase transition through control of the timing of START; physically interacts with, dephosphorylates and destabilizes Sic1p; SWAT-GFP and mCherry fusion proteins localize to the vacuole	same	0.894085	1
YMR118C	SHH3	Putative mitochondrial inner membrane protein of unknown function; although similar to paralogous Sdh3p, Shh3p is not a stoichiometric subunit of either succinate dehydrogenase or of the TIM22 translocase; SHH3 has a paralog, SDH3, that arose from the whole genome duplication	same	1.12626	1
YMR119W	ASI1	Subunit of the inner nuclear membrane Asi ubiquitin ligase complex; the Asi complex targets both misfolded proteins of the inner nuclear membrane-associated degradation (INMAD) pathway and regulators of sterol biosynthesis for ubiquitin-mediated degradation; acts with Asi2p and Asi3p to ensure the fidelity of SPS-sensor signaling by targeting latent unprocessed forms of Stp1p and Stp2p, maintaini…	same	1.4784	1
YMR123W	PKR1	V-ATPase assembly factor; functions with other V-ATPase assembly factors in the ER to efficiently assemble the V-ATPase membrane sector (V0); protein abundance increases in response to DNA replication stress	same	1.19327	1
YMR129W	POM152	Glycoprotein subunit of transmembrane ring of nuclear pore complex; contributes to nucleocytoplasmic transport, nuclear pore complex (NPC) biogenesis and spindle pole body duplication; type II transmembrane protein composed of N-terminal cytosolic and C-terminal nuclear envelope lumenal domains; homologous to human NUP210	same	1.40498	1
YMR148W	OSW5	Protein of unknown function with possible role in spore wall assembly; predicted to contain an N-terminal transmembrane domain; osw5 null mutant spores exhibit increased spore wall permeability and sensitivity to beta-glucanase digestion	same	0.683386	1
YMR152W	YIM1	Aldehyde reductase; involved in detoxification of lignocellulose-derived aldehydes; catalyzes the reduction of furan, aliphatic and aromatic aldehydes using either NADH or NADPH as co-factor; membrane of the quinone oxidoreductase subfamily of the medium-chain dehydrogenase/reductase family; null mutant displays sensitivity to DNA damaging agents; protein abundance increases in response to DNA re…	same	0.806828	0
YKL044W	MMO1	Protein of unknown function; SWAT-GFP, seamless-GFP and mCherry fusion proteins localize to the mitochondria; mRNA identified as translated by ribosome profiling data; MMO1 is a non-essential gene	same	1.63739	1
YLR004C	THI73	Putative plasma membrane permease; proposed to be involved in carboxylic acid uptake and repressed by thiamine; substrate of Dbf2p/Mob1p kinase; transcription is altered if mitochondrial dysfunction occurs	same	1.89315	1
YKL047W	ANR2	Protein of unknown function; may have a role in lipid metabolism, based on localization to lipid droplets; predicted to be palmitoylated	same	1.625	0
YLR018C	POM34	Subunit of the transmembrane ring of the nuclear pore complex (NPC); contributes to nucleocytoplasmic transport, NPC biogenesis and spindle pole body duplication	same	1.3734	1
YLR020C	YEH2	Steryl ester hydrolase; catalyzes steryl ester hydrolysis at the plasma membrane; involved in sterol metabolism; YEH2 has a paralog, YEH1, that arose from the whole genome duplication	same	1.72774	1
YLR023C	IZH3	Membrane protein involved in zinc ion homeostasis; member of the four-protein IZH family, expression induced by zinc deficiency; deletion reduces sensitivity to elevated zinc and shortens lag phase, overexpression reduces Zap1p activity	same	1.22198	1
YLR026C	SED5	cis-Golgi t-SNARE syntaxin; required for vesicular transport between the ER and the Golgi complex; binds at least 9 SNARE proteins; plays a role in autophagy by regulating formation of autophagic vesicles in Golgi	same	0.729742	1
YLR417W	VPS36	Component of the ESCRT-II complex; contains the GLUE (GRAM Like Ubiquitin binding in EAP45) domain which is involved in interactions with ESCRT-I and ubiquitin-dependent sorting of proteins into the endosome; plays a role in the formation of mutant huntingtin (Htt) aggregates in yeast	same	1.67161	0
YMR162C	DNF3	Trans-golgi network aminophospholipid translocase (flippase); type 4 P-type ATPase; involved in phospholipid translocation, contributing to the maintenance of membrane lipid asymmetry in post-Golgi secretory vesicles; role in protein trafficking between the Golgi and endosomal system; localizes to the trans-Golgi network; localizes to the shmoo tip where it has a redundant role in the cellular re…	same	1.51843	1
YLR423C	ATG17	Scaffold protein responsible for phagophore assembly site organization; regulatory subunit of an autophagy-specific complex that includes Atg1p and Atg13p; stimulates Atg1p kinase activity; human ortholog RB1CC1/FIP200 interacts with p53, which inhibits autophagy in human cells	same	0.947752	0
YMR163C	INP2	Peroxisome-specific receptor important for peroxisome inheritance; co-fractionates with peroxisome membranes and co-localizes with peroxisomes in vivo; physically interacts with the myosin V motor Myo2p; INP2 is not an essential gene	same	0.989035	0
YMR173W	DDR48	DNA damage-responsive protein; expression is increased in response to heat-shock stress or treatments that produce DNA lesions; contains multiple repeats of the amino acid sequence NNNDSYGS; protein abundance increases in response to DNA replication stress	same	1.65367	0
YLR443W	ECM7	Putative integral membrane protein with a role in calcium uptake; non-essential protein; mutant has cell wall defects and Ca+ uptake deficiencies; transcription is induced under conditions of zinc deficiency	same	1.57933	1
YMR183C	SSO2	Plasma membrane t-SNARE; involved in fusion of secretory vesicles at the plasma membrane; syntaxin homolog that is functionally redundant with Sso1p; SSO2 has a paralog, SSO1, that arose from the whole genome duplication	same	1.01229	1
YMR187C	YMR187C	Putative protein of unknown function; YMR187C is not an essential gene	same	1.45948	1
YLR047C	FRE8	Protein with sequence similarity to iron/copper reductases; involved in iron homeostasis; deletion mutant has iron deficiency/accumulation growth defects; expression increased in the absence of copper-responsive transcription factor Mac1p	same	1.33764	1
YLR064W	PER33	Protein that localizes to the endoplasmic reticulum; also associates with the nuclear pore complex; deletion extends chronological lifespan; highly conserved across species, orthologous to human TMEM33 and paralogous to Pom33p; protein abundance increases in response to DNA replication stress	same	1.49136	1
YLR065C	ENV10	Protein involved in SRP-independent targeting of substrates to the ER; component of an alternative ER targeting pathway that has partial functional redundancy with the GET pathway; preference for substrates with downstream transmembrane domains; interacts with Snd1p, Pho88p/Snd3p and Sec61p-translocon subunits; can compensate for loss of SRP; role in the late endosome-vacuole interface; putative …	same	1.11887	1
YKL133C	YKL133C	Mitochondrial protein of unknown function; not required for growth of cells lacking the mitochondrial genome; SWAT-GFP and mCherry fusion proteins localize to the mitochondria; YKL133C has a paralog, MGR3, that arose from the whole genome duplication	same	0.773423	1
YKL140W	TGL1	Steryl ester hydrolase; one of three gene products (Yeh1p, Yeh2p, Tgl1p) responsible for steryl ester hydrolase activity and involved in sterol homeostasis; localized to lipid particle membranes	same	0.527348	1
YML001W	YPT7	Rab family GTPase; GTP-binding protein of the rab family; required for homotypic fusion event in vacuole inheritance, for endosome-endosome fusion; localizes to sites of contact between the vacuole and mitochondria (vCLAMPs); interacts with the cargo selection/retromer complex for retrograde sorting; similar to mammalian Rab7	same	0.849124	0
YMR208W	ERG12	Mevalonate kinase; acts in the biosynthesis of isoprenoids and sterols, including ergosterol, from mevalonate; human MVK functionally complements the lethality of the erg12 null mutation	same	0.824568	1
YML006C	GIS4	CAAX box containing protein of unknown function; proposed to be involved in the RAS/cAMP signaling pathway	same	1.20719	0
YMR212C	EFR3	Protein required for Stt4-containing PI kinase complex localization; required for Stt4-containing phosphoinositide (PI) kinase patch assembly at plasma membrane; recruited to plasma membrane via conserved basic patch near N-terminus; exhibits synthetic lethal genetic interactions with PHO85; mutations in human homolog EFR3A implicated in autism spectrum disorders	same	1.18686	0
YML008C	ERG6	Delta(24)-sterol C-methyltransferase; converts zymosterol to fecosterol in the ergosterol biosynthetic pathway by methylating position C-24; localized to lipid particles, the plasma membrane-associated endoplasmic reticulum, and the mitochondrial outer membrane	same	1.62673	0
YDL192W	ARF1	ADP-ribosylation factor; GTPase of the Ras superfamily involved in regulation of coated vesicle formation in intracellular trafficking within the Golgi; involved in mitochondrial morphology; ARF1 has a paralog, ARF2, that arose from the whole genome duplication; arf1 arf2 double null mutation is complemented by human ARF1, ARF4, ARF5, or ARF6	same	1.11238	0
YML013W	UBX2	Bridging factor involved in ER-associated protein degradation (ERAD); bridges the cytosolic Cdc48p-Npl1p-Ufd1p ATPase complex and the membrane associated Ssm4p and Hrd1p ubiquitin ligase complexes; contains a UBX (ubiquitin regulatory X) domain and a ubiquitin-associated (UBA) domain; redistributes from the ER to lipid droplets during the diauxic shift and stationary phase; required for the maint…	same	1.20995	0
YMR221C	YMR221C	Putative protein of unknown function; the authentic, non-tagged protein is detected in highly purified mitochondria in high-throughput studies; physical interaction with Atg27p suggests a possible role in autophagy; targeted to vacuole via AP-3 pathway	same	1.04516	1
YML018C	YML018C	Protein of unknown function; green fluorescent protein (GFP)-fusion protein localizes to the membrane of the vacuole; physical interaction with Atg27p suggests a possible role in autophagy; YML018C is not an essential gene; relative distribution to the vacuolar membrane decreases upon DNA replication stress; YML018C has a paralog, THI74, that arose from the whole genome duplication	same	0.955427	1
YMR231W	PEP5	Histone E3 ligase, component of CORVET membrane tethering complex; peripheral vacuolar membrane protein required for protein trafficking and vacuole biogenesis; interacts with Pep7p; involved in ubiquitination and degradation of excess histones	same	0.962645	0
YML019W	OST6	Subunit of the oligosaccharyltransferase complex of the ER lumen; complex catalyzes asparagine-linked glycosylation of newly synthesized proteins; similar to and partially functionally redundant with Ost3p	same	1.17398	1
YMR232W	FUS2	Cell fusion regulator; cytoplasmic protein localized to shmoo tip; required for alignment of parental nuclei before nuclear fusion during mating; contains a Dbl-homology domain; binds specifically with activated Cdc42p	same	0.877247	0
YML028W	TSA1	Thioredoxin peroxidase; acts as both ribosome-associated and free cytoplasmic antioxidant; self-associates to form a HMW chaperone complex under oxidative stress; chaperone activity essential for growth in zinc deficiency; hydrogen peroxide receptor and signal transducer in a light sensing pathway; required for telomere length maintenance; binds and modulates Cdc19p activity; protein abundance in…	same	0.878859	0
YMR237W	BCH1	Member of the ChAPs family (Chs5p-Arf1p-binding proteins); members include Bch1p, Bch2p, Bud7p, and Chs6p; ChAPs family proteins form the exomer complex with Chs5p to mediate export of specific cargo proteins from the Golgi to the plasma membrane; interacts selectively with the activated, GTP-bound form of Arf1p; may interact with ribosomes; protein abundance increases and forms cytoplasmic foci …	same	0.998539	0
YMR243C	ZRC1	Vacuolar membrane zinc transporter; transports zinc from cytosol to vacuole for storage; also has role in resistance to zinc shock resulting from sudden influx of zinc into cytoplasm; human ortholog SLC30A10 functions as a Mn transporter and mutations in SLC30A10 cause neurotoxic accumulation of Mn in liver and brain; ZRC1 has a paralog, COT1, that arose from the whole genome duplication	same	0.881026	1
YMR246W	FAA4	Long chain fatty acyl-CoA synthetase; activates fatty acids with a preference for C12:0-C16:0 chain lengths; role in the competitive import of long-chain fatty acids and sphingoid long-chain bases; role in stationary phase survival; localizes to lipid particles and the plasma membrane; role in sphingolipid-to-glycerolipid metabolism; forms cytoplasmic foci upon replication stress; faa1 faa4 doubl…	same	1.17458	0
YML034W	SRC1	Chromosome linkage inner nuclear membrane protein; CLIP, involved in perinuclear chromosome tethering and rDNA repeat stability; enriched at telomeres and subtelomeric regions; associates with and regulates subtelomeric genes, interacting with TREX (transcription export) factors; produces two splice variants with different functions; alternative splicing of SRC1 pre-mRNA is promoted by Hub1p; mut…	same	1.42609	1
YMR253C	YMR253C	Putative membrane protein, involved in salt tolerance; green fluorescent protein (GFP)-fusion protein localizes to the cytoplasm in a punctate pattern; YMR253C is not an essential gene	same	1.66703	1
YML037C	YML037C	Putative protein of unknown function; has some characteristics of a transcriptional activator; may be a target of Dbf2p-Mob1p kinase; GFP-fusion protein co-localizes with clathrin-coated vesicles; YML037C is not an essential gene	same	0.924625	0
YML042W	CAT2	Carnitine acetyl-CoA transferase; present in both mitochondria and peroxisomes; transfers activated acetyl groups to carnitine to form acetylcarnitine which can be shuttled across membranes	same	0.831042	0
YMR258C	ROY1	GTPase inhibitor with similarity to F-box proteins; inhibits Ypt52p GTPase activity by preventing Ypt52p from binding GTP; involved in regulating intracellular trafficking; physically interacts with Skp1p	same	0.839625	0
YNL323W	LEM3	Membrane protein of the plasma membrane and ER; interacts specifically in vivo with the phospholipid translocase (flippase) Dnf1p; involved in translocation of phospholipids and alkylphosphocholine drugs across the plasma membrane; null mutant requires tryptophan due to mislocalization of tryptophan permease Tat2p	same	1.61706	1
YNL326C	PFA3	Palmitoyltransferase for Vac8p; required for vacuolar membrane fusion; contains an Asp-His-His-Cys-cysteine rich (DHHC-CRD) domain; autoacylates; required for vacuolar integrity under stress conditions	same	0.71797	1
YNL336W	COS1	Endosomal protein involved in turnover of plasma membrane proteins; member of the DUP380 subfamily of conserved, often subtelomeric COS genes; required for the multivesicular vesicle body sorting pathway that internalizes plasma membrane proteins for degradation; Cos proteins provide ubiquitin in trans for nonubiquitinated cargo proteins	same	0.78095	1
YNR007C	ATG3	E2-like enzyme; involved in autophagy and cytoplasm-to-vacuole targeting (Cvt) pathway; plays a role in formation of Atg8p-phosphatidylethanolamine conjugates, which are involved in membrane dynamics during autophagy and Cvt; interaction with Atg8p regulated by acetylation by NuA4 histone acetyltransferase Esa1p while attenuation of Atg3 acetylation is mediated by histone deacetylase Rpd3p; Atg12…	same	1.47432	0
YNR016C	ACC1	Acetyl-CoA carboxylase, biotin containing enzyme; catalyzes carboxylation of cytosolic acetyl-CoA to form malonyl-CoA and regulates histone acetylation by regulating the availability of acetyl-CoA; rate-limiting step for de novo biosynthesis of long-chain fatty acids; translational regulation in response to nutrients and cell cycle stage depends on its upstream ORF; ACC1 has a paralog, HFA1, that…	same	1.55131	0
YIL114C	POR2	Putative mitochondrial porin (voltage-dependent anion channel); not required for mitochondrial membrane permeability or mitochondrial osmotic stability; POR2 has a paralog, POR1, that arose from the whole genome duplication	same	0.922135	0
YOR089C	VPS21	Endosomal Rab family GTPase; required for endocytic transport and sorting of vacuolar hydrolases; required for endosomal localization of the CORVET complex; required with YPT52 for MVB biogenesis and sorting; involved in autophagy and ionic stress tolerance; geranylgeranylation required for membrane association; protein abundance increases in response to DNA replication stress; mammalian Rab5 hom…	same	0.656003	0
YPL100W	ATG21	Phosphoinositide binding protein; required for vesicle formation in cytoplasm-to-vacuole targeting (CVT) pathway, autophagy, micronucleophagy and mitophagy; binds to several phosphoinositides including PtdIns(3,5)P2, PI3P and PI4P; involved in PI3P-dependent recruitment and organization of both Atg12-Atg5-Atg16 complex and Atg8p at pre-autophagosomal structure; necessary for oxidant-induced cell …	same	0.852015	0
YPL112C	PEX25	Peripheral peroxisomal membrane peroxin; required for the regulation of peroxisome size and maintenance, recruits GTPase Rho1p to peroxisomes, induced by oleate, interacts with Pex27p; PEX25 has a paralog, PEX27, that arose from the whole genome duplication	same	0.961299	0
YPL117C	IDI1	Isopentenyl diphosphate:dimethylallyl diphosphate isomerase; catalyzes an essential activation step in the isoprenoid biosynthetic pathway; required for viability; isopentenyl diphosphate:dimethylallyl diphosphate isomerase is also known as IPP isomerase	same	1.01303	0
YPL120W	VPS30	Subunit of phosphatidylinositol (PtdIns) 3-kinase complexes I and II; Complex I is essential in autophagy, Complex II is required for vacuolar protein sorting; required for overflow degradation of misfolded proteins when ERAD is saturated; C-terminus has novel globular fold essential for autophagy through the targeting of the PI3-kinase complex I to the pre-autophagosomal structure; ortholog of h…	same	0.520189	0
YOR104W	PIN2	Exomer-dependent cargo protein; induces appearance of [PIN+] prion when overproduced; prion-like domain serves as a retention signal in the trans-Golgi network; predicted to be palmitoylated	same	1.08476	1
YPL123C	RNY1	Vacuolar RNase of the T(2) family; relocalizes to the cytosol where it cleaves tRNAs upon oxidative or stationary phase stress; required for tRNA-specific translational pausing during oxidative stress; promotes apoptosis under stress conditions and this function is independent of Rny1p catalytic activity	same	0.810651	0
YOR106W	VAM3	Syntaxin-like vacuolar t-SNARE; functions with Vam7p in vacuolar protein trafficking; mediates docking/fusion of late transport intermediates with the vacuole; has an acidic di-leucine sorting signal and C-terminal transmembrane region	same	1.06497	1
YPL137C	GIP3	Cytoplasmic protein that regulates protein phosphatase 1 Glc7p; overexpression relocalizes Glc7p from the nucleus and prevents chromosome segregation; may interact with ribosomes, based on co-purification experiments; GIP3 has a paralog, HER1, that arose from the whole genome duplication	same	1.97235	0
YNR030W	ALG12	Alpha-1,6-mannosyltransferase localized to the ER; responsible for addition of alpha-1,6 mannose to dolichol-linked Man7GlcNAc2; acts in the dolichol pathway for N-glycosylation; human homolog ALG12 complements yeast null mutant	same	1.08385	1
YNL038W	GPI15	Protein involved in the synthesis of GlcNAc-PI; GlcNAc-PI is the first intermediate in the synthesis of glycosylphosphatidylinositol (GPI) anchors; homologous to the human PIG-H protein; GlcNAc-PI stands for N-acetylglucosaminyl phosphatidylinositol	same	1.11911	1
YOR115C	TRS33	Core component of TRAPP complexes I, II and IV; transport protein particle (TRAPP) complexes are related multimeric guanine nucleotide-exchange factor for the GTPase Ypt1p, regulating ER-Golgi traffic (TRAPPI), intra-Golgi traffic (TRAPPII), endosome-Golgi traffic (TRAPPII and III) and autophagy (TRAPPIII, and IV); proposed subunit of a novel complex, TRAPPIV, that may function redundantly with T…	same	0.790787	0
YPL145C	KES1	Sterol/phosphatidylinositol-4-phosphate (PI(4)P) exchanger; one of seven members of the yeast oxysterol binding protein family; involved in negative regulation of Sec14p-dependent Golgi complex secretory functions, peripheral membrane protein that localizes to the Golgi complex; KES1 has a paralog, HES1, that arose from the whole genome duplication	same	0.522312	0
YOR175C	ALE1	Broad-specificity lysophospholipid acyltransferase; part of MBOAT family of membrane-bound O-acyltransferases; key component of Lands cycle; may have role in fatty acid exchange at sn-2 position of mature glycerophospholipids	same	0.838002	1
YNL046W	YNL046W	Putative protein of unknown function; expression depends on Swi5p; GFP-fusion protein localizes to the endoplasmic reticulum; deletion confers sensitivity to 4-(N-(S-glutathionylacetyl)amino) phenylarsenoxide (GSAO)	same	1.47488	1
YNL065W	AQR1	Plasma membrane transporter of the major facilitator superfamily; involved in the excretion of excess amino acids; member of the 12-spanner drug:H(+) antiporter DHA1 family; confers resistance to short-chain monocarboxylic acids and quinidine; relocalizes from plasma membrane to cytoplasm upon DNA replication stress; AQR1 has a paralog, QDR1, that arose from the whole genome duplication	same	1.22423	1
YNL084C	END3	EH domain-containing protein involved in endocytosis; actin cytoskeletal organization and cell wall morphogenesis; forms a complex with Sla1p and Pan1p	same	0.887946	0
YOL019W	YOL019W	Protein involved in secretion and cell wall organization; localizes to plasma membrane microdomains called MCCs (membrane compartment occupied by Can1); GFP-fusion protein localizes to the cell periphery and vacuole; Sur7/PalI family transmembrane domain (TMD) containing protein; TOS7 has a paralog, DCV1, that arose from the whole genome duplication	same	1.27347	1
YPL191C	YPL191C	K48-specific deubiquitinating (DUB) enzyme; MINDY family endo-type deubiquitinase that preferentially cleaves long K48-linked polyubiquitin chains between moieties; diploid deletion strain exhibits high budding index; GFP-fusion protein localizes to the cytoplasm endoplasmic reticulum and cell periphery in high-throughput studies; YPL191C has a paralog, YGL082W, that arose from the whole genome d…	same	1.31341	0
YPL192C	PRM3	Protein required for nuclear envelope fusion during karyogamy; pheromone-regulated; peripheral protein of the nuclear membrane; interacts with Kar5p at the spindle pole body	same	0.746794	1
YOR223W	DSC3	Subunit of the DSC ubiquitin ligase complex; protein of unknown function that localizes to the ER and vacuole lumen; overexpression affects endocytic protein trafficking; ortholog of fission yeast dsc3	same	1.01188	1
YPL217C	BMS1	GTPase required for ribosomal subunit synthesis and rRNA processing; required for synthesis of 40S ribosomal subunits and for processing the 35S pre-rRNA at sites A0, A1, and A2; interacts with Rcl1p, which stimulates its GTPase and U3 snoRNA binding activities; has similarity to Tsr1p	same	0.840399	0
YPL227C	ALG5	UDP-glucose:dolichyl-phosphate glucosyltransferase; involved in asparagine-linked glycosylation in the endoplasmic reticulum; human ortholog ALG5 can partially complement yeast alg5 mutant	same	0.835024	1
YPL231W	FAS2	Alpha subunit of fatty acid synthetase; complex catalyzes the synthesis of long-chain saturated fatty acids; contains the acyl-carrier protein domain and beta-ketoacyl reductase, beta-ketoacyl synthase and self-pantetheinylation activities	same	0.671906	0
YOR241W	MET7	Folylpolyglutamate synthetase; catalyzes extension of the glutamate chains of the folate coenzymes, required for methionine synthesis and for maintenance of mitochondrial DNA; protein abundance increases in response to DNA replication stress	same	0.997311	1
YOR242C	SSP2	Sporulation specific protein that localizes to the spore wall; required for sporulation at a point after meiosis II and during spore wall formation; expression controlled by a tightly regulated middle-meiotic promoter that is activated by Ndt80p; translation of SSP2 mRNA is delayed, such that the mRNA is present as nuclear divisions are taking place but is not engaged by ribosomes until relativel…	same	1.92297	0
YPL236C	ENV7	Vacuolar membrane protein kinase; negatively regulates membrane fusion; associates with vacuolar membrane through palmitoylation of one or more cysteines in consensus sequence; vacuolar membrane association is essential to its kinase activity; targeted to vacuole via AP-3 pathway; mutant shows defect in CPY processing; ortholog of human serine/threonine kinase 16 (STK16)	same	0.57486	0
YOL020W	TAT2	High affinity tryptophan and tyrosine permease; overexpression confers FK506 and FTY720 resistance	same	0.623044	1
YNL111C	CYB5	Cytochrome b5; involved in the sterol and lipid biosynthesis pathways; acts as an electron donor to support sterol C5-6 desaturation	same	0.947907	1
YOL044W	PEX15	Tail-anchored type II integral peroxisomal membrane protein; required for peroxisome biogenesis; cells lacking Pex15p mislocalize peroxisomal matrix proteins to cytosol; overexpression results in impaired peroxisome assembly	same	1.55392	1
YOL048C	RRT8	Protein involved in spore wall assembly; shares similarity with Lds1p and Lds2p and a strain mutant for all 3 genes exhibits reduced dityrosine fluorescence relative to the single mutants; identified in a screen for mutants with increased levels of rDNA transcription; green fluorescent protein (GFP)-fusion protein localizes to lipid particles; protein abundance increases in response to DNA replic…	same	1.50927	1
YOL060C	MAM3	Protein involved in magnesium homeostasis; required for Mg2+ sequestration in vacuole; required for normal mitochondrial morphology; has similarity to hemolysins	same	1.48593	1
YOL065C	INP54	Phosphatidylinositol 4,5-bisphosphate 5-phosphatase; role in secretion; localizes to the endoplasmic reticulum via the C-terminal tail; lacks the Sac1 domain and proline-rich region found in the other 3 INP proteins	same	0.863719	1
YPL244C	HUT1	Protein with a role in UDP-galactose transport to the Golgi lumen; has similarity to human UDP-galactose transporter UGTrel1, exhibits a genetic interaction with S. cerevisiae ERO1	same	1.39993	1
YOR246C	ENV9	Conserved oxidoreductase involved in lipid droplet morphology; mutant shows defects in CPY processing and vacuolar morphology; required for replication of Brome mosaic virus in S. cerevisiae, a model system for studying replication of positive-strand RNA viruses in their natural hosts; homologus to human RDH12 linked to Leber Congenital Amaurosis	same	0.92157	1
YPL246C	RBD2	Possible rhomboid protease; has similarity to eukaryotic rhomboid proteases including Pcp1p	same	0.875519	1
YPL249C	GYP5	GTPase-activating protein (GAP) for yeast Rab family members; involved in ER to Golgi trafficking; exhibits GAP activity toward Ypt1p that is stimulated by Gyl1p, also acts on Sec4p; interacts with Gyl1p, Rvs161p and Rvs167p; involved in recruiting Rvs167p to the bud tip during polarized growth; relocalizes from bud neck to cytoplasm upon DNA replication stress; GYP5 has a paralog, GYL1, that aro…	same	0.837639	1
YPL259C	APM1	Mu1-like medium subunit of the AP-1 complex; binds clathrin; involved in clathrin-dependent Golgi protein sorting; the AP-1 complex is the clathrin-associated protein complex	same	0.928534	0
YOR268C	YOR268C	Putative protein of unknown function; sporulation is abnormal in homozygous diploid; SWAT-GFP fusion protein localizes to the nucleus; YOR268C is not an essential gene	same	0.972048	1
YPL264C	YPL264C	Endoplasmic reticulum protein of unknown function; physically interacts with Hsp82p; YPL264C is not an essential gene	same	0.904118	1
YPL265W	DIP5	Dicarboxylic amino acid permease; mediates high-affinity and high-capacity transport of L-glutamate and L-aspartate; also a transporter for Gln, Asn, Ser, Ala, and Gly; relocalizes from plasma membrane to vacuole upon DNA replication stress	same	0.584888	1
YPL274W	SAM3	High-affinity S-adenosylmethionine permease; required for utilization of S-adenosylmethionine as a sulfur source; has similarity to S-methylmethionine permease Mmp1p	same	0.896025	1
YOR273C	TPO4	Polyamine transporter of the major facilitator superfamily; member of the 12-spanner drug:H(+) antiporter DHA1 family; recognizes spermine, putrescine, and spermidine; localizes to the plasma membrane	same	1.02929	1
YPL279C	FEX2	Protein involved in fluoride export; nearly identical to FEX1, and deletion of both proteins results in a large increase in fluoride sensitivity compared with the single mutant; contains two FEX domains connected by a linker; part of a widespread family of conserved fluoride export proteins	same	0.828254	1
YPR003C	YPR003C	Putative sulfate permease; physically interacts with Hsp82p; green fluorescent protein (GFP)-fusion protein localizes to the ER; YPR003C is not an essential gene	same	0.869356	1
YPR017C	DSS4	Guanine nucleotide dissociation stimulator for Sec4p; functions in the post-Golgi secretory pathway; binds zinc, found both on membranes and in the cytosol	same	1.52664	0
YOR298W	MUM3	Protein of unknown function involved in outer spore wall organization; has similarity to the tafazzins superfamily of acyltransferases	same	1.42899	1
YPR026W	ATH1	Acid trehalase required for utilization of extracellular trehalose; involved in intracellular trehalose degradation during growth recovery after saline stress	same	1.07848	1
YOL073C	DSC2	Multi-transmembrane subunit of the DSC ubiquitin ligase complex; similar in sequence to rhomboid pseudoproteases Der1p and UBAC2 that function in ERAD; ortholog of fission yeast dsc2	same	1.25965	1
YNL144C	YNL144C	Putative protein of unknown function; non-tagged protein is detected in highly purified mitochondria in high-throughput studies; contains a PH domain and binds phosphatidylinositols and phosphatidylethanolamine in a large-scale study; YNL144C has a paralog, YHR131C, that arose from the whole genome duplication	same	0.790317	0
YOL075C	YOL075C	Putative ABC transporter	same	1.16242	1
YNL145W	MFA2	Mating pheromone a-factor; made by a cells; interacts with alpha cells to induce cell cycle arrest and other responses leading to mating; biogenesis involves C-terminal modification, N-terminal proteolysis, and export; also encoded by MFA1	same	1.29789	0
YOL078W	AVO1	Subunit of TORC2, a regulator of plasma membrane (PM) homeostasis; C-terminal PH domain binds to phosphoinositide-(4,5)-bisphosphate (PI(4,5)P2); binds directly to Ypk2p a Tor2p substrate and downstream TORC2 effector through a conserved central CRIM domain; acts with Tsc11p as a scaffold important for the integrity of the TORC2 complex; dispensable for PM localization of TORC2; role in regulatin…	same	0.722331	0
YOL084W	PHM7	Protein of unknown function; expression is regulated by phosphate levels; green fluorescent protein (GFP)-fusion protein localizes to the cell periphery and vacuole; protein abundance increases in response to DNA replication stress	same	1.19928	1
YOL103W	ITR2	Myo-inositol transporter; member of the sugar transporter superfamily; expressed constitutively; ITR2 has a paralog, ITR1, that arose from the whole genome duplication	same	1.54819	1
YOR299W	BUD7	Member of the ChAPs family (Chs5p-Arf1p-binding proteins); members include Bch1p, Bch2p, Bud7p, and Chs6p; ChAPs family proteins form the exomer complex with Chs5p to mediate export of specific cargo proteins, including Chs3p, from the Golgi to the plasma membrane; BUD7 has a paralog, BCH1, that arose from the whole genome duplication	same	0.792568	0
YPR028W	YOP1	Reticulon-interacting protein; ER integral membrane protein involved in the generation of tubular ER morphology; promotes membrane curvature; forms tubules in vitro; regulates the ER asymmetry-induced inheritance block during ER stress; role in ER-derived peroxisomal biogenesis; interacts with Yip1p to mediate membrane traffic and with Sey1p to maintain ER morphology; facilitates lipid exchange b…	same	0.71512	1
YOR301W	RAX1	Protein involved in establishing bud site selection; localizes to the bud neck and previous sites of cell division (bud scars or cytokinesis remnants (CRMs); localization to both sites is interdependent with Rax2p; required with Rax2p to anchor Nba1p and Nis1p to CRMs where a Cdc42p inhibitory zone is established, preventing repolarization of cells at previous division sites; predicted type IIIa …	same	0.813685	1
YPR029C	APL4	Gamma-adaptin; large subunit of the clathrin-associated protein (AP-1) complex; binds clathrin; involved in vesicle mediated transport	same	1.18461	0
YOR133W	EFT1	Elongation factor 2 (EF-2), also encoded by EFT2; catalyzes ribosomal translocation during protein synthesis; contains diphthamide, the unique posttranslationally modified histidine residue specifically ADP-ribosylated by diphtheria toxin; EFT1 has a paralog, EFT2, that arose from the whole genome duplication	same	0.666408	0
YPR030W	CSR2	Nuclear ubiquitin protein ligase binding protein; may regulate utilization of nonfermentable carbon sources and endocytosis of plasma membrane proteins; overproduction suppresses chs5 spa2 lethality at high temp; ubiquitinated by Rsp5p, deubiquitinated by Ubp2p; CSR2 has a paralog, ECM21, that arose from the whole genome duplication	same	0.605274	0
YOR307C	SLY41	Protein involved in ER-to-Golgi transport; packaged into COPII vesicles for trafficking between ER and Golgi	same	1.17979	1
YOR311C	DGK1	Diacylglycerol kinase; localized to the endoplasmic reticulum (ER); overproduction induces enlargement of ER-like membrane structures, stimulates the mevalonate/ergosterol pathway and suppresses a temperature-sensitive sly1 mutation; contains a CTP transferase domain	same	1.47286	1
YPR036W	VMA13	Subunit H of the V1 peripheral membrane domain of V-ATPase; part of the electrogenic proton pump found throughout the endomembrane system; serves as an activator or a structural stabilizer of the V-ATPase; the V1 peripheral membrane domain of the vacuolar H+-ATPase (V-ATPase) has eight subunits	same	0.805903	0
YOR316C	COT1	Vacuolar transporter that mediates zinc transport into vacuole; overexpression confers resistance to cobalt and rhodium; targeted to vacuole via AP-3 pathway; protein abundance increases in response to DNA replication stress; COT1 has a paralog, ZRC1, that arose from the whole genome duplication	same	1.01915	1
YPR037C	ERV2	Flavin-linked sulfhydryl oxidase localized to the ER lumen; involved in disulfide bond formation within the endoplasmic reticulum (ER)	same	1.31698	1
YPR063C	YPR063C	ER-localized protein of unknown function	same	0.556518	1
YPR075C	OPY2	Integral membrane protein that acts as a membrane anchor for Ste50p; involved in the signaling branch of the high-osmolarity glycerol (HOG) pathway and as a regulator of the filamentous growth pathway; overproduction blocks cell cycle arrest in the presence of mating pheromone; relocalizes from vacuole to plasma membrane upon DNA replication stress	same	1.41861	1
YNL176C	TDA7	Cell cycle-regulated gene of unknown function; promoter bound by Fkh2p; null mutant is sensitive to expression of the top1-T722A allele; TDA7 has a paralog, YDL211C, that arose from the whole genome duplication	same	1.16533	1
YOL110W	SHR5	Palmitoyltransferase subunit; this complex adds a palmitoyl lipid moiety to heterolipidated substrates such as Ras1p and Ras2p through a thioester linkage; palmitoylation is required for Ras2p membrane localization; Palmitoyltransferase is composed of Shr5p and Erf2	same	0.780762	0
YNL180C	RHO5	Non-essential small GTPase of the Rho/Rac family of Ras-like proteins; regulated by phosphorylation and ubiquitination; likely involved in protein kinase C (Pkc1p)-dependent signal transduction pathway that controls cell integrity; necessary for oxidant and ramped heat stress-induced cell death; ortholog of mammalian RAC1	same	1.03075	0
YOL119C	MCH4	Protein with similarity to mammalian monocarboxylate permeases; monocarboxylate permeases are involved in transport of monocarboxylic acids across the plasma membrane but mutant is not deficient in monocarboxylate transport	same	1.27104	1
YNL181W	YNL181W	Putative oxidoreductase; required for cell viability	same	1.53374	1
YOL126C	MDH2	Cytoplasmic malate dehydrogenase; one of three isozymes that catalyze interconversion of malate and oxaloacetate; involved in the glyoxylate cycle and gluconeogenesis during growth on two-carbon compounds; interacts with Pck1p and Fbp1; mutation in human homolog MDH2 causes early-onset severe encephalopathy	same	1.21408	0
YNL194C	YNL194C	Integral membrane protein; required for sporulation and plasma membrane sphingolipid content; similar to SUR7; GFP-fusion protein is induced in response to the DNA-damaging agent MMS; GFP-fusion protein is more abundant at MCCs (membrane compartment occupied by Can1) in the presence of glycerol and oleate; YNL194C has a paralog, FMP45, that arose from the whole genome duplication	same	0.778876	1
YOL138C	RTC1	Subunit of SEACAT, a subcomplex of the SEA complex; Rtc1p, along with Mtc5p and Sea4p, redundantly inhibit the TORC1 inhibitory role of the Iml1p/SEACIT (Iml1p-Npr2p-Npr3p) subcomplex, a GAP for GTPase Gtr1p (EGOC subunit) in response to amino acid limitation, thereby resulting in activation of TORC1 signaling; SEA is a coatomer-related complex that associates dynamically with the vacuole; has N-…	same	0.728064	0
YNL202W	SPS19	Peroxisomal 2,4-dienoyl-CoA reductase; auxiliary enzyme of fatty acid beta-oxidation; homodimeric enzyme required for growth and sporulation on petroselineate medium; expression induced during late sporulation and in the presence of oleate	same	1.29069	0
YOL147C	PEX11	Peroxisomal protein required for medium-chain fatty acid oxidation; also required for peroxisome proliferation, possibly by inducing membrane curvature; localization regulated by phosphorylation; transcription regulated by Adr1p and Pip2p-Oaf1p	same	1.19801	1
YOL162W	YOL162W	Putative protein of unknown function; proposed to be an inactive evolutionary remnant that along with neighboring gene YOL163W may have constituted a second sulfonate transporter and SOA1 paralog that is intact in S. uvarum, S. eubayanus and S. arboricola and named SOA2; member of the Dal5p subfamily of the major facilitator family	same	1.89292	1
YOR328W	PDR10	ATP-binding cassette (ABC) transporter; multidrug transporter involved in the pleiotropic drug resistance network; regulated by Pdr1p and Pdr3p	same	0.782196	1
YOR329C	SCD5	Protein required for normal actin organization and endocytosis; targeting subunit for protein phosphatase type 1; undergoes Crm1p-dependent nuclear-cytoplasmic shuttling; multicopy suppressor of clathrin deficiency	same	0.910328	0
YPR091C	NVJ2	Lipid-binding ER protein, enriched at nucleus-vacuolar junctions (NVJ); involved in nonvesicular transfer of ceramides from ER to Golgi; may be involved in sterol metabolism or signaling at the NVJ; contains a synaptotagmin-like-mitochondrial-lipid binding protein (SMP) domain; binds phosphatidylinositols and other lipids in a large-scale study; may interact with ribosomes, based on co-purificati…	same	1.43035	1
YOR332W	VMA4	Subunit E of the V1 domain of the vacuolar H+-ATPase (V-ATPase); V-ATPase is an electrogenic proton pump found throughout the endomembrane system; V1 domain has eight subunits; required for the V1 domain to assemble onto the vacuolar membrane; protein abundance increases in response to DNA replication stress	same	0.83737	0
YPR095C	SYT1	Guanine nucleotide exchange factor (GEF) for Arf proteins; promotes activation of Arl1p, which recruits Imh1p to the Golgi; involved in vesicular transport; member of the Sec7-domain family; contains a PH domain	same	1.06846	0
YOR370C	MRS6	Rab escort protein; type II geranylgeranyltransferase complex (Bet2p-Bet4p) chaperone that complexes with newly synthesized Rab GTPases, like Ypt1p and Sec4p, leading to their prenylation and membrane delivery; modulates the TOR pathway through interactions with Sfp1p; alters the kinetics of MAPK pathway activation and polarity reorganization during filamentous growth; sequence similarity to mamm…	same	0.916106	0
YHR083W	SAM35	Component of the sorting and assembly machinery (SAM) complex; the SAM (or TOB) complex is located in the mitochondrial outer membrane; the complex binds precursors of beta-barrel proteins and facilitates their insertion into the outer membrane	same	1.34011	0
YOR377W	ATF1	Alcohol acetyltransferase; responsible for the major part of volatile acetate ester production during fermentation; main enzyme involved in terpenyl acetate synthesis; potential roles in lipid and sterol metabolism	same	0.879582	0
YPR103W	PRE2	Beta 5 subunit of the 20S proteasome; responsible for the chymotryptic activity of the proteasome	same	1.24392	0
YPR114W	YPR114W	Protein distantly similar to ceramide synthases, Lag1p and Lac1p; mutation confers sensitivity to inhibitors of sphingolipid biosynthesis	same	1.2389	1
YOL163W	YOL163W	Putative protein of unknown function; proposed to be an inactive evolutionary remnant that along with neighboring gene YOL162W may have constituted a second sulfonate transporter and SOA1 paralog that is intact in S. uvarum, S. eubayanus and S. arboricola and named SOA2; member of the Dal5p subfamily of the major facilitator family	same	1.61782	1
YOL164W-A	YOL164W-A	Putative protein of unknown function; identified by fungal homology and RT-PCR	same	0.758517	0
YNR056C	BIO5	Putative transmembrane protein involved in the biotin biosynthesis; responsible for uptake of 7-keto 8-aminopelargonic acid; BIO5 is in a cluster of 3 genes (BIO3, BIO4, and BIO5) that mediate biotin synthesis	same	1.63568	1
YGR191W	HIP1	High-affinity histidine permease; also involved in the transport of manganese ions	same	1.65334	1
YOR018W	ROD1	Alpha-arrestin involved in ubiquitin-dependent endocytosis; activating dephosphorylation relays glucose signaling to transporter endocytosis; calcineurin dephosphorylation is required for Rsp5p-dependent internalization of agonist-occupied Ste2p, as part of signal desensitization; recruits Rsp5p to Ste2p via its 2 PPXY motifs; protein abundance increases in response to DNA replication stress; ROD…	same	1.20332	0
YOR030W	DFG16	Probable multiple transmembrane protein; involved in diploid invasive and pseudohyphal growth upon nitrogen starvation; is glycosylated and phosphorylated; interacts with Rim21p and Rim9p in the plasma membrane to form a pH-sensing complex in the Rim101 pathway and is required to maintain Rim21p levels; required for accumulation of processed Rim101p	same	0.732635	1
YPL004C	LSP1	Eisosome core component; eisosomes are large immobile patch structures at the cell cortex associated with endocytosis; phosphorylated on Thr233 upon Pkc1p hyperactivation in a Slt2p MAPK-dependent fashion; null mutants show activation of Pkc1p/Ypk1p stress resistance pathways; member of the BAR domain family	same	1.10846	0
YPR117W	YPR117W	Protein with structural similarity to lipid transport protein Vps13p; localizes to multiple membrane contact sites between organelles	same	1.61131	1
YPL010W	RET3	Zeta subunit of the coatomer complex (COPI); COPI coats Golgi-derived transport vesicles; involved in retrograde transport between Golgi and ER	same	1.30259	0
YPR128C	ANT1	Peroxisomal adenine nucleotide transporter; involved in beta-oxidation of medium-chain fatty acid; required for peroxisome proliferation	same	1.35935	1
YPR147C	YPR147C	Bifunctional triacylglycerol lipase and short chain ester hydrolase; null mutant results in the accumulation of both triacylglycerol and fatty acids derived from neutral lipids and phospholipids as well as an increase in the quantity of lipid droplets; contains an alpha/beta hydrolase domain with a conserved GXSXG lipase motif; localizes to lipid droplets; GFP-fusion protein localizes to the cyto…	same	1.26338	1
YPR159C-A	YPR159C-A	Protein of unknown function; SWAT-GFP and mCherry fusion proteins localize to the cytosol; identified by gene-trapping, microarray-based expression analysis, and genome-wide homology searching	same	1.16192	1
YOR044W	IRC23	Protein of unknown function involved in multidrug resistance; green fluorescent protein (GFP)-fusion localizes to the ER; null mutant displays increased levels of spontaneous Rad52p foci; IRC23 has a paralog, BSC2, that arose from the whole genome duplication	same	1.26278	1
YOR059C	LPL1	Phospholipase; contains lipase specific GXSXG motif; maintains lipid droplet (LD) morphology; induced by transcription factor Rpn4p; protein abundance increases in response to DNA replication stress	same	0.841859	1
YNL280C	ERG24	C-14 sterol reductase; acts in ergosterol biosynthesis; mutants accumulate the abnormal sterol ignosterol (ergosta-8,14 dienol), and are viable under anaerobic growth conditions but inviable on rich medium under aerobic conditions	same	1.69534	1
YOR060C	SLD7	Protein with a role in chromosomal DNA replication; interacts with Sld3p and reduces its affinity for Cdc45p; deletion mutant has aberrant mitochondria; ortholog of human MTBP, which is a DNA replication origin firing factor	same	1.04598	0
YOR067C	ALG8	Glucosyl transferase; involved in N-linked glycosylation; adds glucose to the dolichol-linked oligosaccharide precursor prior to transfer to protein during lipid-linked oligosaccharide biosynthesis; similar to Alg6p; human homolog ALG8 can complement yeast null mutant	same	1.67049	1
YNL318C	HXT14	Protein with similarity to hexose transporter family members; expression is induced in low glucose and repressed in high glucose; the authentic, non-tagged protein is detected in highly purified mitochondria in high-throughput studies	same	1.03048	1
YOR081C	TGL5	Bifunctional triacylglycerol lipase and LPA acyltransferase; lipid particle-localized triacylglycerol (TAG) lipase involved in triacylglycerol mobilization; catalyzes acylation of lysophosphatidic acid (LPA); potential Cdc28p substrate; TGL5 has a paralog, TGL4, that arose from the whole genome duplication	same	0.96333	1
YPL053C	KTR6	Probable mannosylphosphate transferase; involved in the synthesis of core oligosaccharides in protein glycosylation pathway; facilitates the exit of Mnn4p from the ER via COPII-coated vesicles; member of the KRE2/MNT1 mannosyltransferase family; KTR6 has a paralog, KRE2, that arose from the whole genome duplication	same	0.74826	1
YPR159W	KRE6	Glucosyl hydrolase required for beta-1,6-glucan biosynthesis; type II integral membrane protein that localizes to ER, plasma membrane, sites of polarized growth and secretory vesicles; functionally redundant with Skn1p; KRE6 has a paralog, SKN1, that arose from the whole genome duplication	same	0.844379	1
YPL057C	SUR1	Mannosylinositol phosphorylceramide (MIPC) synthase catalytic subunit; forms a complex with regulatory subunit Csg2p; function in sphingolipid biosynthesis is overlapping with that of Csh1p; SUR1 has a paralog, CSH1, that arose from the whole genome duplication	same	1.09556	1
YPL058C	PDR12	Plasma membrane ATP-binding cassette (ABC) transporter; weak-acid-inducible multidrug transporter required for weak organic acid resistance; induced by sorbate and benzoate and regulated by War1p; mutants exhibit sorbate hypersensitivity	same	1.03178	1
YPR170W-B	YPR170W-B	Putative, non-essential component vacuolar ATPase; conserved in fungi; SWAT-GFP fusion protein localizes to vacuole membrane; partially overlaps the dubious genes YPR169W-A, YPR170W-A and YRP170C	same	1.01029	1
YPL065W	VPS28	Component of the ESCRT-I complex; complex is involved in ubiquitin-dependent sorting of proteins into the endosome; conserved C-terminal domain interacts with ESCRT-III subunit Vps20p; other members include Stp22p, Srn2p, Vps28p, and Mvb12p	same	1.0352	0
YPR173C	VPS4	AAA-ATPase involved in multivesicular body (MVB) protein sorting; ATP-bound Vps4p localizes to endosomes and catalyzes ESCRT-III disassembly and membrane release; ATPase activity is activated by Vta1p; regulates cellular sterol metabolism	same	0.971323	0
YPL070W	MUK1	Guanine nucleotide exchange factor (GEF); involved in vesicle-mediated vacuolar transport, including Golgi-endosome trafficking and sorting through the multivesicular body (MVB); specifically stimulates the intrinsic guanine nucleotide exchange activity of Rab family members (Vps21p/Ypt52p/Ypt53p); partially redundant with GEF VPS9; required for localization of the CORVET complex to endosomes; co…	same	1.01188	0
YPR176C	BET2	Beta subunit of Type II geranylgeranyltransferase; required for vesicular transport between the endoplasmic reticulum and the Golgi; provides a membrane attachment moiety to Rab-like proteins Ypt1p and Sec4p; human homolog RABGGTB can complement yeast BET2 mutant	same	0.509453	1
YPR181C	SEC23	GTPase-activating protein, stimulates the GTPase activity of Sar1p; component of the Sec23p-Sec24p heterodimer of the COPII vesicle coat, involved in ER to Golgi transport; substrate of Ubp3/Bre5 complex; ubiquitylated by Ub-ligase Rsp5p; proteasome-mediated degradation of Sec23p is regulated by Cdc48p	same	1.08276	0
YPL084W	BRO1	Cytoplasmic class E vacuolar protein sorting (VPS) factor; coordinates protein sorting and deubiquitination in the multivesicular body (MVB) pathway by recruiting Doa4p to endosomes	same	1.18897	0
YPR183W	DPM1	Dolichol phosphate mannose (Dol-P-Man) synthase of ER membrane; catalyzes formation of Dol-P-Man from Dol-P and GDP-Man; required for biosynthesis of glycosyl phosphatidylinositol (GPI) membrane anchor, as well as O-mannosylation and protein N- and O-linked glycosylation; human homolog DPM1 can complement yeast mutant strains	same	0.721888	1
YPL085W	SEC16	COPII vesicle coat protein required for ER transport vesicle budding; essential factor in endoplasmic reticulum exit site (ERES) formation, as well as in COPII-mediated ER-to-Golgi traffic; bound to periphery of ER membranes and may act to stabilize initial COPII complexes; interacts with Sec23p, Sec24p and Sec31p	same	1.09546	0
YPR185W	ATG13	Regulatory subunit of the Atg1p signaling complex; stimulates Atg1p kinase activity; required for vesicle formation during autophagy and the cytoplasm-to-vacuole targeting (Cvt) pathway; contains a HORMA domain required for autophagy and for recruitment of the phosphatidylinositol 3-kinase complex subunit Atg14p to the pre-autophagosomal structure	same	1.97501	0
YPL087W	YDC1	Alkaline dihydroceramidase, involved in sphingolipid metabolism; preferentially hydrolyzes dihydroceramide to a free fatty acid and dihydrosphingosine; has a minor reverse activity; YDC1 has a paralog, YPC1, that arose from the whole genome duplication	same	1.38391	1
YPR192W	AQY1	Spore-specific water channel; mediates the transport of water across cell membranes, developmentally controlled; may play a role in spore maturation, probably by allowing water outflow, may be involved in freeze tolerance	same	1.46117	1
YPL092W	SSU1	Plasma membrane sulfite pump involved in sulfite metabolism; required for efficient sulfite efflux; major facilitator superfamily protein	same	1.65309	1
YPR194C	OPT2	Oligopeptide transporter; localized to peroxisomes and affects glutathione redox homeostasis; also localizes to the plasma membrane (PM) and to the late Golgi, and has a role in maintenance of lipid asymmetry between the inner and outer leaflets of the PM; member of the OPT family, with potential orthologs in S. pombe and C. albicans; also plays a role in formation of mature vacuoles and in polar…	same	1.763	1
YPL094C	SEC62	Essential subunit of Sec63 complex; with Sec61 complex, Kar2p/BiP and Lhs1p forms a channel competent for SRP-dependent and post-translational SRP-independent protein targeting and import into the ER; cotranslationally N-acetylated by NatA; other members are Sec63p, Sec66p, and Sec72p	same	1.45391	1
YPR198W	SGE1	Plasma membrane multidrug transporter; member of the major facilitator superfamily; acts as an extrusion permease; partial multicopy suppressor of gal11 mutations	same	1.28169	1
YFL034C-A	RPL22B	Ribosomal 60S subunit protein L22A; required for translation of long 5' UTR of IME1 mRNA and meiotic entry; autoregulates splicing of its pre-m-RNA; homologous to mammalian ribosomal protein L22, no bacterial homolog; RPL22B has a paralog, RPL22A, that arose from the whole genome duplication	same	0.753727	0
YLR453C	RIF2	Protein that binds to the Rap1p C-terminus; inhibits MRX-dependent Tel1p activity by acting directly on Rad50p and discharging its activated ATP-bound state, thereby rendering the MRX complex incompetent for Tel1p activation; acts synergistically with Rif1p to help control telomere length, establish telomeric silencing; deletion results in telomere elongation; RIF2 has paralog ORC4 that arose fro…	same	0.706707	0
YKL183W	LOT5	Protein of unknown function; gene expression increases in cultures shifted to a lower temperature; protein abundance increases in response to DNA replication stress	same	1.07821	0
YMR167W	MLH1	Protein required for mismatch repair in mitosis and meiosis; also required for crossing over during meiosis; forms a complex with Pms1p and Msh2p-Msh3p during mismatch repair; required for silencing at the silent mating-type loci and telomeres; human homolog is associated with hereditary non-polyposis colon cancer	same	1.50089	0
YEL041W	YEF1	ATP-NADH kinase; phosphorylates both NAD and NADH; homooctameric structure consisting of 60-kDa subunits; similar to Pos5p; overexpression complements certain pos5 phenotypes; YEF1 has a paralog, UTR1, that arose from the whole genome duplication	same	1.74582	0
YBL104C	SEA4	Subunit of SEACAT, a subcomplex of the SEA complex; Sea4p, along with Rtc1p and Mtc5p, redundantly inhibit the TORC1 inhibitory role of the Iml1p/SEACIT (Iml1p-Npr2p-Npr3p) subcomplex, a GAP for GTPase Gtr1p (EGOC subunit) in response to amino acid limitation, thereby resulting in activation of TORC1 signaling; SEA is a coatomer-related complex that associates dynamically with the vacuole; contai…	same	0.992895	0
YKL112W	ABF1	DNA binding protein with possible chromatin-reorganizing activity; involved in transcriptional activation, gene silencing, and DNA replication and repair	same	1.1821	0
YBR143C	SUP45	Polypeptide release factor (eRF1) in translation termination; mutant form acts as a recessive omnipotent suppressor; methylated by Mtq2p-Trm112p in ternary complex eRF1-eRF3-GTP; mutation of methylation site confers resistance to zymocin; has a role in cytokinesis through interaction with Mlc1p	same	1.24896	0
YDL005C	MED2	Subunit of the RNA polymerase II mediator complex; associates with core polymerase subunits to form the RNA polymerase II holoenzyme; essential for transcriptional regulation; relocalizes to the cytosol in response to hypoxia	same	1.26113	0
YBL035C	POL12	B subunit of DNA polymerase alpha-primase complex; required for initiation of DNA replication during mitotic and premeiotic DNA synthesis; also functions in telomere capping and length regulation	same	1.04928	0
YFL017W-A	SMX2	Core Sm protein Sm G; part of heteroheptameric complex (with Smb1p, Smd1p, Smd2p, Smd3p, Sme1p, and Smx3p) that is part of the spliceosomal U1, U2, U4, and U5 snRNPs; homolog of human Sm G	same	0.545934	0
YNL086W	SNN1	Subunit of the BLOC-1 complex involved in endosomal maturation; interacts with Msb3p; green fluorescent protein (GFP)-fusion protein localizes to endosomes	same	1.15638	0
YLR412W	BER1	Protein involved in microtubule-related processes; GFP-fusion protein localizes to the cytoplasm and is induced in response to the DNA-damaging agent MMS; YLR412W is not an essential gene; similar to Arabidopsis SRR1 gene	same	0.780916	0
YLL046C	RNP1	Ribonucleoprotein that contains two RNA recognition motifs (RRM); RNP1 has a paralog, SBP1, that arose from the whole genome duplication	same	1.62359	0
YDR068W	DOS2	Protein of unknown function; green fluorescent protein (GFP)-fusion protein localizes to the cytoplasm	same	0.886356	0
YAL064C-A	TDA8	Putative protein of unknown function; null mutant is sensitive to expression of the top1-T722A allele; not an essential gene	same	1.59388	0
YDR132C	YDR132C	Protein that associates with the large mitoribosomal subunit; abundance and relative nuclear distribution to the protein increases upon DNA replication stress; YDR132C has a paralog, YLR108C, that arose from the whole genome duplication	same	1.76758	0
YNR015W	SMM1	Dihydrouridine synthase; member of a family of dihydrouridine synthases including Dus1p, Smm1p, Dus3p, and Dus4p; modifies uridine residues at position 20 of cytoplasmic tRNAs	same	0.844033	0
YDL230W	PTP1	Phosphotyrosine-specific protein phosphatase; dephosphorylates a broad range of substrates in vivo, including Fpr3p; localized to the cytoplasm and the mitochondria; proposed to be a negative regulator of filamentation	same	0.923645	0
YKR018C	YKR018C	Protein of unknown function; green fluorescent protein (GFP)-fusion protein localizes to the cytoplasm and nucleus; protein abundance increases in response to DNA replication stress; YKR018C has a paralog, IML2, that arose from the whole genome duplication	same	0.611334	1
YCR093W	CDC39	Subunit of the CCR4-NOT1 core complex; this complex has multiple roles in the regulation of mRNA levels including regulation of transcription and destabilization of mRNA by deadenylation; basal transcription factor that increases initiation and elongation; activates the ATPase activity of Dhh1p, resulting in processing body disassembly	same	0.98272	1
YNR038W	DBP6	Essential protein involved in ribosome biogenesis; putative ATP-dependent RNA helicase of the DEAD-box protein family; human homolog DDX51 complements yeast dbp6 mutant	same	1.13931	0
YIL105W-A	YIL105W-A	Protein of unknown function; completely overlaps the verified gene SLM1; identified by gene-trapping, microarray-based expression analysis, and genome-wide homology searching; mRNA identified as translated by ribosome profiling data	same	0.627109	0
YGR278W	CWC22	Spliceosome-associated protein that is required for pre-mRNA splicing; necessary for Prp2p function at the first catalytic step of splicing; has similarity to S. pombe Cwf22p; CWC22 is an essential protein	same	0.539498	0
YJL201W	ECM25	Endocytic site protein required for stress-induced cell elongation; may link the polarization signal with the endocytic machinery to facilitate adaptive morphogenesis under conditions of stress; interacts with the polarity regulator Cdc42p, the SH3 domains of actin patch components and actin filaments; contains a Rho-GAP domain lacking the catalytic arginine finger, PXXP motifs and an xACT (F-act…	same	0.660841	0
YPR066W	UBA3	Protein that activates Rub1p (NEDD8) before neddylation; acts together with Ula1p; may play a role in protein degradation; GFP-fusion protein localizes to the cytoplasm in a punctate pattern	same	0.836594	0
YNL289W	PCL1	Cyclin, interacts with cyclin-dependent kinase Pho85p; member of the Pcl1,2-like subfamily, involved in the regulation of polarized growth and morphogenesis and progression through the cell cycle; is ubiquitinated by Dma1p; phosphorylation by Pho85p targets it for degradation; localizes to sites of polarized cell growth	same	1.04987	0
YLR210W	CLB4	B-type cyclin involved in cell cycle progression; activates Cdc28p to promote the G2/M transition; may be involved in DNA replication and spindle assembly; accumulates during S phase and G2, then targeted for ubiquitin-mediated degradation; CLB4 has a paralog, CLB3, that arose from the whole genome duplication	same	1.27164	0
YGL014W	PUF4	Member of the PUF protein family; PUF family is defined by the presence of Pumilio homology domains that confer RNA binding activity; preferentially binds mRNAs encoding nucleolar ribosomal RNA-processing factors	same	0.591039	0
YJR105W	ADO1	Adenosine kinase; required for the utilization of S-adenosylmethionine (AdoMet); may be involved in recycling adenosine produced through the methyl cycle	same	0.920051	0
YIL133C	RPL16A	Ribosomal 60S subunit protein L16A; N-terminally acetylated, binds 5.8 S rRNA; transcriptionally regulated by Rap1p; homologous to mammalian ribosomal protein L13A and bacterial L13; RPL16A has a paralog, RPL16B, that arose from the whole genome duplication; protein abundance increases in response to DNA replication stress	same	1.09179	0
YDR283C	GCN2	Protein kinase; phosphorylates the alpha-subunit of translation initiation factor eIF2 (Sui2p) in response to starvation; activated by uncharged tRNAs and the Gcn1p-Gcn20p complex; contributes to DNA damage checkpoint control	same	1.02382	0
YMR067C	UBX4	UBX domain-containing protein that interacts with Cdc48p; involved in degradation of polyubiquitinated proteins via the ERAD (ER-associated degradation) pathway; modulates the role of the Cdc48p-Nplp-Ufd1p AAA ATPase complex in delivery of misfolded proteins to the proteasome; protein abundance increases in response to DNA replication stress; human ortholog ASPSCR1 partially complements the yeast…	same	0.89533	0
YDR186C	YDR186C	Protein involved in SRP-independent targeting of substrates to the ER; component of an alternative ER targeting pathway that has partial functional redundancy with the GET pathway; preference for substrates with downstream transmembrane domains; interacts with Env10p/Snd2p and Pho88p/Snd3p; can compensate for loss of SRP; co-purifies with ribosomes; GFP-fusion protein localizes to the cytoplasm	same	1.39901	0
YHR178W	STB5	Transcription factor; involved in regulating multidrug resistance and oxidative stress response; forms a heterodimer with Pdr1p; contains a Zn(II)2Cys6 zinc finger domain that interacts with a pleiotropic drug resistance element in vitro	same	0.803396	1
YOL148C	SPT20	Subunit of the SAGA transcriptional regulatory complex; involved in maintaining the integrity of the complex; mutant displays reduced transcription elongation in the G-less-based run-on (GLRO) assay	same	0.611537	0
YGL025C	PGD1	Subunit of the RNA polymerase II mediator complex; associates with core polymerase subunits to form the RNA polymerase II holoenzyme; essential for basal and activated transcription; direct target of Cyc8p-Tup1p transcriptional corepressor	same	0.640145	0
YDR466W	PKH3	Protein kinase with similarity to mammalian PDK1 and yeast Pkh1p/Phk2p; yeast Pkh1p and Pkh2p are two redundant upstream activators of Pkc1p; identified as a multicopy suppressor of a pkh1 pkh2 double mutant	same	1.19695	0
YNL166C	BNI5	Linker protein responsible for recruitment of myosin to the bud neck; interacts with the C-terminal extensions of septins Cdc11p and Shs1p and binds Myo1p to promote cytokinesis	same	0.789987	0
YFL047W	RGD2	GTPase-activating protein (RhoGAP) for Cdc42p and Rho5p; relocalizes from bud neck to cytoplasm upon DNA replication stress	same	0.916884	0
YBR017C	KAP104	Transportin or cytosolic karyopherin beta 2; functions in the rg-nuclear localization signal-mediated nuclear import/reimport of mRNA-binding proteins Nab2p and Hrp1p; regulates asymmetric protein synthesis in daughter cells during mitosis	same	1.58748	0
YKL033W-A	YKL033W-A	Protein of unknown function; similar to uncharacterized proteins from other fungi	same	1.35869	0
YDR313C	PIB1	RING-type ubiquitin ligase of the endosomal and vacuolar membranes; binds phosphatidylinositol 3-phosphate; contains a FYVE finger domain	same	0.816145	0
YLR015W	BRE2	Subunit of COMPASS (Set1C) complex; COMPASS methylates Lys4 of histone H3 and functions in silencing at telomeres; has a C-terminal Sdc1 Dpy-30 Interaction (SDI) domain that mediates binding to Sdc1p; similar to trithorax-group protein ASH2L	same	0.529518	0
YGL061C	DUO1	Essential subunit of the Dam1 complex (aka DASH complex); cooperates with Dam1p and Pse1p to connect the DASH complex with microtubules (MT); couples kinetochores to the force produced by MT depolymerization thereby aiding in chromosome segregation; is transferred to the kinetochore prior to mitosis	same	0.78377	0
YGR044C	RME1	Zinc finger protein involved in control of meiosis; prevents meiosis by repressing IME1 expression and promotes mitosis by activating CLN2 expression; directly repressed by a1-alpha2 regulator; mediates cell type control of sporulation; relocalizes from nucleus to cytoplasm upon DNA replication stress	same	0.956215	0
YDR386W	MUS81	Subunit of structure-specific Mms4p-Mus81p endonuclease; cleaves branched DNA; involved in DNA repair, replication fork stability, and joint molecule formation/resolution during meiotic recombination; promotes template switching during break-induced replication (BIR), causing non-reciprocal translocations (NRTs); helix-hairpin-helix protein; phosphorylation of non-catalytic subunit Mms4p by Cdc28…	same	0.834751	0
YHR056C	RSC30	Component of the RSC chromatin remodeling complex; non-essential gene required for regulation of ribosomal protein genes and the cell wall/stress response; null mutants are osmosensitive; RSC30 has a paralog, RSC3, that arose from the whole genome duplication	same	0.833374	1
YLR030W	YLR030W	Putative protein of unknown function; S288C contains an in-frame stop codon between ORFs YLR030W and YLR031W	same	1.29131	0
YBL005W	PDR3	Transcriptional activator of the pleiotropic drug resistance network; regulates expression of ATP-binding cassette (ABC) transporters through binding to cis-acting PDRE sites (PDR responsive elements); has a role in response to drugs and organic solvents; post-translationally up-regulated in cells lacking functional mitochondrial genome; involved in diauxic shift; relative distribution to nucleus…	same	0.74198	0
YBR234C	ARC40	Subunit of the ARP2/3 complex; ARP2/3 is required for the motility and integrity of cortical actin patches	same	1.27396	0
YBR056W-A	YBR056W-A	Putative membrane protein upregulated in toxic manganese levels; mRNA identified as translated by ribosome profiling data; partially overlaps dubious ORF YBR056C-B; YBR056W-A has a paralog, YDR034W-B, that arose from the whole genome duplication	same	1.14033	0
YDR312W	SSF2	Protein required for ribosomal large subunit maturation; functionally redundant with Ssf1p; member of the Brix family; SSF2 has a paralog, SSF1, that arose from the whole genome duplication	same	1.0585	0
YNL175C	NOP13	Nucleolar protein found in preribosomal complexes; contains an RNA recognition motif (RRM); relative distribution to the nucleolus increases upon DNA replication stress	same	0.944821	0
YNL097C-B	YNL097C-B	Peroxisomal matrix protein that regulates lysine biosynthesis; localization to peroxisomes upon lysine deprivation is dependent on targeting factor Pex5p and lysine biosynthesis enzyme Lys1p; affects abundance of Lys1p and the lysine biosynthesis pathway	same	1.0903	0
YDR364C	CDC40	Pre-mRNA splicing factor; important for catalytic step II of pre-mRNA splicing and plays a role in cell cycle progression, particularly at the G1/S phase transition; required for DNA synthesis during mitosis and meiosis; has WD repeats; thermosensitivity of the cdc40 null mutant is functionally complemented by a chimeric construct containing the N-terminal 156 amino acids of yeast Cdc40p fused to…	same	0.654348	0
YJL083W	TAX4	EH domain-containing protein; involved in regulating phosphatidylinositol 4,5-bisphosphate levels and autophagy; Irs4p and Tax4p bind and activate the PtdIns phosphatase Inp51p; Irs4p and Tax4p are involved in localizing Atg17p to the PAS; TAX4 has a paralog, IRS4, that arose from the whole genome duplication	same	0.627734	0
YOL019W-A	YOL019W-A	Protein of unknown function; identified by gene-trapping, microarray-based expression analysis, and genome-wide homology searching	same	0.846426	0
YPL115C	BEM3	Rho GTPase activating protein (RhoGAP); involved in control of the cytoskeleton organization; targets the essential Rho-GTPase Cdc42p, which controls establishment and maintenance of cell polarity, including bud-site assembly	same	0.743973	0
YJR030C	YJR030C	Putative protein of unknown function; expression repressed in carbon limited vs carbon replete chemostat cultures; non-essential gene; contains a PH-like domain; RBH2 has a paralog, RBH1, that arose from the whole genome duplication	same	0.789757	0
YBR062C	YBR062C	Protein of unknown function that interacts with Msb2p; may play a role in activation of the filamentous growth pathway	same	0.825918	0
YDR020C	DAS2	Putative protein of unknown function; non-essential gene identified in a screen for mutants with increased levels of rDNA transcription; weak similarity with uridine kinases and with phosphoribokinases	same	1.11178	0
YPR131C	NAT3	Catalytic subunit of the NatB N-terminal acetyltransferase; NatB catalyzes acetylation of the amino-terminal methionine residues of all proteins beginning with Met-Asp or Met-Glu and of some proteins beginning with Met-Asn or Met-Met	same	0.637684	0
YPR023C	EAF3	Component of the Rpd3S histone deacetylase complex; Esa1p-associated factor, nonessential component of the NuA4 acetyltransferase complex, homologous to Drosophila dosage compensation protein MSL3; plays a role in regulating Ty1 transposition	same	0.656788	0
YGL048C	RPT6	ATPase of the 19S regulatory particle of the 26S proteasome; one of six ATPases of the regulatory particle; involved in the degradation of ubiquitinated substrates; bound by ubiquitin-protein ligases Ubr1p and Ufd4p; localized mainly to the nucleus throughout the cell cycle; protein abundance increases in response to DNA replication stress	same	0.628673	0
YGR071C	ENV11	Protein proposed to be involved in vacuolar functions; mutant shows defect in CPY processing and fragmented vacuoles; deletion mutant has increased glycogen accumulation and displays elongated buds; green fluorescent protein (GFP)-fusion protein localizes to the nucleus; ENV11 has a paralog, VID22, that arose from the whole genome duplication	same	1.14108	0
YDR179W-A	NVJ3	Protein with a potential role in tethering ER and vacuoles; localizes to nucleus-vacuole junctions in an Mdm1p-dependent manner; contains a lipid-binding PXA domain	same	0.694898	0
YHR201C	PPX1	Exopolyphosphatase; hydrolyzes inorganic polyphosphate (poly P) into Pi residues; located in the cytosol, plasma membrane, and mitochondrial matrix	same	0.954679	0
YHR097C	YHR097C	Protein involved in clathrin-mediated endocytosis; green fluorescent protein (GFP)-fusion protein localizes to the cytoplasm and the nucleus; YHR097C has a paralog, PAL1, that arose from the whole genome duplication	same	0.885791	0
YCL031C	RRP7	Essential protein involved in rRNA processing and ribosome biogenesis; forms a complex with Utp22p; protein abundance increases in response to DNA replication stress	same	0.772042	0
YDR309C	GIC2	Rho-family GTPase interacting protein and Cdc42p effector; required with Gic1p for cell polarity establishment and initiation of budding; involved in recruitment of septins to the presumptive bud site; interacts with Cdc42p via the Cdc42/Rac-interactive binding (CRIB) domain and with PI(4,5)P2 via a polybasic region; gic1 gic2 double mutants are defective for polarizing Cdc42p at elevated tempera…	same	0.944981	0
YBR129C	OPY1	Protein of unknown function; overproduction blocks cell cycle arrest in the presence of mating pheromone; the authentic, non-tagged protein is detected in highly purified mitochondria in high-throughput studies	same	1.41661	0
YJL042W	MHP1	Microtubule-associated protein involved in microtubule organization; involved in assembly and stabilization of microtubules; overproduction results in cell cycle arrest at G2 phase; similar to Drosophila protein MAP and to mammalian MAP4 proteins	same	0.902699	0
YOR005C	DNL4	DNA ligase required for nonhomologous end-joining (NHEJ); forms stable heterodimer with required cofactor Lif1p, interacts with Nej1p; involved in meiosis, not essential for vegetative growth; mutations in human ortholog lead to ligase IV syndrome and Dubowitz syndrome	same	0.8024	0
YLR431C	ATG23	Peripheral membrane protein required for autophagy and CVT; required for cytoplasm-to-vacuole targeting (Cvt) pathway and efficient macroautophagy; cycles between the phagophore assembly site (PAS) and non-PAS locations; forms a complex with Atg9p and Atg27p	same	0.741045	0
YCR033W	SNT1	Set3C histone deacetylase scaffold; can act as prion [ESI+] (Expressed Subtelomeric Information) that drives emergence and transgenerational inheritance of activated chromatin state; prion conformer is triggered by transient Snt1p phosphorylation upon cell cycle arrest; [ESI+] reshapes the activity Set3C, recruiting RNAPII, interfering with Rap1p binding to activate genes in otherwise repressed s…	same	1.25107	0
YOR212W	STE4	G protein beta subunit; forms a dimer with Ste18p to activate mating signaling pathway, forms heterotrimer with Gpa1p and Ste18p to dampen signaling; pheromone-induced phosphorylation plays critical role in chemotropism; may recruit Rho1p to polarized growth site during mating; contains WD40 repeats	same	0.577257	0
YJL118W	YJL118W	Protein of unknown function; may interact with ribosomes, based on co-purification experiments; YJL118W is a non-essential gene; deletion enhances the toxicity of heterologously expressed human alpha-synuclein	same	0.642685	0
YKL218C	SRY1	3-hydroxyaspartate dehydratase; deaminates L-threo-3-hydroxyaspartate to form oxaloacetate and ammonia; required in the presence of hydroxyaspartate; highly similar to mouse serine racemase (Srr) but has no serine racemase activity	same	1.02649	0
YCL016C	DCC1	Subunit of a complex with Ctf8p and Ctf18p; shares some components with Replication Factor C; required for sister chromatid cohesion and telomere length maintenance	same	0.542963	0
YAL001C	TFC3	Subunit of RNA polymerase III transcription initiation factor complex; part of TauB domain of TFIIIC that binds DNA at BoxB promoter sites of tRNA and similar genes; cooperates with Tfc6p in DNA binding; largest of six subunits of RNA polymerase III transcription initiation factor complex (TFIIIC); colocalizes with condensin at pol III genes and several ETC (extra TFIIIC) sites; may have a role i…	same	0.976255	0
YHR105W	YPT35	Endosomal protein of unknown function; contains a phox (PX) homology domain; binds to both phosphatidylinositol-3-phosphate (PtdIns(3)P) and proteins involved in ER-Golgi or vesicular transport	same	1.13463	0
YMR081C	ISF1	Serine-rich, hydrophilic protein; overexpression suppresses growth defects of hap2, hap3, and hap4 mutants; expression is under glucose control; cotranscribed with NAM7 in a cyp1 mutant; ISF1 has a paralog, MBR1, that arose from the whole genome duplication	same	0.522986	0
YFR019W	FAB1	1-phosphatidylinositol-3-phosphate 5-kinase; vacuolar membrane kinase that generates phosphatidylinositol (3,5)P2, which is involved in vacuolar sorting and homeostasis	same	1.29704	0
YPL167C	REV3	Catalytic subunit of DNA polymerase zeta; involved in translesion synthesis during post-replication repair; required for mutagenesis induced by DNA damage; involved in double-strand break repair; may be involved in meiosis; forms a complex with Rev7p, Pol31p and Pol32p	same	0.990327	0
YDR016C	DAD1	Essential subunit of the Dam1 complex (aka DASH complex); complex couples kinetochores to the force produced by MT depolymerization thereby aiding in chromosome segregation; is transferred to the kinetochore prior to mitosis	same	0.523123	0
YDR500C	RPL37B	Ribosomal 60S subunit protein L37B; required for processing of 27SB pre-rRNA and formation of stable 66S assembly intermediates; protein abundance increases in response to DNA replication stress; homologous to mammalian ribosomal protein L37, no bacterial homolog; RPL37B has a paralog, RPL37A, that arose from the whole genome duplication	same	1.0392	0
YJR022W	LSM8	Lsm (Like Sm) protein; forms heteroheptameric complex (with Lsm2p, Lsm3p, Lsm4p, Lsm5p, Lsm6p, and Lsm7p) that is part of spliceosomal U6 snRNP and is also implicated in processing of pre-tRNA, pre-snoRNA, and pre-rRNA	same	0.792415	0
YBR196C	PGI1	Glycolytic enzyme phosphoglucose isomerase; catalyzes the interconversion of glucose-6-phosphate and fructose-6-phosphate; required for cell cycle progression and completion of the gluconeogenic events of sporulation	same	1.01645	1
YGR256W	GND2	6-phosphogluconate dehydrogenase (decarboxylating); catalyzes an NADPH regenerating reaction in the pentose phosphate pathway; required for growth on D-glucono-delta-lactone; GND2 has a paralog, GND1, that arose from the whole genome duplication	same	0.811131	0
YDL045W-A	MRP10	Mitochondrial ribosomal protein of the small subunit; contains twin cysteine-x9-cysteine motifs; oxidized by Mia40p during import into mitochondria	same	0.855486	0
YGL015C	YGL015C	Formin inhibitor; negatively regulates Bnr1-mediated actin filament nucleation but not filament elongation; performs distinct but overlapping roles with Hof1p to control actin cable assembly and polarized secretion; bnr1 bil2 double mutants are inviable; localizes to the cytosol, secretory vesicles and sites of polarized growth	same	1.02675	0
YDR501W	PLM2	Putative transcription factor, contains Forkhead Associated domain; found associated with chromatin; target of SBF transcription factor; induced in response to DNA damaging agents and deletion of telomerase; PLM2 has a paralog, TOS4, that arose from the whole genome duplication	same	0.91726	0
YFR025C	HIS2	Histidinolphosphatase; catalyzes the eighth step in histidine biosynthesis; mutations cause histidine auxotrophy and sensitivity to Cu, Co, and Ni salts; transcription is regulated by general amino acid control	same	0.53065	0
YPL067C	YPL067C	Putative protein of unknown function; green fluorescent protein (GFP)-fusion protein localizes to the cytoplasm; YPL067C is not an essential gene	same	0.666189	0
YHL045W	YHL045W	Putative protein of unknown function; not an essential gene	same	0.992697	0
YHR047C	AAP1	Arginine/alanine amino peptidase; overproduction stimulates glycogen accumulation; AAP1 has a paralog, APE2, that arose from the whole genome duplication	same	1.20331	0
YLR086W	SMC4	Subunit of the condensin complex; condensin reorganizes chromosomes during both mitosis and meiosis; forms a subcomplex with Smc2p that has ATP-hydrolyzing and DNA-binding activity, but other condensin subunits are required for chromatin binding; required for tRNA gene clustering at the nucleolus; potential Cdc28p substrate	same	0.615481	0
YGR066C	YGR066C	Recognition component (N-recognin) of the Pro/N-degron pathway; recognizes and targets for degradation proteins with N-terminal degradation signals; expressed only under starvation or osmotic stress	same	0.663587	0
YHR169W	DBP8	ATPase, putative RNA helicase of the DEAD-box family; component of 90S preribosome complex involved in production of 18S rRNA and assembly of 40S small ribosomal subunit; ATPase activity stimulated by association with Esf2p	same	0.900107	0
YJL006C	CTK2	Beta subunit of C-terminal domain kinase I (CTDK-I); which phosphorylates both RNA pol II subunit Rpo21p to affect transcription and pre-mRNA 3' end processing, and ribosomal protein Rps2p to increase translational fidelity; relocalizes to the cytosol in response to hypoxia	same	1.30115	0
YPL066W	RGL1	Regulator of Rho1p signaling, cofactor of Tus1p; required for the localization of Tus1p during all phases of cytokinesis; green fluorescent protein (GFP)-fusion protein localizes to the bud neck and cytoplasm; null mutant is viable and exhibits growth defect on a non-fermentable (respiratory) carbon source	same	1.074	0
YPL254W	HFI1	Adaptor protein required for structural integrity of the SAGA complex; a histone acetyltransferase-coactivator complex that is involved in global regulation of gene expression through acetylation and transcription functions	same	0.711533	0
YBR018C	GAL7	Galactose-1-phosphate uridyl transferase; synthesizes glucose-1-phosphate and UDP-galactose from UDP-D-glucose and alpha-D-galactose-1-phosphate in the second step of galactose catabolism; human homolog UGP2 can complement yeast null mutant	same	0.923957	0
YGR129W	SYF2	Member of the NineTeen Complex (NTC); NTC contains Prp19p and stabilizes U6 snRNA in catalytic forms of the spliceosome containing U2, U5, and U6 snRNAs; relocalizes to the cytosol in response to hypoxia; isy1 syf2 cells have defective spindles activiating cell cycle arrest	same	1.71534	0
YCL010C	SGF29	Component of the HAT/Core module of the SAGA, SLIK, and ADA complexes; HAT/Core module also contains Gcn5p, Ngg1p, and Ada2p; binds methylated histone H3K4; involved in transcriptional regulation through SAGA and TBP recruitment to target promoters and H3 acetylation	same	1.78799	0
YOR124C	UBP2	Ubiquitin-specific protease; removes ubiquitin from ubiquitinated proteins; controls K63 homeostasis during oxidative stress; deubiquitinates Rsp5p and is required for MVB sorting of membrane proteins; can cleave polyubiquitin and has isopeptidase activity	same	1.92575	0
YLR448W	RPL6B	Ribosomal 60S subunit protein L6B; binds 5.8S rRNA; homologous to mammalian ribosomal protein L6, no bacterial homolog; RPL6B has a paralog, RPL6A, that arose from the whole genome duplication	same	1.03776	0
YIL129C	TAO3	Component of the RAM signaling network; is involved in regulation of Ace2p activity and cellular morphogenesis, interacts with protein kinase Cbk1p and also with Kic1p	same	0.887139	1
YOR353C	SOG2	Key component of the RAM signaling network; required for proper cell morphogenesis and cell separation after mitosis	same	0.931287	0
YHR128W	FUR1	Uracil phosphoribosyltransferase; synthesizes UMP from uracil; involved in the pyrimidine salvage pathway	same	0.797121	0
YOR337W	TEA1	Ty1 enhancer activator involved in Ty enhancer-mediated transcription; required for full levels of Ty enhancer-mediated transcription; C6 zinc cluster DNA-binding protein	same	1.08148	0
YPR089W	YPR089W	Protein of unknown function; exhibits genetic interaction with ERG11 and protein-protein interaction with Hsp82p	same	1.02921	0
YOR039W	CKB2	Beta' regulatory subunit of casein kinase 2 (CK2); a Ser/Thr protein kinase with roles in cell growth and proliferation; CK2, comprised of CKA1, CKA2, CKB1 and CKB2, has many substrates including transcription factors and all RNA polymerase	same	0.831478	0
YMR309C	NIP1	eIF3c subunit of the eukaryotic translation initiation factor 3 (eIF3); involved in the assembly of preinitiation complex and start codon selection; eIF3 is also involved in programmed stop codon readthrough	same	0.723907	0
YEL053C	MAK10	Non-catalytic subunit of the NatC N-terminal acetyltransferase; required for replication of dsRNA virus; expression is glucose-repressible; human NatC ortholog, Naa35, requires co-expression of the human catalytic subunit, Naa30, to functionally complement the null allele	same	0.696243	0
YJL053W	PEP8	Vacuolar protein component of the retromer; forms part of the multimeric membrane-associated retromer complex involved in vacuolar protein sorting along with Vps35p, Vps29p, Vps17p, and Vps5p; essential for endosome-to-Golgi retrograde protein transport; interacts with Ypt7p; protein abundance increases in response to DNA replication stress	same	0.680355	0
YML058W	SML1	Ribonucleotide reductase inhibitor; involved in regulating dNTP production; regulated by Mec1p and Rad53p during DNA damage and S phase; SML1 has a paralog, DIF1, that arose from the whole genome duplication	same	0.672209	0
YNL196C	SLZ1	Sporulation-specific protein with a leucine zipper motif; subunit of the MIS complex which controls mRNA methylation during during the induction of sporulation	same	1.05193	0
YGL227W	VID30	Central component of GID Complex, involved in FBPase degradation; interacts strongly with Gid8p to serve as a scaffold for other GID Complex subunits; contains SPRY domain and 3 domains that are also found in Gid8p - LisH, CTLH, and CRA; required for association of Vid vesicles and actin patches in vacuole import and degradation pathway; shifts the balance of nitrogen metabolism toward glutamate …	same	0.685565	0
YNL241C	ZWF1	Glucose-6-phosphate dehydrogenase (G6PD); catalyzes the first step of the pentose phosphate pathway; involved in adapting to oxidative stress; protein abundance increases in response to DNA replication stress; homolog of human G6PD which is deficient in patients with hemolytic anemia; human G6PD can complement yeast zwf1 null mutant	same	0.763261	0
YEL062W	NPR2	Subunit of the Iml1p/SEACIT complex; SEACIT (Iml1p-Npr2p-Npr3p) is a subcomplex of the SEA complex, a coatomer-related complex that associates dynamically with the vacuole; Npr2p may have a structural or regulatory role, supporting Iml1p function as a GAP for the Rag family GTPase Gtr1p, and resulting in inhibition of TORC1 signaling in response to amino acid deprivation; SEACIT is required for n…	same	0.71445	0
YLR106C	MDN1	Huge dynein-related AAA-type ATPase (midasin); forms extended pre-60S particle with the Rix1 complex; involved with interaction partners Rsa4p and Ytm1p, in the ATP-dependent remodeling of the pre-60S particle at successive maturation steps during ribosomal biogenesis; involved in the removal of biogenesis factors including GTPase Nog2p prior to nuclear export; contains a hexameric AAA-motor head…	same	1.04395	0
YIR017C	MET28	bZIP transcriptional activator in the Cbf1p-Met4p-Met28p complex; participates in the regulation of sulfur metabolism	same	1.40779	0
YOL131W	YOL131W	Putative protein of unknown function; YOL131W has a paralog, STB1, that arose from the whole genome duplication	same	0.753845	0
YOR380W	RDR1	Transcriptional repressor involved in regulating multidrug resistance; negatively regulates expression of the PDR5 gene; member of the Gal4p family of zinc cluster proteins	same	0.928394	0
YDR454C	GUK1	Guanylate kinase; converts GMP to GDP; required for growth and mannose outer chain elongation of cell wall N-linked glycoproteins	same	0.931703	0
YLR345W	YLR345W	Similar to 6-phosphofructo-2-kinase enzymes; mRNA expression is repressed by the Rfx1p-Tup1p-Ssn6p repressor complex; YLR345W is not an essential gene	same	1.75322	0
YNL240C	NAR1	Subunit of the cytosolic iron-sulfur (FeS) protein assembly machinery; required for maturation of cytosolic and nuclear FeS proteins and for normal resistance to oxidative stress; deficiency results in shortened lifespan and sensitivity to paraquat; homologous to human Narf	same	0.716858	0
YER132C	PMD1	Protein with an N-terminal kelch-like domain; putative negative regulator of early meiotic gene expression; required, with Mds3p, for growth under alkaline conditions; PMD1 has a paralog, MDS3, that arose from the whole genome duplication	same	1.04229	0
YDL177C	YDL177C	Putative protein of unknown function; similar to the mouse IMPACT gene; YDL177C is not an essential gene	same	0.764009	0
YPR086W	SUA7	Transcription factor TFIIB; a general transcription factor required for transcription initiation and start site selection by RNA polymerase II	same	0.883651	0
YER034W	YER034W	Protein of unknown function; non-essential gene; expression induced upon calcium shortage; protein abundance increases in response to DNA replication stress	same	1.99217	0
YBR151W	APD1	2Fe-2S cytosolic protein of unknown function; bishistidinyl coordinated, non-Rieske [2Fe-2S] cluster containing thiredoxin-like ferredoxin; required for normal localization of actin patches and for normal tolerance of sodium ions and hydrogen peroxide; green fluorescent protein (GFP)-fusion protein localizes to both the nucleus and the cytoplasm; homologous to AIM32	same	1.53968	0
YLR384C	IKI3	Subunit of Elongator complex; Elongator is required for modification of wobble nucleosides in tRNA; maintains structural integrity of Elongator; homolog of human IKAP, mutations in which cause familial dysautonomia (FD)	same	0.702501	0
YOR375C	GDH1	NADP(+)-dependent glutamate dehydrogenase; synthesizes glutamate from ammonia and alpha-ketoglutarate; rate of alpha-ketoglutarate utilization differs from Gdh3p; expression regulated by nitrogen and carbon sources; GDH1 has a paralog, GDH3, that arose from the whole genome duplication	same	1.04048	0
YHR196W	UTP9	Nucleolar protein; component of the small subunit (SSU) processome containing the U3 snoRNA that is involved in processing of pre-18S rRNA	same	1.39039	0
YOL072W	THP1	Nuclear pore-associated protein; component of TREX-2 complex (Sac3p-Thp1p-Sus1p-Cdc31p) involved in transcription elongation and mRNA export from the nucleus; involved in post-transcriptional tethering of active genes to the nuclear periphery and to non-nascent mRNP; contains a PAM domain implicated in protein-protein binding	same	0.83879	0
YGR204W	ADE3	Cytoplasmic trifunctional enzyme; catalyzes sequential reactions 10-formyl-THF synthetase (EC 6.3.4.3), 5,10-methenyl-THF cyclohydrolase (EC 3.5.4.9), and 5,10-methylene-THF dehydrogenase (EC 1.5.1.5), to supply forms of activated one-carbon units required for biosynthesis of purines, histidine, methionine, pantothenic acid, the formyl group of mitochondrial fMet-tRNAfMet, and the methyl group of…	same	1.26479	0
YOR162C	YRR1	Zn2-Cys6 zinc-finger transcription factor; activates genes involved in multidrug resistance; paralog of Yrm1p, acting on an overlapping set of target genes; YRR1 has a paralog, PDR8, that arose from the whole genome duplication	same	1.3416	1
YLR354C	TAL1	Transaldolase, enzyme in the non-oxidative pentose phosphate pathway; converts sedoheptulose 7-phosphate and glyceraldehyde 3-phosphate to erythrose 4-phosphate and fructose 6-phosphate; TAL1 has a paralog, NQM1, that arose from the whole genome duplication	same	1.26242	0
YMR239C	RNT1	Nuclear dsRNA-specific ribonuclease (RNase III); involved in rDNA transcription, rRNA processing and U2 snRNA 3' end formation by cleavage of a stem-loop structure at the 3' end of U2 snRNA; involved in polyadenylation-independent transcription termination; involved in the cell wall stress response, regulating the degradation of cell wall integrity and morphogenesis checkpoint genes	same	0.826406	0
YDL103C	QRI1	UDP-N-acetylglucosamine pyrophosphorylase; catalyzes the formation of UDP-N-acetylglucosamine (UDP-GlcNAc), which is important in cell wall biosynthesis, protein N-glycosylation, and GPI anchor biosynthesis; protein abundance increases in response to DNA replication stress	same	0.816448	0
YOR310C	NOP58	Protein involved in producing mature rRNAs and snoRNAs; involved in pre-rRNA processing, 18S rRNA synthesis, and snoRNA synthesis; component of the small subunit processome complex, which is required for processing of pre-18S rRNA	same	1.00992	0
YDL125C	HNT1	Adenosine 5'-monophosphoramidase; interacts physically and genetically with Kin28p, a CDK and TFIIK subunit, and genetically with CAK1; member of histidine triad (HIT) superfamily of nucleotide-binding proteins; protein abundance increases in response to DNA replication stress; human homolog HINT1 can complement yeast hnt1 mutant	same	0.846216	0
YKL052C	ASK1	Essential subunit of the Dam1 complex (aka DASH complex); couples kinetochores to the force produced by MT depolymerization thereby aiding in chromosome segregation; phosphorylated during the cell cycle by cyclin-dependent kinases; sumoylated in an Mms21p-dependent manner; protein abundance increases in response to DNA replication stress	same	0.817211	0
YLR197W	NOP56	Essential evolutionarily-conserved nucleolar protein; component of the box C/D snoRNP complexes that direct 2'-O-methylation of pre-rRNA during its maturation; overexpression causes spindle orientation defects	same	1.60992	0
YMR038C	CCS1	Copper chaperone for superoxide dismutase Sod1p; involved in oxidative stress protection; Met-X-Cys-X2-Cys motif within N-terminus is involved in insertion of copper into Sod1p under conditions of copper deprivation; required for regulation of yeast copper genes in response to DNA-damaging agents; protein abundance increases in response to DNA replication stress; human homolog CCS can complement …	same	1.31143	0
YHR082C	KSP1	Serine/threonine protein kinase; associates with TORC1 and likely involved in TOR signaling cascades; negative regulator of autophagy; nuclear translocation required for haploid filamentous growth; regulates filamentous growth induced nuclear translocation of Bcy1p, Fus3p, and Sks1p; overproduction causes allele-specific suppression of prp20-10; protein abundance increases in response to DNA repl…	same	1.49106	0
YOR220W	RCN2	Protein of unknown function; green fluorescent protein (GFP)-fusion protein localizes to the cytoplasm; phosphorylated in response to alpha factor; protein abundance increases in response to DNA replication stress	same	1.04288	0
YOL077W-A	ATP19	Subunit k of the mitochondrial F1F0 ATP synthase; F1F0 ATP synthase is a large, evolutionarily conserved enzyme complex required for ATP synthesis; associated only with the dimeric form of ATP synthase	same	0.798138	0
YBR175W	SWD3	Essential subunit of the COMPASS (Set1C) complex; COMPASS methylates histone H3 on lysine 4 and is required in transcriptional silencing near telomeres; WD40 beta propeller superfamily member and ortholog of mammalian WDR5	same	0.95815	0
YLR218C	COA4	Twin Cx(9)C protein involved in cytochrome c oxidase organization; organization includes assembly or stability; localizes to the mitochondrial intermembrane space via the Mia40p-Erv1p system; interacts genetically with CYC1 and with cytochrome c oxidase assembly factors; mutation can be complemented by human COA4	same	1.09941	0
YMR136W	GAT2	Protein containing GATA family zinc finger motifs; similar to Gln3p and Dal80p; expression repressed by leucine	same	1.10964	0
YDR404C	RPB7	RNA polymerase II subunit B16; forms dissociable heterodimer with Rpb4p; Rpb4/7 dissociates from RNAPII as Ser2 CTD phosphorylation increases; Rpb4/7 regulates cellular lifespan via mRNA decay process; involved in recruitment of 3'-end processing factors to transcribing RNA polymerase II complex, export of mRNA to cytoplasm under stress conditions; also involved in translation initiation	same	1.12781	0
YGR159C	NSR1	Nucleolin, nucleolar protein that binds nuclear localization sequences; required for pre-rRNA processing and ribosome biogenesis; binds to single stranded telomeric DNA and mRNA; binds to G-quadruplex DNA; methylated by Hmt1p; interaction with Top1p and nucleolar localization are negatively regulated by polyphosphorylation	same	1.33249	0
YKR038C	KAE1	Highly conserved ATPase of HSP70/DnaK family; essential functional component of the EKC/KEOPS complex, with Bud32p, Cgi121p, Pcc1p, and Gon7p; EKC/KEOPS complex is required for t6A tRNA modification and telomeric TG1-3 recombination; may have role in transcription; homolog of human OSGEP	same	1.09767	0
YOL013W-A	YOL013W-A	Putative protein of unknown function; identified by SAGE	same	1.83695	0
YLR010C	TEN1	Protein that regulates telomeric length; protects telomeric ends in a complex with Cdc13p and Stn1p; similar to human Ten1 which is critical for the telomeric function of the CST (Cdc13p-Stn1p-Ten1p) complex	same	1.14519	0
YDR145W	TAF12	Subunit (61/68 kDa) of TFIID and SAGA complexes; involved in RNA polymerase II transcription initiation and in chromatin modification, similar to histone H2A; overexpression of the human ortholog, TAF12, an oncogene involved in the formation of choroid plexus carcinomas, results in dosage chromosomal instability (dCIN) in a human cell line similar to the dCIN observed in yeast overexpressors	same	0.905729	0
YKR057W	RPS21A	Protein component of the small (40S) ribosomal subunit; homologous to mammalian ribosomal protein S21, no bacterial homolog; RPS21A has a paralog, RPS21B, that arose from the whole genome duplication	same	1.50232	0
YML069W	POB3	Subunit of the heterodimeric FACT complex (Spt16p-Pob3p); FACT associates with chromatin via interaction with Nhp6Ap and Nhp6Bp, and reorganizes nucleosomes to facilitate access to DNA by RNA and DNA polymerases; protein abundance increases in response to DNA replication stress	same	1.06703	0
YER127W	LCP5	Essential protein involved in maturation of 18S rRNA; depletion leads to inhibited pre-rRNA processing and reduced polysome levels; localizes primarily to the nucleolus	same	1.81037	0
YJR132W	NMD5	Karyopherin; a carrier protein involved in nuclear import of proteins; importin beta homolog	same	1.34514	0
YBR245C	ISW1	ATPase subunit of imitation-switch (ISWI) class chromatin remodelers; with Ioc3p forms Isw1a complex involved in repression of transcription initiation; with Ioc2p and Ioc4p forms Isw1b complex involved in regulation of transcription elongation; Isw1b recruited to ORFs by H3K36 methylation and acts with Chd1p to prevent trans-histone exchange over coding regions; Isw1p import into nucleus depends…	same	0.88711	0
YKR072C	SIS2	Negative regulatory subunit of protein phosphatase 1 (Ppz1p); involved in coenzyme A biosynthesis; subunit of phosphopantothenoylcysteine decarboxylase (PPCDC: Cab3p, Sis2p, Vhs3p) complex and the CoA-Synthesizing Protein Complex (CoA-SPC: Cab2p, Cab3p, Cab4p, Cab5p, Sis2p and Vhs3p); SIS2 has a paralog, VHS3, that arose from the whole genome duplication	same	0.731273	0
YJR091C	JSN1	Member of the Puf family of RNA-binding proteins; interacts with mRNAs encoding membrane-associated proteins; involved in localizing the Arp2/3 complex to mitochondria; overexpression causes increased sensitivity to benomyl; JSN1 has a paralog, PUF2, that arose from the whole genome duplication	same	0.904183	0
YML062C	MFT1	Subunit of the THO complex; THO is a nuclear complex comprised of Hpr1p, Mft1p, Rlr1p, and Thp2p, that is involved in transcription elongation and mitotic recombination; involved in telomere maintenance	same	0.855981	0
YLR263W	RED1	Protein component of the synaptonemal complex axial elements; involved in chromosome segregation during the first meiotic division; critical for coupling checkpoint signaling to SC formation; promotes interhomolog recombination by phosphorylating Hop1p; also interacts with Mec3p and Ddc1p	same	0.524913	0
YJR141W	YJR141W	Protein implicated in pre-mRNA processing and proteasomal degradation; interacts physically and genetically with mRNA cleavage and polyadenylation factors; mutant is impaired in pre-mRNA cleavage and polyadenylation; associates with several Ub-conjugating enzymes and alters Ub-mediated proteasome activity; localizes to both the nucleus and cytosol; contains a HECT_2 domain; homologous to human ub…	same	1.51317	0
YBL060W	YEL1	Guanine nucleotide exchange factor specific for Arf3p; localized to the bud neck and tip; required for localization of Arf3p to the bud neck and tip	same	0.867664	0
YEL023C	YEL023C	Putative protein of unknown function; expression is increased greatly during sporulation; YEL023C is not an essential gene	same	1.106	0
YMR027W	YMR027W	A metal-dependent phosphatase, part of the DUF89 protein family; dephosphorylates fructose-1-phosphate; human ortholog, C6orf211 is involved in response to DNA damage; green fluorescent protein (GFP)-fusion protein localizes to the nucleus and cytoplasm; YMR027W is not an essential gene	same	1.21496	0
YGR145W	ENP2	Component of the SSU; required for pre-18S rRNA processing, biogenesis of the small ribosomal subunit; interacts with U3 snoRNA, Mpp10p and Bfr2p; contains WD repeats, and has homology to Spb1p	same	0.959296	0
YPL178W	CBC2	Small subunit of the heterodimeric cap binding complex with Sto1p; interacts with Npl3p, possibly to package mRNA for export from the nucleus; may have a role in telomere maintenance; contains an RNA-binding motif	same	1.09796	0
YOR156C	NFI1	SUMO E3 ligase; catalyzes sumoylation of Yku70p/80p and Sir4p promoting telomere anchoring to the nuclear envelope and regulating telomerase activity; DNA-bound form catalyzes a DNA-damaged triggered sumoylation wave resulting in multisite modification of several DNA repair proteins, enhancing interactions between these proteins and accelerating repair; sumoylates Cse4p, a prerequisite for STUbL-…	same	0.766418	0
YIL132C	CSM2	Subunit of the Shu complex (aka PCSS complex); Shu complex also includes Psy3, Shu1, Shu2, and promotes error-free DNA repair; Shu complex mediates inhibition of Srs2p anti-recombinase function; promotes formation of Rad51p filaments; Psy3p and Csm2p contain similar DNA-binding regions which work together to form a single DNA binding site; required for accurate chromosome segregation during meios…	same	0.943777	0
YDR253C	MET32	Zinc-finger DNA-binding transcription factor; involved in transcriptional regulation of the methionine biosynthetic genes; targets strong transcriptional activator Met4p to promoters of sulfur metabolic genes; feedforward loop exists in the regulation of genes controlled by Met4p and Met32p; lack of such a loop for MET31 may account for the differential actions of Met32p and Met31p; MET32 has a p…	same	0.981712	0
YOL165C	AAD15	Putative aryl-alcohol dehydrogenase; similar to P. chrysosporium aryl-alcohol dehydrogenase; mutational analysis has not yet revealed a physiological role; AAD15 has a paralog, AAD3, that arose from a segmental duplication; members of the AAD gene family comprise three pairs (AAD3 + AAD15, AAD6/AAD16 + AAD4, AAD10 + AAD14) whose two genes are more related to one another than to other members of t…	same	1.29809	0
YMR318C	ADH6	NADPH-dependent medium chain alcohol dehydrogenase; has broad substrate specificity; member of the cinnamyl family of alcohol dehydrogenases; may be involved in fusel alcohol synthesis or in aldehyde tolerance; protein abundance increases in response to DNA replication stress	same	1.56418	0
YHR189W	PTH1	One of two mitochondrially-localized peptidyl-tRNA hydrolases; dispensable for respiratory growth on rich medium, but required for respiratory growth on minimal medium; see also PTH2	same	1.3958	0
YBR025C	OLA1	P-loop ATPase with similarity to human OLA1 and bacterial YchF; identified as specifically interacting with the proteasome; positively regulates heat shock response; null mutant displays increased translation rate and increased readthrough of premature stop codons; protein abundance increases in response to hydrogen peroxide and to DNA replication stress	same	1.14837	0
YBR155W	CNS1	TPR-containing co-chaperone; binds both Hsp82p (Hsp90) and Ssa1p (Hsp70); stimulates ATPase activity of Ssa1p; ts mutants reduce Hsp82p function, overexpression suppresses phenotypes of HSP82 ts allele and cpr7 deletion; human homolog TTC4 complements yeast cns1 mutant	same	0.711406	0
YLR234W	TOP3	DNA Topoisomerase III; conserved protein that functions in a complex with Sgs1p and Rmi1p to relax single-stranded negatively-supercoiled DNA preferentially; DNA catenation/decatenation activity is stimulated by RPA and Sgs1p-Top3p-Rmi1p; involved in telomere stability and regulation of mitotic recombination	same	0.874308	0
YJR099W	YUH1	Ubiquitin C-terminal hydrolase; cleaves ubiquitin-protein fusions to generate monomeric ubiquitin; hydrolyzes the peptide bond at the C-terminus of ubiquitin; also the major processing enzyme for the ubiquitin-like protein Rub1p	same	0.835383	0
YGL096W	TOS8	Homeodomain-containing protein and putative transcription factor; found associated with chromatin; target of SBF transcription factor; induced during meiosis and under cell-damaging conditions; TOS8 has a paralog, CUP9, that arose from the whole genome duplication	same	0.712224	0
YBL021C	HAP3	Subunit of the Hap2p/3p/4p/5p CCAAT-binding complex; complex is heme-activated and glucose-repressed; complex is a transcriptional activator and global regulator of respiratory gene expression; contains sequences contributing to both complex assembly and DNA binding	same	0.773824	0
YJR074W	MOG1	Conserved nuclear protein that interacts with GTP-Gsp1p; stimulates nucleotide release from Gsp1p; involved in nuclear protein import; nucleotide release is inhibited by Yrb1p	same	0.882951	0
YBR138C	YBR138C	Cytoplasmic protein of unknown function; APCC(Cdh1) substrate; potentially phosphorylated by Cdc28p; YBR138C is not an essential gene	same	0.707474	0
YNR031C	SSK2	MAP kinase kinase kinase of HOG1 mitogen-activated signaling pathway; interacts with Ssk1p, leading to autophosphorylation and activation of Ssk2p which phosphorylates Pbs2p; also mediates actin cytoskeleton recovery from osmotic stress; a HOG-independent function of Ssk2p mediates the calcium-sensitive phenotype of the ptp2 msg5 double disruptant; SSK2 has a paralog, SSK22, that arose from the w…	same	1.09797	0
YPR054W	SMK1	Middle sporulation-specific mitogen-activated protein kinase (MAPK); required for prospore membrane development and the production of outer spore wall layers; negatively regulates activity of the glucan synthase subunit Gsc2p; activated by Cak1p-mediated phosphorylation of threonine (T207) in the activation loop during meiosis I followed by Ssp2p-promoted autophosphorylation of tyrosine (T209) du…	same	0.90415	0
YLR129W	DIP2	Nucleolar protein; specifically associated with the U3 snoRNA, part of the large ribonucleoprotein complex known as the small subunit (SSU) processome, required for 18S rRNA biogenesis, part of the active pre-rRNA processing complex	same	0.645415	0
YKL075C	YKL075C	Protein of unknown function; regulates actin cable stability and branched-chain amino acid (BCAA) metabolism; involved in mitochondrial quality control and longevity; proposed to be involved in resistance to streptozotocin and camptothecin; localizes to punctate cytosolic structures	same	0.814323	0
YPL049C	DIG1	MAP kinase-responsive inhibitor of the Ste12p transcription factor; involved in the regulation of mating-specific genes and the invasive growth pathway; related regulators Dig1p and Dig2p bind to Ste12p; DIG1 has a paralog, DIG2, that arose from the whole genome duplication	same	0.990321	0
YBR166C	TYR1	Prephenate dehydrogenase involved in tyrosine biosynthesis; expression is dependent on phenylalanine levels	same	0.797903	0
YDR363W-A	SEM1	19S proteasome regulatory particle lid subcomplex component; role in Ub-dependent proteolysis and proteasome stability; involved in TREX-2 mediated mRNA export, and in the prevention of transcription-associated genome instability; ubiquitinated by Nedd4-like E3-ligase, Rsp5p; human ortholog DSS1, a BRCA1 binding protein implicated in cancer, complements the yeast null; drives trinucleotide repeat…	same	0.930538	0
YKL010C	UFD4	Ubiquitin-protein ligase (E3); interacts with Rpt4p and Rpt6p, two subunits of the 19S particle of the 26S proteasome; involved in K29-linked ubiquitin-dependent protein catabolism, including ubiquitin fusion proteins; relative distribution to the nucleus increases upon DNA replication stress	same	0.953505	0
YOR168W	GLN4	Glutamine tRNA synthetase; monomeric class I tRNA synthetase that catalyzes the specific glutaminylation of tRNA(Gln); N-terminal domain proposed to be involved in enzyme-tRNA interactions	same	0.755084	0
YGR200C	ELP2	Subunit of Elongator complex; binds to microtubules via conserved alkaline residues; has two seven-bladed WD40 &#946; propellers; Elongator complex is required for modification of wobble nucleosides in tRNA; target of Kluyveromyces lactis zymocin	same	0.959294	0
YKL186C	MTR2	mRNA transport regulator; essential nuclear protein; Mex67p and Mtr2p form a mRNA export complex which binds to RNA	same	0.841598	0
YBR011C	IPP1	Cytoplasmic inorganic pyrophosphatase (PPase); homodimer that catalyzes the rapid exchange of oxygens from Pi with water, highly expressed and essential for viability, active-site residues show identity to those from E. coli PPase	same	0.889055	0
YOR261C	RPN8	Essential non-ATPase regulatory subunit of the 26S proteasome; has similarity to the human p40 proteasomal subunit and to another S. cerevisiae regulatory subunit, Rpn11p	same	1.50873	0
YKL024C	URA6	Uridylate kinase; catalyzes the seventh enzymatic step in the de novo biosynthesis of pyrimidines, converting uridine monophosphate (UMP) into uridine-5'-diphosphate (UDP)	same	0.908512	0
YGL086W	MAD1	Coiled-coil protein involved in spindle-assembly checkpoint; required for inhibition of karyopherin/importin Pse1p (aka Kap121p) upon spindle assembly checkpoint arrest; phosphorylated by Mps1p upon checkpoint activation which leads to inhibition of anaphase promoting complex activity; forms a complex with Mad2p; gene dosage imbalance between MAD1 and MAD2 leads to chromosome instability	same	0.907954	0
YLR370C	ARC18	Subunit of the ARP2/3 complex; ARP2/3 is required for the motility and integrity of cortical actin patches	same	0.824392	0
YIL127C	RRT14	Putative protein of unknown function; identified in a screen for mutants with decreased levels of rDNA transcription; green fluorescent protein (GFP)-fusion protein localizes to the nucleolus; predicted to be involved in ribosome biogenesis	same	1.57164	0
YHR112C	YHR112C	Protein of unknown function; localizes to the cytoplasm and nucleus; overexpression affects protein trafficking through the endocytic pathway	same	1.63385	0
YDR469W	SDC1	Subunit of the COMPASS (Set1C) complex; COMPASS methylates lysine 4 of histone H3 and is required in chromatin silencing at telomeres; contains a Dpy-30 domain that mediates interaction with Bre2p; similar to C. elegans and human DPY-30	same	1.29542	0
YEL012W	UBC8	Ubiquitin-conjugating enzyme that regulates gluconeogenesis; negatively regulates gluconeogenesis by mediating the glucose-induced ubiquitination of fructose-1,6-bisphosphatase (FBPase); cytoplasmic enzyme that catalyzes the ubiquitination of histones in vitro	same	1.62215	0
YBL051C	PIN4	Protein involved in G2/M phase progression and response to DNA damage; interacts with Rad53p; contains an RNA recognition motif, a nuclear localization signal, and several SQ/TQ cluster domains; hyperphosphorylated in response to DNA damage	same	0.848501	0
YOL141W	PPM2	AdoMet-dependent tRNA methyltransferase; also involved in methoxycarbonylation; required for the synthesis of wybutosine (yW), a modified guanosine found at the 3'-position adjacent to the anticodon of phe-tRNA; similarity to Ppm1p	same	1.20432	0
YDR194W-A	YDR194W-A	Putative protein of unknown function; identified by fungal homology and RT-PCR	same	0.906788	0
YPL198W	RPL7B	Ribosomal 60S subunit protein L7B; required for processing of 27SA3 pre-rRNA to 27SB pre-rRNA during assembly of large ribosomal subunit; depletion leads to a turnover of pre-rRNA; contains a conserved C-terminal Nucleic acid Binding Domain (NDB2); binds to Domain II of 25S and 5.8S rRNAs; homologous to mammalian ribosomal protein L7 and bacterial L30; RPL7B has a paralog, RPL7A, that arose from …	same	0.799777	0
YJR002W	MPP10	Component of the SSU processome and 90S preribosome; required for pre-18S rRNA processing, interacts with and controls the stability of Imp3p and Imp4p, essential for viability; similar to human Mpp10p	same	1.17279	0
YMR120C	ADE17	Enzyme of 'de novo' purine biosynthesis; contains both 5-aminoimidazole-4-carboxamide ribonucleotide transformylase and inosine monophosphate cyclohydrolase activities; ADE17 has a paralog, ADE16, that arose from the whole genome duplication; ade16 ade17 mutants require adenine and histidine	same	0.927252	0
YOL086W-A	MHF1	Component of the heterotetrameric MHF histone-fold complex; in humans the MHF complex interacts with both DNA and Mph1p ortholog FANCM, a Fanconi anemia complementation group protein, to stabilize and remodel blocked replication forks and repair damaged DNA; mhf1 srs2 double mutants are MMS hypersensitive; ortholog of human centromere constitutive-associated network (CCAN) subunit CENP-S, also kn…	same	1.19726	0
YIL002W-A	YIL002W-A	Putative mitochondrial protein of unknown function; identified by expression profiling and mass spectrometry	same	0.71947	0
YNL197C	WHI3	RNA binding protein that modulates mRNA stability; regulates cell cycle, sister chromatid cohesion, and stress response genes; modulates stability and translational efficiency of CLN3 mRNA; colocalizes with P-bodies/stress granules to regulate target mRNAs; regulates cell fate and critical cell size for Start passage; regulates ploidy; self-templating mnemon that forms inactive super-assemblies, …	same	0.928681	0
YBR107C	IML3	Outer kinetochore protein and component of the Ctf19 complex; involved in the establishment of pericentromeric cohesion during mitosis; prevents non-disjunction of sister chromatids during meiosis II; forms a stable complex with Chl4p; required for localization of Sgo1p to pericentric sites during meiosis I; orthologous to human centromere constitutive-associated network (CCAN) subunit CENP-L and…	same	1.16184	0
YBR200W	BEM1	Protein containing SH3-domains; involved in establishing cell polarity and morphogenesis; functions as a scaffold protein for complexes that include Cdc24p, Ste5p, Ste20p, and Rsr1p	same	1.57605	0
YJL020C	BBC1	Protein possibly involved in assembly of actin patches; interacts with an actin assembly factor Las17p and with the SH3 domains of Type I myosins Myo3p and Myo5p; localized predominantly to cortical actin patches	same	0.803843	0
YJL136W-A	YJL136W-A	Putative protein of unknown function; identified by SAGE	same	1.39156	0
YLR276C	DBP9	DEAD-box protein required for 27S rRNA processing; exhibits DNA, RNA and DNA/RNA helicase activities; ATPase activity shows preference for DNA over RNA; DNA helicase activity abolished by mutation in RNA-binding domain	same	1.39165	0
YDR003W-A	YDR003W-A	Putative protein of unknown function; identified by expression profiling and mass spectrometry	same	1.10704	0
YOR298C-A	MBF1	Transcriptional coactivator; bridges the DNA-binding region of Gcn4p and TATA-binding protein Spt15p; suppressor of frameshift mutations; protein abundance increases in response to DNA replication stress	same	0.669022	0
YIL145C	PAN6	Pantothenate synthase; also known as pantoate-beta-alanine ligase, required for pantothenic acid biosynthesis, deletion causes pantothenic acid auxotrophy, homologous to E. coli panC	same	0.758105	0
YEL029C	BUD16	Putative pyridoxal kinase; a key enzyme involved in pyridoxal 5'-phosphate synthesis, the active form of vitamin B6; required for genome integrity; involved in bud-site selection; similarity to yeast BUD17 and human pyridoxal kinase (PDXK)	same	1.18856	0
YPL170W	DAP1	Heme-binding protein; involved in regulation of cytochrome P450 protein Erg11p; damage response protein, related to mammalian membrane progesterone receptors; mutations lead to defects in telomeres, mitochondria, and sterol synthesis	same	0.544331	0
YDR123C	INO2	Transcription factor; component of the heteromeric Ino2p/Ino4p basic helix-loop-helix transcription activator that binds inositol/choline-responsive elements (ICREs), required for derepression of phospholipid biosynthetic genes in response to inositol depletion; involved in diauxic shift	same	0.924692	0
YML100W-A	YML100W-A	Putative protein of unknown function; identified by gene-trapping, microarray-based expression analysis, and genome-wide homology searching	same	1.08623	0
YOL090W	MSH2	Protein that binds to DNA mismatches; forms heterodimers with Msh3p and Msh6p that bind to DNA mismatches to initiate the mismatch repair process; contains a Walker ATP-binding motif required for repair activity and involved in interstrand cross-link repair; Msh2p-Msh6p binds to and hydrolyzes ATP; required for silencing at the silent mating-type loci and telomeres	same	1.00596	0
YOR111W	YOR111W	Putative protein of unknown function	same	0.847955	0
YNL061W	NOP2	rRNA m5C methyltransferase; methylates cytosine at position 2870 of 25S rRNA; has an essential function independent of rRNA methylation; contains seven beta-strand methyltransferase motif; essential for processing and maturation of 27S pre-rRNA and large ribosomal subunit biogenesis; localized to the nucleolus; constituent of 66S pre-ribosomal particles; rRNA methylation defect and lethality are …	same	0.837756	0
YDL111C	RRP42	Exosome non-catalytic core component; involved in 3'-5' RNA processing and degradation in both the nucleus and the cytoplasm; has similarity to E. coli RNase PH and to human hRrp42p (EXOSC7)	same	0.525944	0
YBR060C	ORC2	Subunit of the origin recognition complex (ORC); ORC directs DNA replication by binding to replication origins and is also involved in transcriptional silencing; interacts with Spp1p and with trimethylated histone H3; phosphorylated by Cdc28p	same	1.0757	0
YBR057C	MUM2	Protein essential for meiotic DNA replication and sporulation; cytoplasmic protein; subunit of the MIS complex which controls mRNA methylation during during the induction of sporulation; also interacts with Orc2p, which is a component of the origin recognition complex	same	1.77233	0
YKL018W	SWD2	Subunit of the COMPASS (Set1C) histone H3K4 methyltransferase complex; required for Set1C stability and optimal activity; COMPASS methylates histone H3 on lys 4 and is involved in telomeric silencing; subunit of CPF (cleavage and polyadenylation factor), a complex involved in RNAP II transcription termination	same	1.14529	0
YLR254C	NDL1	Homolog of nuclear distribution factor NudE; NUDEL; interacts with Pac1p and regulates dynein targeting to microtubule plus ends	same	1.30856	0
YNR040W	YNR040W	Membrane-associated mitoribosome receptor; involved along with Mba1p in the cotranslational insertion of nascent polypeptide chains into the inner mitochondrial membrane; associates with the mitochondrial large ribosomal subunit and nascent polypeptide chains; null mutant displays increased tolerance to mistranslation-induced proteotoxic stress; localizes to the inner mitochondrial membrane	same	0.60285	1
YNL035C	YNL035C	Nuclear protein of unknown function; relocalizes to the cytosol in response to hypoxia; contains WD-40 domains; not an essential gene; protein abundance increases in response to DNA replication stress	same	1.22493	0
YER133W	GLC7	Type 1 S/T protein phosphatase (PP1) catalytic subunit; involved in glycogen metabolism, sporulation and mitotic progression; interacts with multiple regulatory subunits; regulates actomyosin ring formation; subunit of CPF; recruited to mating projections by Afr1p interaction; regulates nucleocytoplasmic shuttling of Hxk2p; import into the nucleus is inhibited during spindle assembly checkpoint a…	same	0.953662	0
YJR118C	ILM1	Protein of unknown function; may be involved in mitochondrial DNA maintenance; required for slowed DNA synthesis-induced filamentous growth	same	0.711309	1
YBL046W	PSY4	Regulatory subunit of protein phosphatase PP4; presence of Psy4p in the PP4 complex (along with catalytic subunit Pph3p and Psy2p) is required for dephosphorylation of the histone variant H2AX, but not for dephosphorylation of Rad53p, during recovery from the DNA damage checkpoint; localization is cell-cycle dependent and regulated by Cdc28p phosphorylation; required for cisplatin resistance; hom…	same	0.717086	0
YBL093C	ROX3	Subunit of the RNA polymerase II mediator complex; associates with core polymerase subunits to form the RNA polymerase II holoenzyme	same	1.32551	0
YJR133W	XPT1	Xanthine-guanine phosphoribosyl transferase; required for xanthine utilization and for optimal utilization of guanine	same	1.21492	0
YKR042W	UTH1	Mitochondrial inner membrane protein; role in mitophagy is disputed; implicated in cell wall biogenesis, the oxidative stress response, life span during starvation, and cell death; SUN family member; UTH1 has a paralog, NCA3, that arose from the whole genome duplication	same	0.948718	0
YLL053C	YLL053C	Putative protein; in the Sigma 1278B strain background YLL053C is contiguous with AQY2 which encodes an aquaporin	same	0.736493	1
YHR061C	GIC1	Rho-family GTPase interacting protein and Cdc42p effector; required with Gic2p for polarity establishment and initiation of budding; involved in recruitment of septins to the presumptive bud site; interacts with Cdc42p via the Cdc42/Rac-interactive binding (CRIB) domain; gic1 gic2 double mutants are defective for polarizing Cdc42p at elevated temperature, so may function both up- and downstream o…	same	0.867561	0
YHR104W	GRE3	Aldose reductase; involved in methylglyoxal, d-xylose, arabinose, and galactose metabolism; stress induced (osmotic, ionic, oxidative, heat shock, starvation and heavy metals); regulated by HOG pathway; overexpression allows xylose fermentation in strains expressing heterologous xylitol dehydrogenase and xylulokinase; protein abundance increases in response to DNA replication stress	same	0.654289	0
YPL263C	KEL3	Cytoplasmic protein of unknown function	same	1.23398	0
YKL215C	OXP1	5-oxoprolinase; enzyme is ATP-dependent and functions as a dimer; similar to mouse Oplah gene; green fluorescent protein (GFP)-fusion protein localizes to the cytoplasm; protein abundance increases in response to DNA replication stress	same	1.31851	0
YDR171W	HSP42	Small heat shock protein (sHSP) with chaperone activity; forms barrel-shaped oligomers that suppress unfolded protein aggregation; involved in cytoskeleton reorganization after heat shock; protein abundance increases and forms cytoplasmic foci in response to DNA replication stress	same	0.831859	0
YDL042C	SIR2	Conserved NAD+ dependent histone deacetylase of the Sirtuin family; deacetylation targets are primarily nuclear proteins; required for telomere hypercluster formation in quiescent yeast cells; involved in regulation of lifespan; plays roles in silencing at HML, HMR, telomeres, and rDNA; negatively regulates initiation of DNA replication; functions as regulator of autophagy like mammalian homolog …	same	1.36823	0
YOL097W-A	YOL097W-A	Putative protein of unknown function; identified by expression profiling and mass spectrometry	same	1.0729	0
YMR179W	SPT21	Protein with a role in transcriptional silencing; required for normal transcription at several loci including HTA2-HTB2 and HHF2-HHT2, but not required at the other histone loci; binds with Spt10p to histone gene promoters during S phase; localizes to nuclear foci that become diffuse upon DNA replication stress	same	0.588778	0
YOR388C	FDH1	NAD(+)-dependent formate dehydrogenase; may protect cells from exogenous formate	same	1.49313	0
YER052C	HOM3	Aspartate kinase (L-aspartate 4-P-transferase); cytoplasmic enzyme that catalyzes the first step in the common pathway for methionine and threonine biosynthesis; expression regulated by Gcn4p and the general control of amino acid synthesis	same	1.37099	0
YER067W	RGI1	Protein involved in energy metabolism under respiratory conditions; abundance is increased upon intracellular iron depletion or in response to DNA replication stress; suppresses pro-apoptotic effect of expressing human BAX in yeast cells; RGI1 has a paralog, RGI2, that arose from the whole genome duplication	same	1.87812	0
YGR169C	PUS6	tRNA:pseudouridine synthase; catalyzes the conversion of uridine to pseudouridine at position 31 in cytoplasmic and mitochondrial tRNAs; mutation of Asp168 to Ala abolishes enzyme activity; not essential for viability	same	1.18106	0
YLR002C	NOC3	Subunit of a nuclear complex with Noc2p and pre-replicative complexes; the Noc2p-Noc3p complex binds to 66S ribosomal precursors to mediate their maturation and intranuclear transport; binds to chromatin at active replication origins, and is required for pre-RC formation and maintenance during DNA replication licensing	same	1.01328	0
YHR077C	NMD2	Protein involved in the nonsense-mediated mRNA decay (NMD) pathway; interacts with Nam7p and Upf3p; involved in telomere maintenance	same	0.872961	0
YMR230W	RPS10B	Protein component of the small (40S) ribosomal subunit; homologous to mammalian ribosomal protein S10, no bacterial homolog; RPS10B has a paralog, RPS10A, that arose from the whole genome duplication; mutations in the human homolog associated with Diamond-Blackfan anemia	same	0.748497	0
YMR278W	PRM15	Phosphoribomutase; catalyzes interconversion of ribose-1-phosphate and ribose-5-phosphate; has some phosphoglucomutase activity but primary activity in vivo is phosphoribomutase; contributes to ribose recycling in the pentose phosphate pathway; transcription induced in response to stress; green fluorescent protein (GFP)-fusion protein localizes to the cytoplasm and nucleus; non-essential	same	1.54316	0
YEL015W	EDC3	Non-essential conserved protein with a role in mRNA decapping; specifically affects the function of the decapping enzyme Dcp1p; mediates decay of the RPS28B mRNA via binding to both Rps28Bp (or Rps28Ap) and the RPS28B mRNA; mediates decay of the YRA1 mRNA by a different, translation-independent mechanism; localizes to cytoplasmic mRNA processing bodies; forms cytoplasmic foci upon DNA replication…	same	1.63455	0
YDR359C	EAF1	Component of the NuA4 histone acetyltransferase complex; acts as a platform for assembly of NuA4 subunits into the native complex; required for initiation of pre-meiotic DNA replication, likely due to its requirement for expression of IME1	same	1.1093	0
YPL042C	SSN3	Component of the RNA polymerase II mediator complex; cyclin-dependent protein kinase involved in phosphorylation of the mediator component Pgd1p and suppression of transcription activation by RNA polymerase II; involved in glucose repression	same	1.14232	1
YGR074W	SMD1	Core Sm protein Sm D1; part of heteroheptameric complex (with Smb1p, Smd2p, Smd3p, Sme1p, Smx3p, and Smx2p) that is part of the spliceosomal U1, U2, U4, and U5 snRNPs; relocalizes to the cytosol in response to hypoxia; homolog of human Sm D1; protein abundance increases in response to DNA replication stress	same	0.958589	0
YJL035C	TAD2	Subunit of tRNA-specific adenosine-34 deaminase; forms a heterodimer with Tad3p that converts adenosine to inosine at the wobble position of several tRNAs	same	1.3577	0
YLR144C	ACF2	Intracellular beta-1,3-endoglucanase; expression is induced during sporulation; may have a role in cortical actin cytoskeleton assembly; protein abundance increases in response to DNA replication stress	same	1.16758	0
YJR025C	BNA1	3-hydroxyanthranilic acid dioxygenase; required for the de novo biosynthesis of NAD from tryptophan via kynurenine; expression regulated by Hst1p	same	1.11565	0
YNL251C	NRD1	RNA-binding subunit of Nrd1 complex; complex interacts with exosome to mediate 3'-end formation of some mRNAs, snRNAs, snoRNAs, and CUTs; interacts with CTD of RNA pol II large subunit Rpo21p at phosphorylated Ser5 to direct transcription termination of non-polyadenylated transcripts; H3K4 trimethylation of transcribed regions by Set1p enhances recruitment of Nrd1p to those sites; role in regulat…	same	0.861156	0
YBR014C	GRX7	Cis-golgi localized monothiol glutaredoxin; more similar in activity to dithiol than other monothiol glutaredoxins; involved in the oxidative stress response; does not bind metal ions; GRX7 has a paralog, GRX6, that arose from the whole genome duplication	same	1.18259	0
YNL148C	ALF1	Alpha-tubulin folding protein; similar to mammalian cofactor B; Alf1p-GFP localizes to cytoplasmic microtubules; required for the folding of alpha-tubulin and may play an additional role in microtubule maintenance	same	0.92311	0
YDR363W	ESC2	Sumo-like domain protein; prevents accumulation of toxic intermediates during replication-associated recombinational repair; roles in silencing, lifespan, chromatid cohesion and the intra-S-phase DNA damage checkpoint; RENi family member	same	0.792218	0
YLR143W	DPH6	Diphthamide synthetase; catalyzes the last amidation step of diphthamide biosynthesis using ammonium and ATP; evolutionarily conserved in eukaryotes; dph6 mutants exhibit diphthine accumulation and resistance to sordarin, which is indicative of defects in diphthamide formation on EF2; green fluorescent protein (GFP)-tagged protein localizes to the cytoplasm; DPH6/YLR143W is not an essential gene	same	1.29734	0
YDL179W	PCL9	Cyclin; forms a functional kinase complex with Pho85p cyclin-dependent kinase (Cdk), expressed in late M/early G1 phase, activated by Swi5p; PCL9 has a paralog, PCL2, that arose from the whole genome duplication	same	1.02485	0
YLR278C	YLR278C	Zinc-cluster protein; GFP-fusion protein localizes to the nucleus; mutant shows moderate growth defect on caffeine; has a prion-domain like fragment that increases frequency of [URE3]; associates with rDNA chromatin in vivo; YLR278C is not an essential gene	same	0.780077	1
YBR167C	POP7	Subunit of RNase MRP, nuclear RNase P and telomerase; forms a soluble heterodimer with Pop6p that binds P3 domain of RNase MRP and RNase P RNAs; RNase MRP cleaves pre-rRNA, nuclear RNase P cleaves tRNA precursors to generate mature 5' ends and facilitates turnover of nuclear RNAs, while telomerase replenishes telomeric DNA	same	0.690483	0
YOR346W	REV1	Deoxycytidyl transferase; involved in repair of abasic sites and adducted guanines in damaged DNA by translesion synthesis (TLS); forms a complex with the subunits of DNA polymerase zeta, Rev3p and Rev7p; relocalizes from nucleus to cytoplasm upon DNA replication stress; may be involved in meiosis	same	0.894262	0
YBR212W	NGR1	RNA binding protein that negatively regulates growth rate; interacts with the 3' UTR of the mitochondrial porin (POR1) mRNA and enhances its degradation; overexpression impairs mitochondrial function; interacts with Dhh1p to mediate POR1 mRNA decay; expressed in stationary phase	same	1.19814	0
YGR132C	PHB1	Subunit of the prohibitin complex (Phb1p-Phb2p); prohibitin is a 1.2 MDa ring-shaped inner mitochondrial membrane chaperone that stabilizes newly synthesized proteins; determinant of replicative life span; involved in mitochondrial segregation; prohibitin deficiency induces a mitochondrial unfolded protein response (mtUPR)	same	0.953025	0
YNL246W	VPS75	NAP family histone chaperone; binds to histones and Rtt109p, stimulating histone acetyltransferase activity; possesses nucleosome assembly activity in vitro; proposed role in vacuolar protein sorting and in double-strand break repair; protein abundance increases in response to DNA replication stress; relocalizes to the cytosol in response to hypoxia	same	0.947073	0
YGR035C	YGR035C	Putative protein of unknown function, potential Cdc28p substrate; transcription is activated by paralogous transcription factors Yrm1p and Yrr1p along with genes involved in multidrug resistance; YGR035C has a paralog, YLR346C, that arose from the whole genome duplication	same	0.978399	0
YER159C	BUR6	Subunit of a heterodimeric NC2 transcription regulator complex; complex binds to TBP and can repress transcription by preventing preinitiation complex assembly or stimulate activated transcription; homologous to human NC2alpha; complex also includes Ncb2p; bur6 ncb2 double mutation is functionally complemented by coexpression of human DRAP1 and DR1, although the single bur6 mutation is not comple…	same	1.15896	0
YGR274C	TAF1	TFIID subunit, involved in RNA pol II transcription initiation; possesses in vitro histone acetyltransferase activity but its role in vivo appears to be minor; involved in promoter binding and G1/S progression; relocalizes to the cytosol in response to hypoxia	same	1.45628	0
YHL027W	RIM101	Cys2His2 zinc-finger transcriptional repressor; involved in alkaline responsive gene repression as part of adaptation to alkaline conditions; involved in cell wall assembly; required for alkaline pH-stimulated haploid invasive growth and sporulation; activated by alkaline-dependent proteolytic processing which results in removal of the C-terminal tail; similar to A. nidulans PacC	same	1.37019	0
YGL049C	TIF4632	Translation initiation factor eIF4G and scaffold protein; subunit of the mRNA cap-binding protein complex (eIF4F) with eIF4E (Cdc33p) and eIF4A (Tif1p/Tif2p); proposed to stimulate the ATPase and helicase activities of eIF4A synergistically with eIF4G based on sequence similarity with Tif4631p; proposed to be required with eIF4E for Ded1p-mediated stimulation of mRNA recruitment during 48S preini…	same	1.2094	0
YHL011C	PRS3	5-phospho-ribosyl-1(alpha)-pyrophosphate synthetase; synthesizes PRPP, which is required for nucleotide, histidine, and tryptophan biosynthesis; one of five related enzymes, which are active as heteromultimeric complexes	same	0.877983	0
YJR111C	YJR111C	Peroxisomal matrix protein with naturally active promoter; well-conserved in fungi; localized to peroxisomes under physiological growth conditions; levels of some amino acids are altered upon both knockout and overexpression, suggesting potential involvement of Pxp2p in amino acid metabolism or related cellular metabolic processes (needs further study); GFP-fusion protein displays inherent dual l…	same	1.04872	0
YMR325W	PAU19	Protein of unknown function; member of the seripauperin multigene family encoded mainly in subtelomeric regions	same	0.967692	0
YJR135C	MCM22	Outer kinetochore protein and component of the Ctf3 subcomplex; binds to centromeric DNA in a Ctf19p-dependent manner; involved in chromosome segregation and minichromosome maintenance; orthologous to human centromere constitutive-associated network (CCAN) subunit CENP-K and fission yeast sim4	same	1.51447	0
YKR101W	SIR1	Protein involved in silencing at mating-type loci HML and HMR; recruitment to silent chromatin requires interactions with Orc1p and with Sir4p, through a common Sir1p domain; binds to centromeric chromatin	same	0.856848	0
YKL035W	UGP1	UDP-glucose pyrophosphorylase (UGPase); catalyses the reversible formation of UDP-Glc from glucose 1-phosphate and UTP, involved in a wide variety of metabolic pathways, expression modulated by Pho85p through Pho4p; involved in PKA-mediated oxidative stress resistance and long-term survival in stationary phase; UGP1 has a paralog, YHL012W, that arose from the whole genome duplication	same	0.909662	0
YHR182W	YHR182W	GTPase activating protein (GAP) for Rho3p, involved in cell polarity green fluorescent protein (GFP)-fusion protein localizes to the cell periphery and cytoplasm; relocalizes from bud neck to cytoplasm upon DNA replication stress	same	0.908943	0
YCR073C	SSK22	MAP kinase kinase kinase of HOG1 mitogen-activated signaling pathway; functionally redundant with Ssk2p; interacts with and is activated by Ssk1p; phosphorylates Pbs2p; SSK22 has a paralog, SSK2, that arose from the whole genome duplication	same	1.13647	0
YGR056W	RSC1	Component of the RSC chromatin remodeling complex; required for expression of mid-late sporulation-specific genes; contains two essential bromodomains, a bromo-adjacent homology (BAH) domain, and an AT hook; RSC1 has a paralog, RSC2, that arose from the whole genome duplication	same	1.27801	0
YIL074C	SER33	3-phosphoglycerate dehydrogenase and alpha-ketoglutarate reductase; 3PG dehydrogenase that catalyzes the first step in serine and glycine biosynthesis; also functions as an alpha-ketoglutarate reductase, converting alpha-ketoglutarate to D-2-hydroxyglutarate (D-2HG); localizes to the cytoplasm; SER33 has a paralog, SER3, that arose from the whole genome duplication	same	1.22428	0
YER041W	YEN1	Holliday junction resolvase; promotes template switching during break-induced replication (BIR), causing non-reciprocal translocations (NRTs); localization is cell-cycle dependent and regulated by Cdc28p phosphorylation; homolog of human GEN1; similar to S. cerevisiae endonuclease Rth1p	same	1.04415	0
YNL229C	URE2	Nitrogen catabolite repression transcriptional regulator; inhibits GLN3 transcription in good nitrogen source; role in sequestering Gln3p and Gat1p to the cytoplasm; has glutathione peroxidase activity and can mutate to acquire GST activity; self-assembly under limited nitrogen conditions creates [URE3] prion and releases catabolite repression	same	1.29269	0
YLR178C	TFS1	Inhibitor of carboxypeptidase Y (Prc1p), and Ras GAP (Ira2p); phosphatidylethanolamine-binding protein (PEBP) family member and ortholog of hPEBP1/RKIP, a natural metastasis suppressor; targets to vacuolar membranes during stationary phase; acetylated by NatB N-terminal acetyltransferase; protein abundance increases in response to DNA replication stress	same	1.13223	0
YDR465C	RMT2	Arginine N5 methyltransferase; methylates ribosomal protein Rpl12 (L12) on Arg67; relative distribution to the nucleus increases upon DNA replication stress	same	0.593159	0
YIL097W	FYV10	Subunit of GID complex; involved in proteasome-dependent catabolite inactivation of gluconeogenic enzymes FBPase, PEPCK, and c-MDH; forms dimer with Rmd5p that is then recruited to GID Complex by Gid8p; contains a degenerate RING finger motif needed for GID complex ubiquitin ligase activity in vivo, as well as CTLH and CRA domains; plays role in anti-apoptosis; required for survival upon exposure…	same	1.58462	0
YDR391C	YDR391C	Putative protein of unknown function; possibly involved in zinc homeostasis; Bdf1p-dependent transcription induced by salt stress; green fluorescent protein (GFP)-fusion protein localizes to both the cytoplasm and the nucleus	same	1.40002	0
YKL095W	YJU2	Essential protein required for pre-mRNA splicing; associates transiently with the spliceosomal NTC ('nineteen complex') and acts after Prp2p to promote the first catalytic reaction of splicing	same	1.32022	0
YGL202W	ARO8	Aromatic aminotransferase I; expression is regulated by general control of amino acid biosynthesis; involved with Aro9p in production of kynurenic acid to detoxify excess tryptophan	same	1.11131	0
YEL072W	RMD6	Protein required for sporulation; localizes to the peroxisome	same	0.821634	0
YIL165C	YIL165C	Putative protein of unknown function; mutant exhibits mitophagy defects; in closely related species and other S. cerevisiae strain backgrounds YIL165C and adjacent ORF, YIL164C, likely constitute a single ORF encoding a nitrilase gene	same	0.878188	0
YGR240C	PFK1	Alpha subunit of heterooctameric phosphofructokinase; involved in glycolysis, indispensable for anaerobic growth, activated by fructose-2,6-bisphosphate and AMP, mutation inhibits glucose induction of cell cycle-related genes	same	1.42681	0
YIL006W	YIA6	Mitochondrial NAD+ transporter; involved in the transport of NAD+ into the mitochondria (see also YEA6); member of the mitochondrial carrier subfamily; disputed role as a pyruvate transporter; has putative mouse and human orthologs; YIA6 has a paralog, YEA6, that arose from the whole genome duplication; human NAD+ transporter MCART1/SLC25A51 functionally complements the yia6 yea6 double null muta…	same	1.30836	1
YDL102W	POL3	Catalytic subunit of DNA polymerase delta; responsible for most of lagging strand DNA synthesis; required for chromosomal DNA replication during mitosis and meiosis, intragenic recombination, repair of double strand DNA breaks, and DNA replication during nucleotide excision repair (NER)	same	0.740717	0
YGL131C	SNT2	Subunit of Snt2C complex, RING finger ubiquitin ligase (E3); physically associates with Ecm5p and Rpd3p; along with Ecm5p, recruits Rpd3p to small number of promoters; colocalizes with Ecm5p, independently of Rpd3p, to promoters of stress response genes upon oxidative stress; involved in ubiquitination, degradation of excess histones; interacts with Ubc4p; role in regulating genes encoding amine …	same	1.30277	0
YNL067W	RPL9B	Ribosomal 60S subunit protein L9B; homologous to mammalian ribosomal protein L9 and bacterial L6; RPL9B has a paralog, RPL9A, that arose from a single-locus duplication	same	1.24727	0
YKL185W	ASH1	Component of the Rpd3L histone deacetylase complex; zinc-finger inhibitor of HO transcription; mRNA is localized and translated in the distal tip of anaphase cells, resulting in accumulation of Ash1p in daughter cell nuclei and inhibition of HO expression; potential Cdc28p substrate	same	1.24881	0
YML032C	RAD52	Protein involved in homologous recombination; attenuates resection of DNA double-strand break ends and stimulates strand exchange by facilitating Rad51p binding to single-stranded DNA; anneals complementary single-stranded DNA; involved in the repair of double-strand breaks in DNA during vegetative growth and meiosis and UV induced sister chromatid recombination; phosphorylation by Cdc28p in G2/M…	same	1.21084	0
YBR278W	DPB3	Third-largest subunit of DNA polymerase II (DNA polymerase epsilon); required to maintain fidelity of chromosomal replication and also for inheritance of telomeric silencing; stabilizes the interaction of Pol epsilon with primer-template DNA, positively affecting the processivity of the polymerase and exonuclease activities of Pol epsilon; mRNA abundance peaks at the G1/S boundary of the cell cyc…	same	1.33106	0
YHR143W-A	RPC10	RNA polymerase subunit ABC10-alpha, found in RNA pol I, II, and III; relocalizes from nucleolus to cytoplasm upon DNA replication stress; localizes to the peroxisome in a Pex5p-dependent manner	same	0.715736	0
YKL042W	SPC42	Central plaque component of spindle pole body (SPB); involved in SPB duplication, may facilitate attachment of the SPB to the nuclear membrane	same	0.941877	0
YKL117W	SBA1	Co-chaperone that binds and regulates Hsp90 family chaperones; plays a role in determining prion variants; important for pp60v-src activity in yeast; homologous to the mammalian p23 proteins, and like p23 can regulate telomerase activity; protein abundance increases in response to DNA replication stress	same	1.46754	0
YJR108W	ABM1	Protein of unknown function; required for normal microtubule organization	same	1.90861	0
YDR151C	CTH1	mRNA binding protein, member of the CCCH zinc finger family; similar to mammalian Tis11 protein, which activates transcription and also has a role in mRNA degradation; functions with Tis11p in regulation of iron homeostasis; CTH1 has a paralog, TIS11, that arose from the whole genome duplication	same	1.35899	0
YNR034W	SOL1	Protein with a possible role in tRNA export; shows similarity to 6-phosphogluconolactonase non-catalytic domains but does not exhibit this enzymatic activity; homologous to Sol3p and Sol4p; SOL1 has a paralog, SOL2, that arose from the whole genome duplication; protein abundance increases in response to DNA replication stress	same	0.810859	0
YGL130W	CEG1	Guanylyltransferase involved in mRNA 5' capping; subunit of mRNA capping enzyme, which is a heterotetramer composed of two molecules of Ceg1p and a homodimer of Cet1p, the mRNA 5'-triphosphatase subunit; nuclear import of Ceg1p requires interaction with Cet1p; mammalian capping enzyme is a single bifunctional polypeptide; human homolog RNGTT can complement yeast ceg1 null mutant	same	0.775766	0
YML011C	RAD33	Protein involved in nucleotide excision repair; green fluorescent protein (GFP)-fusion protein localizes to the nucleus	same	0.994441	0
YGR013W	SNU71	Component of U1 snRNP required for mRNA splicing via spliceosome; yeast specific, no metazoan counterpart	same	1.08034	0
YDR263C	DIN7	Mitochondrial nuclease functioning in DNA repair and replication; modulates the stability of the mitochondrial genome, induced by exposure to mutagens, also induced during meiosis at a time nearly coincident with commitment to recombination; DIN7 has a paralog, EXO1, that arose from the whole genome duplication	same	1.18191	0
YDR486C	VPS60	Protein involved in late endosome to vacuole transport; cytoplasmic and vacuolar membrane protein; required for normal filament maturation during pseudohyphal growth; may function in targeting cargo proteins for degradation; interacts with Vta1p	same	0.650109	0
YHR193C	EGD2	Alpha subunit of the nascent polypeptide-associated complex (NAC); involved in protein sorting and translocation; associated with cytoplasmic ribosomes	same	1.70682	0
YOL015W	IRC10	Protein of unknown function; subunit of the leading edge protein (LEP) complex (Ssp1-Ady3-Don1-Irc10) that forms a ring-like structure at the leading edge of the prospore membrane during meiosis II; null mutant displays increased levels of spontaneous Rad52p foci	same	1.43313	0
YDR533C	HSP31	Methylglyoxalase that converts methylglyoxal to D-lactate; involved in oxidative stress resistance, diauxic shift, and stationary phase survival; has similarity to E. coli Hsp31 and C. albicans Glx3p; member of the DJ-1/ThiJ/PfpI superfamily, which includes human DJ-1 involved in Parkinson's disease and cancer; exists as a dimer and contains a putative metal-binding site; protein abundance increa…	same	1.45869	0
YLR313C	SPH1	Protein involved in shmoo formation and bipolar bud site selection; localizes to sites of polarized growth in a cell cycle dependent- and Spa2p-dependent manner, interacts with MAPKKs Mkk1p, Mkk2p, and Ste7p; SPH1 has a paralog, SPA2, that arose from the whole genome duplication	same	1.38492	0
YBR271W	EFM2	S-adenosylmethionine-dependent methyltransferase; seven-beta-strand lysine methyltransferase which dimethylates translation elongation factor EF2 (Eft1p and Eft2p) at lysine 613 and methylates EF3 (Yef3p) at lysine 187; green fluorescent protein (GFP)-fusion protein localizes to the cytoplasm; involved in regulation of translational termination; predicted involvement in ribosome biogenesis	same	0.938949	0
YAL041W	CDC24	Guanine nucleotide exchange factor (GEF) for Cdc42p; required for polarity establishment and maintenance, and mutants have morphological defects in bud formation and shmooing; relocalizes from nucleus to cytoplasm upon DNA replication stress; thermosensitivity of the cdc24-4 mutant in the presence of sorbitol is functionally complemented by human CDC42	same	0.999215	0
YGL078C	DBP3	RNA-Dependent ATPase, member of DExD/H-box family; involved in cleavage of site A3 within the ITS1 spacer during rRNA processing; not essential for growth, but deletion causes severe slow-growth phenotype	same	0.505975	0
YNL206C	RTT106	Histone chaperone; involved in regulation of chromatin structure in both transcribed and silenced chromosomal regions; affects transcriptional elongation; has a role in regulation of Ty1 transposition; interacts physically and functionally with Chromatin Assembly Factor-1 (CAF-1)	same	0.707666	0
YIR003W	AIM21	Subunit of a complex that associates with actin filaments; forms a complex with Tda2p that inhibits barbed end F-actin assembly; elevates actin monomer pools to increase endocytotic efficiency and to regulate the distribution of actin between cables and patches; Aim21p/Tda2p forms a larger complex with actin capping proteins Cap1p and Cap2p; involved in mitochondrial migration along actin filamen…	same	0.95842	0
YJR140C	HIR3	Subunit of the HIR complex; a nucleosome assembly complex involved in regulation of histone gene transcription; involved in position-dependent gene silencing and nucleosome reassembly; ortholog of human CABIN1 protein	same	1.2366	0
YCR102C	YCR102C	Putative quinone oxidoreductase; overexpression improves ethanol production and acid stress resistance; involved in copper metabolism; similar to Cochliobolus carbonum toxD gene	same	1.54149	0
YMR219W	ESC1	Protein involved in telomeric silencing; required for quiescent cell telomere hypercluster localization at nuclear membrane vicinity; interacts with PAD4-domain of Sir4p	same	1.0134	0
YGR267C	FOL2	GTP-cyclohydrolase I, catalyzes first step in folic acid biosynthesis; human homolog GCH1 is implicated in dopa-responsive dystonia (DRD), and can complement yeast null mutant	same	1.78578	0
YKL142W	MRP8	Protein of unknown function; undergoes sumoylation; transcription induced under cell wall stress; protein levels are reduced under anaerobic conditions; protein abundance increases in response to DNA replication stress; originally thought to be a mitochondrial ribosomal protein based on sequence analysis	same	0.944274	0
YNL108C	YNL108C	Protein phosphatase; similar to prokaryotic phosphotransfer enzymes; null mutant shows alterations in glucose metabolism; GFP-fusion protein localizes to the cytoplasm and nucleus; YNL108C has a paralog, TFC7, that arose from the whole genome duplication	same	0.599832	0
YPL181W	CTI6	Component of the Rpd3L histone deacetylase complex; relieves transcriptional repression by binding to the Cyc8p-Tup1p corepressor and recruiting the SAGA complex to the repressed promoter; contains a PHD finger domain	same	1.59723	0
YNL249C	MPA43	Protein of unknown function; the authentic, non-tagged protein is detected in highly purified mitochondria in high-throughput studies	same	1.40985	0
YGL050W	TYW3	tRNA methyltransferase required for synthesis of wybutosine; a modified guanosine found at the 3'-position adjacent to the anticodon of phenylalanine tRNA which supports reading frame maintenance by stabilizing codon-anticodon interactions	same	1.05093	0
YJR135W-A	TIM8	Mitochondrial intermembrane space protein; forms a complex with Tim13p that delivers a subset of hydrophobic proteins to the TIM22 complex for inner membrane insertion; homolog of human TIMM8A, implicated in Mohr-Tranebjaerg syndrome, also known as deafness-dystonia-optic neuronopathy (DDON) syndrome; human TIMM8A can complement yeast null mutant	same	0.77525	0
YNL201C	PSY2	Subunit of protein phosphatase PP4 complex; Pph3p and Psy2p form the active complex, Psy4p may provide additional substrate specificity; regulates recovery from the DNA damage checkpoint, the gene conversion- and single-strand annealing-mediated pathways of meiotic double-strand break repair and efficient Non-Homologous End-Joining (NHEJ) pathway; Pph3p and Psy2p localize to foci on meiotic chrom…	same	0.702001	0
YJL140W	RPB4	RNA polymerase II subunit B32; forms dissociable heterodimer with Rpb7p; Rpb4/7 dissociates from RNAPII as Ser2 CTD phosphorylation increases; Rpb4/7 regulates cellular lifespan via mRNA decay process; involved in recruitment of 3'-end processing factors to transcribing RNAPII complex, export of mRNA to cytoplasm under stress conditions; also involved in translation initiation	same	1.07891	0
YOR213C	SAS5	Subunit of the SAS complex (Sas2p, Sas4p, Sas5p); acetylates free histones and nucleosomes and regulates transcriptional silencing; stimulates Sas2p HAT activity	same	1.14654	0
YOR313C	SPS4	Protein whose expression is induced during sporulation; not required for sporulation; heterologous expression in E. coli induces the SOS response that senses DNA damage	same	1.34505	0
YOR019W	YOR019W	Protein of unknown function; may interact with ribosomes, based on co-purification experiments; YOR019W has a paralog, JIP4, that arose from the whole genome duplication	same	1.01324	0
YGR019W	UGA1	Gamma-aminobutyrate (GABA) transaminase; also known as 4-aminobutyrate aminotransferase; involved in the 4-aminobutyrate and glutamate degradation pathways; required for normal oxidative stress tolerance and nitrogen utilization; protein abundance increases in response to DNA replication stress	same	1.32203	0
YKR029C	SET3	Defining member of the SET3 histone deacetylase complex; which is a meiosis-specific repressor of sporulation genes; necessary for efficient transcription by RNAPII; one of two yeast proteins that contains both SET and PHD domains; SET3 has a paralog, SET4, that arose from the whole genome duplication	same	1.14945	0
YLR233C	EST1	TLC1 RNA-associated factor involved in telomere length regulation; recruitment subunit of telomerase; has G-quadruplex promoting activity required for telomere elongation; role in activating telomere-bound Est2p-TLC1-RNA; EST1 has a paralog, EBS1, that arose from the whole genome duplication	same	0.875299	0
YHR064C	SSZ1	Hsp70 protein that interacts with Zuo1p (a DnaJ homolog); interacts with Zuo1p to form a ribosome-associated complex that binds the ribosome via the Zuo1p subunit; also involved in pleiotropic drug resistance via sequential activation of PDR1 and PDR5; binds ATP	same	1.52968	0
YGR230W	BNS1	Protein of unknown function; FEAR network component that partially overlaps the function of SPO12 in promoting Cdc14p release from the nucleolus during early mitotic anaphase and mitotic exit; overexpression partially suppresses the meiotic defect of spo12; BNS1 has a paralog, SPO12, that arose from the whole genome duplication	same	1.40741	0
YHR090C	YNG2	Subunit of NuA4, an essential histone acetyltransferase complex; positions Piccolo NuA4 for efficient acetylation of histone H4 or histone H2A; relocalizes to the cytosol in response to hypoxia; similar to human tumor suppressor ING1 and its isoforms ING4 and ING5	same	1.3565	0
YBR165W	UBS1	Ubiquitin-conjugating enzyme suppressor that regulates Cdc34p; functions as a general positive regulator of Cdc34p activity; nuclear protein that may represent a link between nucleocytoplasmic transport and ubiquitin ligase activity	same	1.18396	0
YLR189C	ATG26	UDP-glucose:sterol glucosyltransferase; conserved enzyme involved in synthesis of sterol glucoside membrane lipids; in contrast to ATG26 from P. pastoris, S. cerevisiae ATG26 is not involved in autophagy	same	1.17178	0
YHL048C-A	YHL048C-A	Putative protein of unknown function; identified by expression profiling and mass spectrometry; localizes to the peroxisome in a Pex5p-dependent manner in oleate	same	1.4902	0
YGR288W	MAL13	MAL-activator protein; part of complex locus MAL1; nonfunctional in genomic reference strain S288C	same	0.971776	0
YOL012C	HTZ1	Histone variant H2AZ; exchanged for histone H2A in nucleosomes by the SWR1 complex; involved in transcriptional regulation through prevention of the spread of silent heterochromatin; Htz1p-containing nucleosomes facilitate RNA Pol II passage by affecting correct assembly and modification status of RNA Pol II elongation complexes and by favoring efficient nucleosome remodeling	same	1.27108	0
YMR053C	STB2	Protein that interacts with Sin3p in a two-hybrid assay; part of a large protein complex with Sin3p and Stb1p; STB2 has a paralog, STB6, that arose from the whole genome duplication	same	1.024	0
YNL167C	SKO1	Basic leucine zipper transcription factor of the ATF/CREB family; forms a complex with Tup1p and Cyc8p to both activate and repress transcription; cytosolic and nuclear protein involved in osmotic and oxidative stress responses	same	1.19952	0
YGL211W	NCS6	Protein required for uridine thiolation of Gln, Lys, and Glu tRNAs; required for the thiolation of uridine at the wobble position of Gln, Lys, and Glu tRNAs; has a role in urmylation and in invasive and pseudohyphal growth; inhibits replication of Brome mosaic virus in S. cerevisiae	same	1.03447	0
YIL084C	SDS3	Component of the Rpd3L histone deacetylase complex; required for its structural integrity and catalytic activity, involved in transcriptional silencing and required for sporulation; relocalizes to the cytosol in response to hypoxia; cells defective in SDS3 display pleiotropic phenotypes	same	1.63082	0
YBR049C	REB1	RNA polymerase I enhancer binding protein; DNA binding protein that binds to genes transcribed by both RNA polymerase I and RNA polymerase II; required for termination of RNA polymerase I transcription; Reb1p bound to DNA acts to block RNA polymerase II readthrough transcription	same	0.980986	0
YNL031C	HHT2	Histone H3; core histone protein required for chromatin assembly, part of heterochromatin-mediated telomeric and HM silencing; one of two identical histone H3 proteins (see HHT1); regulated by acetylation, methylation, and phosphorylation; H3K14 acetylation plays an important role in the unfolding of strongly positioned nucleosomes during repair of UV damage	same	1.28989	0
YOR027W	STI1	Evolutionarily-conserved Hsp90 cochaperone; regulates spatial organization of amyloid-like proteins in the cytosol, thereby buffering the proteotoxicity caused by amyloid-like proteins; interacts with the Ssa group of the cytosolic Hsp70 chaperones and activates Ssa1p ATPase activity; interacts with Hsp90 chaperones and inhibits their ATPase activity; homolog of mammalian Hop	same	0.741938	0
YDL045C	FAD1	Flavin adenine dinucleotide (FAD) synthetase; performs the second step in synthesis of FAD from riboflavin; mutation is functionally complemented by human FLAD1	same	1.26144	0
YPL008W	CHL1	Probable DNA helicase; involved in sister-chromatid cohesion and genome integrity and interstrand cross-link repair; interacts with ECO1 and CTF18; mutants are defective in silencing, rDNA recombination, aging and the heat shock response; FANCJ-like helicase family member; mutations in the human homolog, DDX11/ChLR1, cause Warsaw breakage syndrome	same	1.10033	0
YEL042W	GDA1	Guanosine diphosphatase located in the Golgi; involved in the transport of GDP-mannose into the Golgi lumen, converting GDP to GMP after mannose is transferred to substrates; null mutants are defective in sporulation and pre-meiotic S phase entry; orthologous to human ENTPD6, a meiosis-associated non-obstructive azoospermia (NOA) related gene identified in GWAS studies	same	1.18945	1
YNL001W	DOM34	Protein that facilitates ribosomal subunit dissociation; Dom34-Hbs1 complex and Rli1p have roles in dissociating inactive ribosomes to facilitate translation restart, particularly ribosomes stalled in 3' UTRs; required for RNA cleavage in no-go decay, but reports conflict on endonuclease activity; Pelota ortholog; protein abundance increases in response to DNA replication stress; DOM34 has a para…	same	1.99434	0
YBR101C	FES1	Hsp70 (Ssa1p) nucleotide exchange factor; required for the release of misfolded proteins from the Hsp70 system to the Ub-proteasome machinery for degradation; cytosolic homolog of Sil1p, which is the nucleotide exchange factor for BiP (Kar2p) in the endoplasmic reticulum; protein abundance increases in response to DNA replication stress	same	1.647	0
YLR298C	YHC1	Component of the U1 snRNP complex required for pre-mRNA splicing; putative ortholog of human U1C protein, which is involved in formation of a complex between U1 snRNP and the pre-mRNA 5' splice site	same	1.21228	0
YJR032W	CPR7	Peptidyl-prolyl cis-trans isomerase (cyclophilin); catalyzes the cis-trans isomerization of peptide bonds N-terminal to proline residues; binds to Hsp82p and contributes to chaperone activity; plays a role in determining prion variants	same	1.20074	0
YOR253W	NAT5	Subunit of protein N-terminal acetyltransferase NatA; NatA is comprised of Nat1p, Ard1p, and Nat5p; N-terminally acetylates many proteins, which influences multiple processes such as the cell cycle, heat-shock resistance, mating, sporulation, and telomeric silencing	same	1.37089	0
YJR090C	GRR1	F-box protein component of an SCF ubiquitin-ligase complex; modular substrate specificity factor which associates with core SCF (Cdc53p, Skp1p and Hrt1p/Rbx1p) to form the SCF(Grr1) complex; SCF(Grr1) acts as a ubiquitin-protein ligase directing ubiquitination of substrates such as: Gic2p, Mks1p, Mth1p, Cln1p, Cln2p and Cln3p; involved in carbon catabolite repression, glucose-dependent divalent c…	same	0.904549	0
YLR222C	UTP13	Nucleolar protein; component of the small subunit (SSU) processome containing the U3 snoRNA that is involved in processing of pre-18S rRNA	same	1.40527	0
YEL004W	YEA4	Uridine diphosphate-N-acetylglucosamine (UDP-GlcNAc) transporter; required for cell wall chitin synthesis; localized to the ER	same	1.35735	1
YMR164C	MSS11	Transcription factor; involved in regulation of invasive growth and starch degradation; controls the activation of FLO11 and STA2 in response to nutritional signals; forms a heterodimer with Flo8p that interacts with the Swi/Snf complex during transcriptional activation of FLO1, FLO11, and STA1	same	1.16343	0
YOR371C	GPB1	Multistep regulator of cAMP-PKA signaling; inhibits PKA downstream of Gpa2p and Cyr1p, thereby increasing cAMP dependency; promotes ubiquitin-dependent proteolysis of Ira2p; regulated by G-alpha protein Gpa2p; GPB1 has a paralog, GPB2, that arose from the whole genome duplication	same	1.81339	0
YER042W	MXR1	Methionine-S-sulfoxide reductase; involved in the response to oxidative stress; protects iron-sulfur clusters from oxidative inactivation along with MXR2; involved in the regulation of lifespan; reduced activity of human homolog implicated in Alzheimer disease	same	1.58103	0
YFR007W	YFH7	Putative kinase with similarity to the PRK/URK/PANK kinase subfamily; the PRK/URK/PANK subfamily of P-loop kinases is also known as phosphoribulokinase/uridine kinase/bacterial pantothenate kinase	same	1.38274	0
YGL017W	ATE1	Arginyl-tRNA-protein transferase; catalyzes post-translational conjugation of arginine to the amino termini of acceptor proteins which are then subject to degradation via the N-end rule pathway; may have a role in regulating stress response	same	1.08844	0
YKL019W	RAM2	Alpha subunit of farnesyltransferase and geranylgeranyltransferase-I; farnesyltransferase (Ram2p-Ram1p heterodimer) catalyzes the addition of 15-carbon isoprenoid farnesyl to substrate proteins containing a CAAX consensus motif; type I geranylgeranyltransferase (Ram2p-Cdc43p heterodimer) catalyzes the addition of the 20-carbon isoprenoid geranylgeranyl to substrate proteins containing a CaaL cons…	same	1.35491	0
YOL095C	HMI1	Mitochondrial inner membrane localized ATP-dependent DNA helicase; required for the maintenance of the mitochondrial genome; not required for mitochondrial transcription; has homology to E. coli helicase uvrD	same	1.22352	0
YMR268C	PRP24	Splicing factor that reanneals snRNPs during spliceosome recycling; reanneals U4 and U6 snRNPs	same	1.29654	0
YBR065C	ECM2	Pre-mRNA splicing factor; facilitates the cooperative formation of U2/U6 helix II in association with stem II in the spliceosome, function may be regulated by Slu7p	same	1.66635	0
YCR095C	OCA4	Cytoplasmic protein required for replication of Brome mosaic virus; S. cerevisiae is a model system for studying replication of positive-strand RNA viruses in their natural hosts	same	0.993463	0
YOR372C	NDD1	Transcriptional activator essential for nuclear division; localized to the nucleus; essential component of the mechanism that activates the expression of a set of late-S-phase-specific genes; turnover is tightly regulated during cell cycle and in response to DNA damage	same	1.08	0
YPL144W	POC4	Component of a heterodimeric Poc4p-Irc25p chaperone; involved in assembly of alpha subunits into the 20S proteasome; may regulate formation of proteasome isoforms with alternative subunits under different conditions; upregulates proteasome assembly in response to the unfolded protein response activated by mistargeting of proteins (UPRam)	same	1.23319	0
YGL090W	LIF1	Component of the DNA ligase IV complex; this complex mediates nonhomologous end joining in DNA double-strand break repair; sumoylated by Siz1p and Nfi1p SUMO ligases on Lys301; physically interacts with Dnl4p and Nej1p; homologous to mammalian XRCC4 protein	same	1.66744	0
YDL105W	NSE4	Component of the SMC5-SMC6 complex; this complex plays a key role in the removal of X-shaped DNA structures that arise between sister chromatids during DNA replication and repair	same	1.44879	0
YER089C	PTC2	Type 2C protein phosphatase (PP2C); dephosphorylates Hog1p to limit maximal osmostress induced kinase activity; dephosphorylates Ire1p to downregulate the unfolded protein response; dephosphorylates Cdc28p; inactivates the DNA damage checkpoint; PTC2 has a paralog, PTC3, that arose from the whole genome duplication	same	0.907607	0
YMR217W	GUA1	GMP synthase; highly conserved enzyme that catalyzes the second step in the biosynthesis of GMP from inosine 5'-phosphate (IMP); transcription is not subject to regulation by guanine but is negatively regulated by nutrient starvation; reduction-of-function mutation gua1-G388D causes changes in cellular guanine nucleotide pools, defects in general protein synthesis, and impaired translation of GCN…	same	1.07533	0
YLR007W	NSE1	Component of the SMC5-SMC6 complex; this complex plays a key role in the removal of X-shaped DNA structures that arise between sister chromatids during DNA replication and repair	same	0.797445	0
YML117W	NAB6	Putative RNA-binding protein; associates with mRNAs encoding cell wall proteins in high-throughput studies; deletion mutants display increased sensitivity to some cell wall disrupting agents; expression negatively regulated by cAMP	same	1.19739	0
YMR180C	CTL1	RNA 5'-triphosphatase, localizes to both the nucleus and cytoplasm; CTL1 has a paralog, CET1, that arose from the whole genome duplication	same	0.870219	0
YEL054C	RPL12A	Ribosomal 60S subunit protein L12A; rpl12a rpl12b double mutant exhibits slow growth and slow translation; homologous to mammalian ribosomal protein L12 and bacterial L11; RPL12A has a paralog, RPL12B, that arose from the whole genome duplication	same	1.51825	0
YHR185C	PFS1	Sporulation protein required for prospore membrane formation; required for prospore membrane formation at selected spindle poles; ensures functionality of all four spindle pole bodies during meiosis II; not required for meiotic recombination or meiotic chromosome segregation	same	0.604619	0
YMR102C	YMR102C	Sterol-binding beta-propeller protein; physically associates with sterol-binding StARkin domain-containing proteins Ysp2/Lam2/Ltc4 and Lam4/Ltc3; essential for retrograde transport of ergosterol from the plasma membrane to the endoplasmic reticulum at ER-PM contact sites; transcription is activated by paralogous transcription factors Yrm1p and Yrr1p along with genes involved in multidrug resistan…	same	1.44125	0
YJL010C	NOP9	Essential subunit of U3-containing 90S preribosome; involved in production of 18S rRNA and assembly of small ribosomal subunit; also part of pre-40S ribosome and required for its export into cytoplasm; binds RNA and contains pumilio domain	same	1.11573	0
YDL239C	ADY3	Protein required for spore wall formation; subunit of leading edge protein (LEP) complex (Ssp1-Ady3-Don1-Irc10) that forms ring-like structure at leading edge of prospore membrane during meiosis II; mediates assembly of LEP complex, formation of ring-like structure via interaction with spindle pole body components, and prospore membrane maturation; potentially phosphorylated by Cdc28p; ADY3 has a…	same	1.54341	0
YJR041C	URB2	Protein required for normal metabolism of the rRNA primary transcript; nucleolar protein; proposed to be involved in ribosome biogenesis	same	1.03402	0
YPL126W	NAN1	U3 snoRNP protein; component of the small (ribosomal) subunit (SSU) processosome containing U3 snoRNA; required for the biogenesis of18S rRNA	same	0.788862	0
YLR054C	OSW2	Protein of unknown function reputedly involved in spore wall assembly	same	1.61084	0
YDR031W	MIX14	Mitochondrial intermembrane space protein of unknown function; required for normal oxygen consumption; contains twin cysteine-x9-cysteine motifs; protein abundance increases in response to DNA replication stress	same	1.75261	0
YNL307C	MCK1	Dual-specificity ser/thr and tyrosine protein kinase; roles in chromosome segregation, meiotic entry, genome stability, phosphorylation-dependent protein degradation (Rcn1p and Cdc6p), inhibition of protein kinase A, transcriptional regulation, inhibition of RNA pol III, calcium stress and inhibition of Clb2p-Cdc28p after nuclear division; MCK1 has a paralog, YGK3, that arose from the whole genom…	same	1.29845	0
YNL079C	TPM1	Major isoform of tropomyosin; binds to and stabilizes actin cables and filaments, which direct polarized cell growth and the distribution of several organelles; acetylated by the NatB complex and acetylated form binds actin most efficiently; TPM1 has a paralog, TPM2, that arose from the whole genome duplication	same	1.01795	0
YDR471W	RPL27B	Ribosomal 60S subunit protein L27B; homologous to mammalian ribosomal protein L27, no bacterial homolog; RPL27B has a paralog, RPL27A, that arose from the whole genome duplication	same	1.39502	0
YOL064C	MET22	Bisphosphate-3'-nucleotidase; involved in salt tolerance and methionine biogenesis; dephosphorylates 3'-phosphoadenosine-5'-phosphate and 3'-phosphoadenosine-5'-phosphosulfate, intermediates of the sulfate assimilation pathway; human homolog BPNT1 complements yeast null mutant	same	1.49098	0
YNL244C	SUI1	Translation initiation factor eIF1; component of complex involved in recognition of initiator codon; modulates translation accuracy at initiation phase by discriminating against suboptimal initiation sites to prevent excessive uORF translation genome-wide	same	1.70813	0
YOR078W	BUD21	Component of small ribosomal subunit (SSU) processosome; this complex contains U3 snoRNA; required at post-transcriptional step for efficient retrotransposition; absence results in decreased Ty1 Gag:GFP protein levels; originally isolated as bud-site selection mutant that displays a random budding pattern	same	1.03361	0
YKL001C	MET14	Adenylylsulfate kinase; required for sulfate assimilation and involved in methionine metabolism; human homolog PAPSS2 complements yeast null mutant	same	1.29522	0
YOR160W	MTR10	Nuclear import receptor; mediates the nuclear localization of proteins involved in mRNA-nucleus export; promotes dissociation of mRNAs from the nucleus-cytoplasm mRNA shuttling protein Npl3p; required for retrograde import of mature tRNAs; relocalizes from cytoplasm to the nuclear periphery upon DNA replication stress	same	1.67653	0
YDR060W	MAK21	Constituent of 66S pre-ribosomal particles; required for large (60S) ribosomal subunit biogenesis; acts as part of a Mak21p-Noc2p-Rrp5p module that associates with nascent pre-rRNA during transcription and has a role in bigenesis of the large ribosomal subunit; involved in nuclear export of pre-ribosomes; required for maintenance of dsRNA virus; homolog of human CAATT-binding protein	same	1.44131	0
YNL056W	OCA2	Protein of unknown function; similar to predicted tyrosine phosphatases Oca1p and Siw14p; green fluorescent protein (GFP)-fusion protein localizes to the cytoplasm; YNL056W is not an essential gene	same	1.46894	0
YFL027C	GYP8	GTPase-activating protein for yeast Rab family members; Ypt1p is the preferred in vitro substrate but also acts on Sec4p, Ypt31p and Ypt32p; involved in the regulation of ER to Golgi vesicle transport	same	0.860335	1
YGL173C	XRN1	Evolutionarily-conserved 5'-3' exonuclease; deNADding enzyme that modulates mitochondrial NAD-capped RNA; component of cytoplasmic P- bodies involved in mRNA decay; enters nucleus, positively regulates transcription initiation and elongation; involved in microtubule-mediated processes, filamentous growth, ribosomal RNA maturation, telomere maintenance, and turnover of tRNA introns; negative regul…	same	0.858127	0
YGR030C	POP6	Subunit of RNase MRP, nuclear RNase P and telomerase; forms a soluble heterodimer with Pop7p that binds P3 domain of RNase MRP and RNase P RNAs; RNase MRP cleaves pre-rRNA, nuclear RNase P cleaves tRNA precursors to generate mature 5' ends and facilitates turnover of nuclear RNAs, while telomerase replenishes telomeric DNA; relocalizes to the cytosol in response to hypoxia	same	1.92077	0
YNR063W	YNR063W	Putative zinc-cluster transcription factor; involved in utilization of iron-transporting siderophore pulcherrimin	same	0.888321	1
YPR129W	SCD6	Repressor of translation initiation; binds eIF4G through its RGG domain and inhibits recruitment of the preinitiation complex; also contains an Lsm domain; may have a role in RNA processing; overproduction suppresses null mutation in clathrin heavy chain gene CHC1; forms cytoplasmic foci upon DNA replication stress	same	0.83951	0
YOL094C	RFC4	Subunit of heteropentameric Replication factor C (RF-C); which is a DNA binding protein and ATPase that acts as a clamp loader of the proliferating cell nuclear antigen (PCNA) processivity factor for DNA polymerases delta and epsilon; relocalizes to the cytosol in response to hypoxia	same	1.41103	0
YLR262C-A	TMA7	Protein of unknown function that associates with ribosomes; null mutant exhibits translation defects, altered polyribosome profiles, and resistance to the translation inhibitor anisomcyin; protein abundance increases in response to DNA replication stress	same	1.12133	0
YNL255C	GIS2	Translational activator for mRNAs with internal ribosome entry sites; associates with polysomes and binds to a specific subset of mRNAs; localizes to RNA processing bodies (P bodies) and to stress granules; may have a role in translation regulation under stress conditions; ortholog of human ZNF9/CNBP, a gene involved in myotonic dystrophy type 2	same	0.6416	0
YIR035C	YIR035C	Putative cytoplasmic short-chain dehydrogenase/reductase	same	0.990091	0
YBR053C	YBR053C	Putative protein of unknown function; induced by cell wall perturbation	same	0.504136	0
YLR172C	DPH5	Methyltransferase required for synthesis of diphthamide; diphthamide is a modified histidine residue of translation elongation factor 2 (Eft1p or Eft2p); not essential for viability; GFP-Dph5p fusion protein localizes to the cytoplasm	same	1.08868	0
YEL055C	POL5	Protein involved in 60S assembly and pre-40S AFs recycling; has sequence similarity to human MybBP1A and weak sequence similarity to B-type DNA polymerases; not required for chromosomal DNA replication	same	0.993506	0
YGL070C	RPB9	RNA polymerase II subunit B12.6; contacts DNA; mutations affect transcription start site selection and fidelity of transcription	same	1.62097	0
YOR134W	BAG7	Rho GTPase activating protein (RhoGAP); stimulates the intrinsic GTPase activity of Rho1p, which plays a bud growth by regulating actin cytoskeleton organization and cell wall biosynthesis, resulting in the downregulation of Rho1p; structurally and functionally related to Sac7p; BAG7 has a paralog, SAC7, that arose from the whole genome duplication	same	1.38962	0
YGR054W	YGR054W	Eukaryotic initiation factor eIF2A; associates specifically with both 40S subunits and 80 S ribosomes, and interacts genetically with both eIF5b and eIF4E; homologous to mammalian eIF2A	same	0.748575	0
YER085C	YER085C	Putative protein of unknown function	same	1.30571	0
YDR185C	UPS3	Mitochondrial protein of unknown function; similar to Ups1p and Ups2p which are involved in regulation of mitochondrial cardiolipin and phosphatidylethanolamine levels; null is viable but interacts synthetically with ups1 and ups2 mutations; UPS3 has a paralog, UPS2, that arose from the whole genome duplication	same	1.05528	0
YGR108W	CLB1	B-type cyclin involved in cell cycle progression; activates Cdc28p to promote the transition from G2 to M phase; accumulates during G2 and M, then targeted via a destruction box motif for ubiquitin-mediated degradation by the proteasome; CLB1 has a paralog, CLB2, that arose from the whole genome duplication	same	1.94703	0
YPR060C	ARO7	Chorismate mutase; catalyzes the conversion of chorismate to prephenate to initiate the tyrosine/phenylalanine-specific branch of aromatic amino acid biosynthesis	same	1.24274	0
YOR265W	RBL2	Protein involved in microtubule morphogenesis; required for protection from excess free beta-tubulin; proposed to be involved the folding of beta-tubulin; similar to mouse beta-tubulin cofactor A; protein abundance increases in response to DNA replication stress	same	1.22384	0
YJR085C	YJR085C	Mitochondrial protein of unknown function; GFP-fusion protein is induced in response to the DNA-damaging agent MMS; the authentic, non-tagged protein is detected in highly purified mitochondria in high-throughput studies; protein abundance increases in response to DNA replication stress	same	1.01294	1
YLR424W	SPP382	Essential protein that forms a dimer with Ntr2p; also forms a trimer, with Ntr2p and Prp43p, that is involved in spliceosome disassembly; found also in a multisubunit complex with the splicing factor Clf1p; suppressor of prp38-1 mutation	same	1.46455	0
YKR010C	TOF2	Protein required for rDNA silencing and mitotic rDNA condensation; stimulates Cdc14p phosphatase activity and biphasic release to promote rDNA repeat segregation; required for condensin recruitment to the replication fork barrier site; TOF2 has a paralog, NET1, that arose from the whole genome duplication	same	1.7851	0
YNL233W	BNI4	Targeting subunit for Glc7p protein phosphatase; localized to the bud neck, required for localization of chitin synthase III to the bud neck via interaction with the chitin synthase III regulatory subunit Skt5p; phosphorylation by Slt2p and Kss1p involved in regulating Bni4p in septum assembly	same	0.983113	0
YMR299C	DYN3	Dynein light intermediate chain (LIC); localizes with dynein, null mutant is defective in nuclear migration	same	1.06994	0
YNL023C	FAP1	Protein that binds to Fpr1p; confers rapamycin resistance by competing with rapamycin for Fpr1p binding; accumulates in the nucleus upon treatment of cells with rapamycin; has similarity to D. melanogaster shuttle craft and human NFX1	same	1.17414	0
YHR020W	YHR020W	Prolyl-tRNA synthetase; N-terminal domain shows weak homology to prokaryotic posttransfer editing domain, but does not possess posttransfer editing activity; may interact with ribosomes, based on co-purification experiments	same	1.02588	0
YGL215W	CLG1	Cyclin-like protein that interacts with Pho85p; has sequence similarity to G1 cyclins PCL1 and PCL2	same	0.938507	0
YHR080C	LAM4	Sterol-binding protein that localizes to puncta in the cortical ER; sterol binding occurs via two StART-like domains; one of six StART-like domain-containing proteins in yeast that may be involved in intracellular sterol transfer between membranes; conserved across eukaryotes; has both GRAM and StART-like (VASt) domains; the authentic, non-tagged protein is detected in highly purified mitochondri…	same	1.07852	1
YKL121W	DGR2	Protein of unknown function; null mutant is resistant to 2-deoxy-D-glucose and displays abnormally elongated buds; DGR2 has a paralog, YMR102C, that arose from the whole genome duplication	same	1.12736	0
YOL070C	NBA1	Protein involved in axial bud site selection; prevents repolarization of cells at previous division sites; recruited by Aim44p and Nap1p to the cell cortex and to cytokinesis remnants (bud scars) where it prevents Rsr1p-mediated activation of Cdc24p, the Cdc42p GEF; localizes to the cytoplasm, and the cell division site prior to being stably recruited to cytokinesis remnants; establishes the tran…	same	1.06977	0
YKL038W	RGT1	Glucose-responsive transcription factor; regulates expression of several glucose transporter (HXT) genes in response to glucose; binds to promoters and acts both as a transcriptional activator and repressor; recruits Tup1p/Cyc8p to target gene promoters; RGT1 has a paralog, EDS1, that arose from the whole genome duplication	same	1.88231	1
YJL164C	TPK1	cAMP-dependent protein kinase catalytic subunit; role in nutrient-stimulated growth via Ras-cAMP signaling; inhibited by regulatory subunit Bcy1p in cAMPs absence; phosphorylates and inhibits Whi3p to promote G1/S phase passage; phosphorylates Nej1p to regulate nonhomologous end joining (NHEJ); impairs mitochondrial import of pre-Tom40p via phosphorylation under non-respiratory conditions; partia…	same	1.50481	0
YLR068W	FYV7	Nucleolar protein required for maturation of 18S rRNA; required for survival upon exposure to K1 killer toxin	same	1.28285	0
YIL010W	DOT5	Nuclear thiol peroxidase; functions as an alkyl-hydroperoxide reductase during post-diauxic growth	same	1.32279	0
YJL218W	YJL218W	Mitochondrial protein, putative acetyltransferase; similar to bacterial galactoside O-acetyltransferases; induced by oleate in OAF1/PIP2-dependent manner; promoter contains oleate response element consensus sequence; mutation decreases salt tolerance; non-essential gene	same	0.746099	0
YJL125C	GCD14	Subunit of tRNA (1-methyladenosine) methyltransferase; required, along with Gcd10p, for the modification of the adenine at position 58 in tRNAs, especially tRNAi-Met; first identified as a negative regulator of GCN4 expression	same	1.35286	0
YGR169C-A	LSO2	Ribosome-associated protein; required for global translational elongation after recovery from stationary phase due to starvation; crosslinks to the 25S rRNA near the A site that overlaps the GTPase activation center, and to tRNAs; possible role in the iron deprivation response; localizes to the nucleus and cytoplasm, with enhanced nuclear localization under iron-replete conditions; null mutant ex…	same	1.15038	0
YDL108W	KIN28	Ser/Thr protein kinase and subunit of TFIIK, a TFIIH subassembly; phosphorylates the C-terminal domain (CTD) of RNAPII (Ser5 and Ser7); facilitates recruitment of mRNA 5'-capping and polyadenylation factors to the RNAPII holoenzyme complex; minor role in RNAPII transcription; role in RNAPI transcription; regulates Atg1p kinase complex assembly during nitrogen starvation induced autophagy; associa…	same	1.75635	0
YLR024C	UBR2	Cytoplasmic ubiquitin-protein ligase (E3); component of the Mub1p-Ubr2p-Rad6p ubiquitin ligase complex required for the ubiquitination and degradation of Rpn4p; mediates formation of the ternary complex	same	0.806867	0
YDR017C	KCS1	Inositol hexakisphosphate and inositol heptakisphosphate kinase; generation of high energy inositol pyrophosphates by Kcs1p is required for many processes such as vacuolar biogenesis, stress response, RNA polymerase I-mediated rRNA transcription and telomere maintenance; inositol hexakisphosphate is also known as IP6; inositol heptakisphosphate is also known as IP7	same	1.36789	0
YER038C	KRE29	Subunit of the SMC5-SMC6 complex; this complex is involved in removal of X-shaped DNA structures that arise between sister chromatids during DNA replication and repair; heterozygous mutant shows haploinsufficiency in K1 killer toxin resistance	same	1.83299	0
YFR037C	RSC8	Component of the RSC chromatin remodeling complex; essential for viability and mitotic growth; homolog of SWI/SNF subunit Swi3p, but unlike Swi3p, does not activate transcription of reporters	same	1.59126	0
YPR098C	YPR098C	Mitochondrial protein of unknown function; localized to the mitochondrial outer membrane	same	1.17288	1
YFL022C	FRS2	Alpha subunit of cytoplasmic phenylalanyl-tRNA synthetase; forms a tetramer with Frs1p to form active enzyme; evolutionarily distant from mitochondrial phenylalanyl-tRNA synthetase based on protein sequence, but substrate binding is similar	same	1.40614	0
YJL203W	PRP21	Subunit of the SF3a splicing factor complex; required for spliceosome assembly	same	1.39062	0
YDL182W	LYS20	Homocitrate synthase isozyme and functions in DNA repair; catalyzes the condensation of acetyl-CoA and alpha-ketoglutarate to form homocitrate, which is the first step in the lysine biosynthesis pathway; LYS20 has a paralog, LYS21, that arose from the whole genome duplication	same	1.14889	0
YGL159W	YGL159W	Putative protein of unknown function; deletion mutant has no detectable phenotype	same	1.83927	0
YLR438W	CAR2	L-ornithine transaminase (OTAse); catalyzes the second step of arginine degradation, expression is dually-regulated by allophanate induction and a specific arginine induction process; not nitrogen catabolite repression sensitive; protein abundance increases in response to DNA replication stress; human homolog OAT complements yeast null mutant	same	1.35489	0
YNL186W	UBP10	Ubiquitin-specific protease, deubiquitinates Ub-protein moieties; interacts with proteins that function in rRNA production and ribosome biogenesis via its intrinsically disordered regions; stabilizes Rpa190p by deubiquitination; controls PCNA deubiquitylation; may regulate silencing by acting on Sir4p; involved in posttranscriptionally regulating Gap1p, possibly other transporters; localized to t…	same	1.98743	0
YCR079W	PTC6	Mitochondrial type 2C protein phosphatase (PP2C); has similarity to mammalian PP1Ks; involved in mitophagy; null mutant is sensitive to rapamycin and has decreased phosphorylation of the Pda1 subunit of pyruvate dehydrogenase	same	1.52483	0
YCR105W	ADH7	NADPH-dependent medium chain alcohol dehydrogenase; has broad substrate specificity; member of the cinnamyl family of alcohol dehydrogenases; may be involved in fusel alcohol synthesis or in aldehyde tolerance	same	0.968147	0
YBR072C-A	YBR072C-A	Putative protein of unknown function; identified by fungal homology and RT-PCR	same	1.16153	0
YDL188C	PPH22	Catalytic subunit of protein phosphatase 2A, PP2A; functionally redundant with Pph21p; C-terminally methylated; forms alternate complexes with several regulatory subunits; involved in signal transduction and regulation of mitosis; protein abundance increases in response to DNA replication stress; dephosphorylates Tel1p/Mec1p-phosphorylated Cdc13p to promote telomerase release from telomeres at G2…	same	1.20588	0
YPL047W	SGF11	Integral subunit of SAGA histone acetyltransferase complex; regulates transcription of a subset of SAGA-regulated genes, required for the Ubp8p association with SAGA and for H2B deubiquitylation	same	1.62752	0
YEL057C	SDD1	Protein of unknown function; overproduction suppresses lethality due to expression of the dominant PET9 allele AAC2-A128P; may have a role in telomere maintenance; target of UME6 regulation	same	1.52544	0
YKR031C	SPO14	Phospholipase D; catalyzes the hydrolysis of phosphatidylcholine, producing choline and phosphatidic acid; involved in Sec14p-independent secretion; required for meiosis and spore formation; differently regulated in secretion and meiosis; participates in transcription initiation and/or early elongation of specific genes; interacts with 'foot domain' of RNA polymerase II; deletion results in abnor…	same	1.09468	0
YCL058W-A	ADF1	Transcriptional repressor encoded by the FYV5 antisense strand; negatively regulates transcription of FYV5 by binding to the promoter on the sense strand	same	1.02019	0
YDL006W	PTC1	Type 2C protein phosphatase (PP2C); dephosphorylates Hog1p, inactivating the osmosensing MAPK cascade; involved in Fus3p activation during pheromone response; deletion affects precursor tRNA splicing, mitochondrial inheritance, and sporulation; involved in myosin-V dependent inheritance of mitochondria, peroxisomes, vacuoles and secretory vesicles; localizes to the nucleus, cytoplasm and peroxiso…	same	0.52145	0
YFL052W	ZNF1	Zinc cluster transcription factor that regulates respiratory growth; binds to promoters of genes involved in respiration, gluconeogenesis, and the glyoxylate shunt; required for normal carbon source utilization and adaptation to pH, osmotic and ethanol stress especially during non-fermentative metabolism	same	1.17455	0
YLR176C	RFX1	Major transcriptional repressor of DNA-damage-regulated genes; recruits repressors Tup1p and Cyc8p to their promoters; involved in DNA damage and replication checkpoint pathway; similar to a family of mammalian DNA binding RFX1-4 proteins	same	0.954722	0
YNR014W	YNR014W	Putative protein of unknown function; expression is cell-cycle regulated, Azf1p-dependent, and heat-inducible; YNR014W has a paralog, YMR206W, that arose from the whole genome duplication	same	0.854935	0
YNL092W	YNL092W	S-adenosylmethionine-dependent protein methyltransferase; capable of automethylation; member of the seven beta-strand family; YNL092W is not an essential gene	same	0.999748	0
YIL122W	POG1	DNA-binding transcriptional activator; involved in cell cycle regulation; overexpression promotes recovery from pheromone induced arrest via CLN1/2 transcription, induction of of IME1 during sporulation, and suppression of stress sensitivity resulting from mutation of the E3 ubiquitin ligase Rsp5p; binds upstream of BAR1 and cell cycle-related genes; phosphorylated form may be ubiquitinated by Dm…	same	1.57347	0
YDR073W	SNF11	Subunit of the SWI/SNF chromatin remodeling complex; involved in transcriptional regulation; interacts with a highly conserved 40-residue sequence of Snf2p; relocates to the cytosol under hypoxic conditions	same	0.528013	0
YDL076C	RXT3	Component of the Rpd3L histone deacetylase complex; involved in histone deacetylation; protein abundance increases in response to DNA replication stress	same	1.65305	0
YHR152W	SPO12	Nucleolar protein of unknown function; positive regulator of mitotic exit; involved in regulating release of Cdc14p from the nucleolus in early anaphase, may play similar role in meiosis; SPO12 has a paralog, BNS1, that arose from the whole genome duplication	same	1.169	0
YHR009C	TDA3	Putative oxidoreductase involved in late endosome to Golgi transport; physical and genetical interactions with Btn2p; null mutant is viable, has extended S phase, and sensitive to expression of top1-T722A allele; similar to human FOXRED1	same	1.20033	1
YNL172W	APC1	Largest subunit of the Anaphase-Promoting Complex/Cyclosome; APC/C is a ubiquitin-protein ligase required for degradation of anaphase inhibitors, including mitotic cyclins, during the metaphase/anaphase transition; component of the platform domain of the APC/C, based on structural analysis; localizes to nuclear foci that become diffuse upon DNA replication stress	same	0.977303	1
YBL103C	RTG3	bHLH/Zip transcription factor for retrograde (RTG) and TOR pathways; forms a complex with another bHLH/Zip protein, Rtg1p, to activate the pathways; target of Hog1p	same	1.41045	0
YJL013C	MAD3	Subunit of spindle-assembly checkpoint complex; involved in delaying anaphase onset in cells with defects in mitotic spindle assembly; pseudosubstrate inhibitor of APC(Cdc20), the anaphase promoting complex involved in securin (Pds1p) turnover; MAD3 has a paralog, BUB1, that arose from the whole genome duplication	same	1.14725	0
YMR222C	FSH2	Putative serine hydrolase that localizes to the cytoplasm; sequence is similar to S. cerevisiae Fsh1p and Fsh3p and the human candidate tumor suppressor OVCA2	same	0.940478	0
YJR036C	HUL4	Protein with similarity to hect domain E3 ubiquitin-protein ligases; not essential for viability; found in association with Trf4 in TRAMP complex	same	1.67707	1
YDL037C	BSC1	Protein of unconfirmed function; similar to cell surface flocculin Flo11p; ORF exhibits genomic organization compatible with a translational readthrough-dependent mode of expression; in W303 strain one continuous open reading frame comprising of YDL037C, the intergenic region and YDL039C encodes the gene IMI1	same	1.34821	0
YGR212W	SLI1	N-acetyltransferase; confers resistance to the sphingolipid biosynthesis inhibitor myriocin (ISP-1) by converting it into N-acetyl-myriocin, co-operates with Ypk1p in mediating resistance to myriocin	same	1.6455	0
YPL064C	CWC27	Component of a complex containing Cef1p; putatively involved in pre-mRNA splicing; has similarity to S. pombe Cwf27p; protein abundance increases in response to DNA replication stress	same	1.0931	0
YGR173W	RBG2	Protein with a role in translation; forms a complex with Gir2p; has similarity to mammalian developmentally regulated GTP-binding protein	same	1.82521	0
YLR021W	IRC25	Component of a heterodimeric Poc4p-Irc25p chaperone; involved in assembly of alpha subunits into the 20S proteasome; may regulate formation of proteasome isoforms with alternative subunits under different conditions; upregulates proteasome assembly in response to the unfolded protein response activated by mistargeting of proteins (UPRam)	same	0.822061	0
YHR197W	RIX1	Component of the Rix1 complex and possibly pre-replicative complexes; required for processing of ITS2 sequences from 35S pre-rRNA; component of the pre-60S ribosomal particle with the dynein-related AAA-type ATPase Mdn1p; required for pre-replicative complex (pre-RC) formation and maintenance during DNA replication licensing; relocalizes to the cytosol in response to hypoxia; essential gene	same	1.01088	0
YGR063C	SPT4	Spt4p/5p (DSIF) transcription elongation factor complex subunit; the Spt4/5 complex binds to ssRNA in a sequence-specific manner, and along with RNAP I and II has multiple roles regulating transcriptional elongation, RNA processing, quality control, and transcription-coupled repair; localizes to kinetochores and heterochromatin, influencing chromosomal dynamics and silencing; required for transcr…	same	0.78463	0
YNL288W	CAF40	Component of the CCR4-NOT transcriptional complex; evolutionarily conserved; involved in controlling mRNA initiation, elongation, and degradation; binds Cdc39p	same	1.83789	0
YDR044W	HEM13	Coproporphyrinogen III oxidase; oxygen-requiring enzyme that catalyzes sixth step in heme biosynthetic pathway; transcription is repressed by oxygen and heme (via Rox1p and Hap1p); human homolog CPOX can complement yeast mutant and allow growth of haploid null after sporulation of a heterozygous diploid	same	1.42797	0
YDL056W	MBP1	Transcription factor; involved in regulation of cell cycle progression from G1 to S phase, forms a complex with Swi6p that binds to MluI cell cycle box regulatory element in promoters of DNA synthesis genes	same	0.916355	0
YDR425W	SNX41	Sorting nexin; involved in the retrieval of late-Golgi SNAREs from the post-Golgi endosome to the trans-Golgi network; interacts with Snx4p	same	1.34716	0
YDR523C	SPS1	STE20-family GCKIII protein kinase; required for prospore membrane closure, efficient spore packaging, and localization of enzymes involved in spore wall synthesis; component of a non-canonical Hippo pathway with Cdc15p involved in spindle disassembly and sustained release of Cdc14p during anaphase II; forms a complex with Cdc15p; phosphorylation requires Cdc15p; required for Ssp1p phosphorylatio…	same	1.19605	0
YDR314C	RAD34	Protein involved in nucleotide excision repair (NER); homologous to RAD4	same	1.55604	0
YOR189W	IES4	Component of the INO80 chromatiin remodeling complex; target of the Mec1p/Tel1p DNA damage signaling pathway; proposed to link chromatin remodeling to replication checkpoint responses	same	1.66849	0
YJL216C	IMA5	Alpha-glucosidase; specificity for isomaltose, maltose, and palatinose, but not alpha-methylglucoside; most distant member of the IMA isomaltase family, but with similar catalytic properties as Ima1p and Ima2p; not required for isomaltose utilization, but Ima5p overexpression allows the ima1 null mutant to grow on isomaltose; can cleave alpha-1,3 linkage of nigerose and turanose and alpha-1,5 lin…	same	1.62391	0
YNL004W	HRB1	Poly(A+) RNA-binding protein; key surveillance factor for the selective export of spliced mRNAs from the nucleus to the cytoplasm; preference for intron-containing genes; similar to Npl3p; HRB1 has a paralog, GBP2, that arose from the whole genome duplication	same	1.46982	0
YMR303C	ADH2	Glucose-repressible alcohol dehydrogenase II; catalyzes the conversion of ethanol to acetaldehyde; involved in the production of certain carboxylate esters; regulated by ADR1	same	1.59626	0
YLL049W	LDB18	Component of the dynactin complex; dynactin is required for dynein activity; null mutant exhibits defects in nuclear migration and spindle orientation and has reduced affinity for alcian blue dye; has homology to mammalian dynactin subunit p24	same	1.12453	0
YDR446W	ECM11	Meiosis-specific protein; component of the Synaptonemal Complex (SC) along with Gmc2p; required for efficient crossover formation and for the efficient loading of the SC transverse filament protein, Zip1p; is SUMOlytaed in a Gmc2p manner, and SUMOylation is required for its function in meiosis; GFP fusion protein is present in discrete clusters in the nucleus throughout mitosis; may be involved i…	same	1.0167	0
YPL225W	YPL225W	Protein of unknown function; may interact with ribosomes, based on co-purification experiments; green fluorescent protein (GFP)-fusion protein localizes to the cytoplasm; protein abundance increases in response to DNA replication stress	same	1.2325	0
YDL074C	BRE1	E3 ubiquitin ligase; forms heterodimer with Rad6p to regulate K63 polyubiquitination in response to oxidative stress and to monoubiquinate histone H2B-K123, which is required for the subsequent methylation of histone H3-K4 and H3-K79; required for DSBR, transcription, silencing, and checkpoint control; interacts with RNA-binding protein Npl3p, linking histone ubiquitination to mRNA processing; Br…	same	0.905848	0
YKL101W	HSL1	Nim1p-related protein kinase; septin-binding kinase that localizes to the bud neck septin ring and regulates the morphogenesis checkpoint; phosphorylates Hsl7p and cooperates with Elm1p to recruit Hsl7p to the mother-bud neck, as a prerequisite for the subsequent recruitment, phosphorylation, and degradation of Swe1p; autophosphorylation enhances interactions with Hsl7p	same	0.92616	1
YOR058C	ASE1	Mitotic spindle midzone-localized microtubule bundling protein; microtubule-associated protein (MAP) family member; required for spindle elongation and stabilization; undergoes cell cycle-regulated degradation by anaphase promoting complex; potential Cdc28p substrate; relative distribution to microtubules decreases upon DNA replication stress	same	1.72244	0
YJL146W	IDS2	Protein involved in modulation of Ime2p activity during meiosis; appears to act indirectly to promote Ime2p-mediated late meiotic functions; found in growing cells and degraded during sporulation	same	0.862482	0
YHR022C-A	YHR022C-A	Putative protein of unknown function; identified by gene-trapping, microarray-based expression analysis, and genome-wide homology searching	same	1.56602	0
YPR031W	NTO1	Subunit of the NuA3 histone acetyltransferase complex; this complex acetylates histone H3; contains PHD finger domain that interacts with methylated histone H3	same	1.79069	0
YJR130C	STR2	Cystathionine gamma-synthase, converts cysteine into cystathionine; STR2 has a paralog, YML082W, that arose from the whole genome duplication	same	1.50109	0
YGL248W	PDE1	Low-affinity cyclic AMP phosphodiesterase; controls glucose and intracellular acidification-induced cAMP signaling, target of the cAMP-protein kinase A (PKA) pathway; glucose induces transcription and inhibits translation	same	0.646807	0
YOR020W-A	YOR020W-A	Mitochondrial protein of unknown function; conserved in A. gossypii; authentic, non-tagged protein is detected in highly purified mitochondria in high-throughput studies	same	1.2801	0
YDR461C-A	YDR461C-A	Putative cytosolic protein of unknown function	same	0.987101	0
YBR035C	PDX3	Pyridoxine (pyridoxamine) phosphate oxidase; has homologs in E. coli and Myxococcus xanthus; transcription is under the general control of nitrogen metabolism	same	1.04717	0
YAR014C	BUD14	Protein involved in bud-site selection; Bud14p-Glc7p complex is a cortical regulator of dynein; forms a complex with Kel1p and Kel2p that regulates Bnr1p (formin) to affect actin cable assembly, cytokinesis, and polarized growth; diploid mutants display a random budding pattern instead of the wild-type bipolar pattern; relative distribution to the nucleus increases upon DNA replication stress	same	1.66951	0
YDL101C	DUN1	Cell-cycle checkpoint S/T protein kinase; required for transient G2/M arrest after DNA damage, damage-induced transcription, and nuclear-to-cytoplasmic redistribution of Rnr2p-Rnr4p after genotoxic stress and iron deprivation; phosphorylates repair protein Rad55p, transcriptional repressor Sml1p, superoxide dismutase, and ribonucleotide reductase inhibitors Crt1p and Dif1p; functions in the Mec1p…	same	1.27834	1
YHR022C	YHR022C	Putative protein of unknown function; YHR022C is not an essential gene	same	1.72327	0
YER066W	RRT13	Putative protein of unknown function; non-essential gene identified in a screen for mutants with decreased levels of rDNA transcription	same	1.29102	0
YDR043C	NRG1	Transcriptional repressor; recruits the Cyc8p-Tup1p complex to promoters; mediates glucose repression and negatively regulates a variety of processes including filamentous growth and alkaline pH response; activated in stochastic pulses of nuclear localization in response to low glucose	same	1.22342	0
YOR083W	WHI5	Repressor of G1 transcription; binds to SCB binding factor (SBF) at SCB target promoters in early G1; WHI5 expression is repressed in M/early G phase; phosphorylation of Whi5p by G1 cyclin (Cln)/Cdc28p relieves repression and promoter binding by Whi5p, drives nuclear export, and contributes to both the determination of critical cell size at START and cell fate	same	1.34986	0
YML100W	TSL1	Large subunit of trehalose 6-phosphate synthase/phosphatase complex; Tps1p-Tps2p complex converts uridine-5'-diphosphoglucose and glucose 6-phosphate to trehalose; contributes to survival to acute lethal heat stress; mutant has aneuploidy tolerance; protein abundance increases in response to DNA replication stress; TSL1 has a paralog, TPS3, that arose from the whole genome duplication	same	1.01237	0
YDR074W	TPS2	Phosphatase subunit of the trehalose-6-P synthase/phosphatase complex; involved in the synthesis of storage carbohydrate trehalose; positive regulator of autophagy involved in the dephosphorylation of Rim15p leading to ATG8 induction; expression is induced by stress conditions and repressed by the Ras-cAMP pathway; protein abundance increases in response to DNA replication stress	same	1.50932	0
YDR428C	BNA7	Formylkynurenine formamidase; involved in the de novo biosynthesis of NAD from tryptophan via kynurenine	same	1.25893	0
YCR099C	YCR099C	Putative protein of unknown function	same	0.814345	0
YBR250W	SPO23	Protein of unknown function; associates with meiosis-specific protein Spo1p	same	1.37392	0
YLR363W-A	YLR363W-A	Protein of unknown function; green fluorescent protein (GFP)-fusion protein localizes to the nucleus; relocalizes from nucleus to nucleolus upon DNA replication stress	same	1.99522	0
YOL005C	RPB11	RNA polymerase II subunit B12.5; part of central core; similar to Rpc19p and bacterial alpha subunit	same	1.92301	0
YGL019W	CKB1	Beta regulatory subunit of casein kinase 2 (CK2); a Ser/Thr protein kinase with roles in cell growth and proliferation; CK2, comprised of CKA1, CKA2, CKB1 and CKB2, has many substrates including transcription factors and all RNA polymerases	same	1.93951	0
YGR090W	UTP22	Component of the small-subunit processome; required for nuclear export of tRNAs; forms a complex with Rrp7p; may facilitate binding of Utp8p to aminoacylated tRNAs and their delivery to Los1p for export; conserved from yeast to mammals	same	0.969093	0
YER099C	PRS2	5-phospho-ribosyl-1(alpha)-pyrophosphate synthetase; synthesizes PRPP, which is required for nucleotide, histidine, and tryptophan biosynthesis; one of five related enzymes, which are active as heteromultimeric complexes; PRS2 has a paralog, PRS4, that arose from the whole genome duplication	same	0.91442	0
YMR229C	RRP5	RNA binding protein involved in synthesis of 18S and 5.8S rRNAs; component of ribosomal small subunit (SSU) processome and 90S preribosome; required for pre-rRNA packaging and compaction of processome into dense terminal balls; part of Mak21p-Noc2p-Rrp5p module that associates with nascent pre-rRNA during transcription with role in biogenesis of large ribosomal subunit; binds single stranded trac…	same	1.08329	0
YIL135C	VHS2	Regulator of septin dynamics; involved in the regulation of septin dynamics at bud neck after mitotic entry, likely by stabilizing septin structure; regulated at post-translational level by cell cycle dependent phosphorylation; likely phosphorylated by Cdc28p and dephosphorylated by Cdc14p before cytokinesis; high-copy suppressor of synthetic lethality of sis2 sit4 double mutant; VHS2 has a paral…	same	1.23656	0
YMR321C	YMR321C	Putative protein of unknown function; proposed to be a palmitoylated membrane protein; YMR321C has a paralog, SAM4, that arose from a single-locus duplication	same	1.13566	0
YDR499W	LCD1	Essential protein required for the DNA integrity checkpoint pathways; interacts physically with Mec1p and contributes to its activation; putative homolog of S. pombe Rad26 and human ATRIP; forms nuclear foci upon DNA replication stress	same	1.57574	0
YDL051W	LHP1	RNA binding protein required for maturation of tRNA and U6 snRNA; acts as a molecular chaperone for RNAs transcribed by polymerase III; homologous to human La (SS-B) autoantigen	same	1.4195	0
YDL167C	NRP1	Putative RNA binding protein of unknown function; localizes to stress granules induced by glucose deprivation; predicted to be involved in ribosome biogenesis	same	1.35453	0
YDR419W	RAD30	DNA polymerase eta; involved in translesion synthesis during post-replication repair; catalyzes the synthesis of DNA opposite cyclobutane pyrimidine dimers and other lesions; involved in formation of post-replicative damage-induced genome-wide cohesion; may also have a role in protection against mitochondrial mutagenesis; may be involved in meiosis; mutations in human pol eta are responsible for …	same	1.87128	0
YDR051C	DET1	Acid phosphatase; involved in the non-vesicular transport of sterols in both directions between the endoplasmic reticulum and plasma membrane; deletion confers sensitivity to nickel	same	1.35297	0
YJL047C-A	YJL047C-A	Putative protein of unknown function	same	1.68591	0
YOL145C	CTR9	Component of the Paf1p complex involved in transcription elongation; binds to and modulates the activity of RNA polymerases I and II; required for expression of a subset of genes, including cyclin genes; involved in SER3 repression by helping to maintain SRG1 transcription-dependent nucleosome occupancy; contains TPR repeats	same	1.89786	0
YPR015C	YPR015C	Putative zinc finger transcription factor; binds DNA in sequence-specific manner; overexpression causes a cell cycle delay or arrest	same	1.94602	0
YGR186W	TFG1	TFIIF (Transcription Factor II) largest subunit; involved in both transcription initiation and elongation of RNA polymerase II; homologous to human RAP74	same	1.94235	0
YOR351C	MEK1	Meiosis-specific serine/threonine protein kinase; functions in meiotic checkpoint, promotes recombination between homologous chromosomes by suppressing double strand break repair between sister chromatids; stabilizes Hop1-Thr318 phosphorylation to promote interhomolog recombination and checkpoint responses during meiosis	same	1.31369	1
YIL072W	HOP1	Meiosis-specific protein required for chromosome synapsis; displays Red1p dependent localization to the unsynapsed axial-lateral elements of the synaptonemal complex; required for chiasma formation; in vitro, displays the ability to promote intra- and intermolecular synapsis between double-stranded DNA molecules and to fold DNA into rigid protein-DNA filaments	same	1.48064	0
YCR087C-A	YCR087C-A	Putative protein of unknown function; green fluorescent protein (GFP)-fusion protein localizes to the nucleolus; YCR087C-A is not an essential gene	same	0.853748	0
YEL019C	MMS21	Highly conserved SUMO E3 ligase subunit of SMC5-SMC6 complex; required for anchoring dsDNA breaks to the nuclear periphery; SMC5-SMC6 plays a key role in removal of X-shaped DNA structures that arise between sister chromatids during DNA replication and repair; required for efficient sister chromatid cohesion; mutants are sensitive to MMS, show increased spontaneous mutation and mitotic recombinat…	same	1.08863	0
YJR021C	REC107	Protein involved in early stages of meiotic recombination; involved in coordination between the initiation of recombination and the first division of meiosis; part of a complex (Rec107p-Mei4p-Rec114p) required for ds break formation	same	1.0539	0
YDR441C	APT2	Potential adenine phosphoribosyltransferase; encodes a protein with similarity to adenine phosphoribosyltransferase, but artificially expressed protein exhibits no enzymatic activity; APT2 has a paralog, APT1, that arose from the whole genome duplication	same	1.29436	0
YDR422C	SIP1	One of three alternate beta-subunits of the Snf1p kinase complex; may confer substrate specificity; vacuolar protein containing KIS (Kinase-Interacting Sequence) and ASC (Association with Snf1 kinase Complex) domains involved in protein interactions	same	1.10072	0
YHL001W	RPL14B	Ribosomal 60S subunit protein L14B; homologous to mammalian ribosomal protein L14, no bacterial homolog; RPL14B has a paralog, RPL14A, that arose from the whole genome duplication; protein abundance increases in response to DNA replication stress	same	1.61315	0
YHR001W-A	QCR10	Subunit of the ubiqunol-cytochrome c oxidoreductase complex; this complex comprises part of the mitochondrial respiratory chain; members include Cobp, Rip1p, Cyt1p, Cor1p, Qcr2p, Qcr6p, Qcr7p, Qcr8p, Qcr9p, and Qcr10p and comprises part of the mitochondrial respiratory chain	same	0.725991	1
YGR283C	YGR283C	Putative methyltransferase; may interact with ribosomes, based on co-purification experiments; predicted to be involved in ribosome biogenesis; null mutant is resistant to fluconazole; GFP-fusion protein localizes to the nucleolus; YGR283C has a paralog, YMR310C, that arose from the whole genome duplication	same	0.722001	0
YHR102W	KIC1	Protein kinase of the PAK/Ste20 family, required for cell integrity; physically interacts with Cdc31p (centrin), which is a component of the spindle pole body; phosphorylates Cbk1p kinase after allosteric activation by Hym1p; part of the RAM network that regulates cellular polarity and morphogenesis	same	1.28983	0
YDR489W	SLD5	Subunit of the GINS complex (Sld5p, Psf1p, Psf2p, Psf3p); complex is localized to DNA replication origins and implicated in assembly of the DNA replication machinery	same	0.968964	0
YHL013C	OTU2	Protein of unknown function; may interact with ribosomes, based on co-purification experiments; member of the ovarian tumor-like (OTU) superfamily of predicted cysteine proteases; shows cytoplasmic localization; protein abundance increases in response to DNA replication stress	same	1.71749	0
YIR009W	MSL1	U2B component of U2 snRNP; involved in splicing, binds the U2 snRNA stem-loop IV in vitro but requires association of Lea1p for in vivo binding; does not contain the conserved C-terminal RNA binding domain found in other family members	same	1.71121	0
YAL062W	GDH3	NADP(+)-dependent glutamate dehydrogenase; synthesizes glutamate from ammonia and alpha-ketoglutarate; rate of alpha-ketoglutarate utilization differs from Gdh1p; expression regulated by nitrogen and carbon sources; GDH3 has a paralog, GDH1, that arose from the whole genome duplication	same	1.98477	0
YLR390W	ECM19	Protein of unknown function; the authentic, non-tagged protein is detected in highly purified mitochondria in high-throughput studies	same	0.902269	1
YNL128W	TEP1	PTEN homolog with no demonstrated inositol lipid phosphatase activity; plays a role in normal sporulation; homolog of human tumor suppressor gene PTEN/MMAC1/TEP1 and fission yeast ptn1	same	1.14695	0
YBR119W	MUD1	U1 snRNP A protein; homolog of human U1-A; involved in nuclear mRNA splicing	same	0.560276	0
YIL107C	PFK26	6-phosphofructo-2-kinase; inhibited by phosphoenolpyruvate and sn-glycerol 3-phosphate; has negligible fructose-2,6-bisphosphatase activity; transcriptional regulation involves protein kinase A	same	1.54364	0
YMR069W	NAT4	N alpha-acetyl-transferase; involved in acetylation of the N-terminal residues of histones H4 and H2A	same	1.10174	0
YOR129C	AFI1	Arf3p polarization-specific docking factor; required for the polarized distribution of the ADP-ribosylation factor, Arf3p; participates in polarity development and maintenance of a normal haploid budding pattern; interacts with Cnm7p	same	0.600309	0
YGR210C	YGR210C	Putative protein of unknown function; green fluorescent protein (GFP)-fusion protein localizes to the cytoplasm	same	0.628196	0
YNL311C	SKP2	F-box protein of unknown function; predicted to be part of an SCF ubiquitin protease complex; involved in regulating protein levels of sulfur metabolism enzymes; may interact with ribosomes, based on co-purification experiments	same	0.943681	0
YNL200C	YNL200C	NADHX epimerase; catalyzes isomerization of (R)- and (S)-NADHX; homologous to AIBP in mammals and the N- terminal domain of YjeF in E.coli; enzyme is widespread in eukaryotes, prokaryotes and archaea; the authentic, non-tagged protein is detected in highly purified mitochondria in high-throughput studies	same	1.82773	0
YLR051C	FCF2	Nucleolar protein involved in the early steps of 35S rRNA processing; interacts with Faf1p; member of a transcriptionally co-regulated set of genes called the RRB regulon; essential gene	same	0.880586	0
YLR107W	REX3	RNA exonuclease; required for maturation of the RNA component of RNase MRP; functions redundantly with Rnh70p and Rex2p in processing of U5 snRNA and RNase P RNA; member of RNase D family of exonucleases	same	0.926618	0
YML053C	YML053C	Putative protein of unknown function; green fluorescent protein (GFP)-fusion protein localizes to the cytoplasm and the nucleus; overexpression causes a cell cycle delay or arrest; YML053C is not an essential gene	same	0.807588	0
YAR007C	RFA1	Subunit of heterotrimeric Replication Protein A (RPA); RPA is a highly conserved ssDNA binding protein involved in DNA replication, repair, and recombination; RPA protects against inappropriate telomere recombination, and upon telomere uncapping, prevents cell proliferation by a checkpoint-independent pathway; promotes recruitment, helicase and nuclease activities of Dna2p; role in DNA catenation…	same	1.10994	0
YLR386W	VAC14	Enzyme regulator; involved in synthesis of phosphatidylinositol 3,5-bisphosphate, in control of trafficking of some proteins to the vacuole lumen via the MVB, and in maintenance of vacuole size and acidity; binds negative (Fig4p) and positive (Fab1p) regulators of PtdIns(3,5)P(2) to control endolysosome function; similar to mammalian Vac14p	same	0.848039	1
YIR002C	MPH1	3'-5' DNA helicase involved in error-free bypass of DNA lesions; binds flap DNA, stimulates activity of Rad27p and Dna2p; prevents crossovers between ectopic sequences by removing substrates for Mus81-Mms4 or Rad1-Rad10 cleavage; homolog of human FANCM Fanconi anemia protein that is involved in stabilizing and remodeling blocked replication forks; member of SF2 DExD/H superfamily of helicases; no…	same	1.31085	0
YPL122C	TFB2	Subunit of TFIIH and nucleotide excision repair factor 3 complexes; involved in transcription initiation, required for nucleotide excision repair, similar to 52 kDa subunit of human TFIIH	same	0.759906	0
YHR205W	SCH9	AGC family protein kinase; functional ortholog of mammalian S6 kinase; phosphorylated by Tor1p and required for TORC1-mediated regulation of ribosome biogenesis, translation initiation, and entry into G0 phase; involved in transactivation of osmostress-responsive genes; regulates G1 progression, cAPK activity and nitrogen activation of the FGM pathway; integrates nutrient signals and stress signa…	same	0.937009	0
YOL093W	TRM10	tRNA methyltransferase; methylates the N-1 position of guanine at position 9 in tRNAs; protein abundance increases in response to DNA replication stress; member of the SPOUT (SpoU-TrmD) methyltransferase family; human ortholog TRMT10A plays a role in the pathogenesis of microcephaly and early onset diabetes; an 18-mer originates from the TRM10 locus; genetic analysis shows the 18-mer is the trans…	same	1.14419	0
YGR188C	BUB1	Protein kinase involved in the cell cycle checkpoint into anaphase; in complex with Mad1p and Bub3p, prevents progression into anaphase in presence of spindle damage; Cdc28p-mediated phosphorylation at Bub1p-T566 is important for degradation in anaphase and adaptation of checkpoint to prolonged mitotic arrest; associates with centromere DNA via Skp1p; involved in Sgo1p relocalization in response …	same	1.24762	0
YOL032W	OPI10	Protein with a possible role in phospholipid biosynthesis; null mutant displays an inositol-excreting phenotype that is suppressed by exogenous choline; protein abundance increases in response to DNA replication stress	same	1.19906	0
YGR127W	YGR127W	Putative protein of unknown function; expression is regulated by Msn2p/Msn4p, indicating a possible role in stress response	same	1.07494	0
YGL256W	ADH4	Alcohol dehydrogenase isoenzyme type IV; dimeric enzyme demonstrated to be zinc-dependent despite sequence similarity to iron-activated alcohol dehydrogenases; transcription is induced in response to zinc deficiency	same	0.58104	0
YDL117W	CYK3	SH3-domain protein located in the bud neck and cytokinetic actin ring; relocalizes from bud neck to nucleus upon DNA replication stress; activates the chitin synthase activity of Chs2p during cytokinesis; suppressor of growth and cytokinesis defects of chs2 phospho-mutants	same	1.58965	0
YKL079W	SMY1	Kinesin-like myosin passenger-protein; interacts with Myo2p and enhances its interaction with Sec4p during transport of secretory vesicles; controls actin cable structure and dynamics	same	1.80334	0
YGL004C	RPN14	Evolutionarily conserved 19S regulatory particle assembly-chaperone; proteasome-interacting protein involved in the assembly of the base subcomplex of the 19S proteasome regulatory particle (RP); null mutants accumulate ubiquitinated Gcn4p and display decreased 26S proteasome stability; interacts with Rpt5p	same	0.753945	0
YBR063C	YBR063C	Molecular tether on nuclear membrane; mediates contact by interacting with Tom70p on mitochondria; protein abundance is regulated by phosphatidylcholine, enabling coupling of phospholipid homeostasis with contact extent	same	1.42657	0
YJL141C	YAK1	Serine-threonine protein kinase; component of a glucose-sensing system that inhibits growth in response to glucose availability; upon nutrient deprivation Yak1p phosphorylates Pop2p to regulate mRNA deadenylation, the co-repressor Crf1p to inhibit transcription of ribosomal genes, and the stress-responsive transcription factors Hsf1p and Msn2p; nuclear localization negatively regulated by the Ras…	same	0.812625	1
YOL057W	YOL057W	Dipeptidyl-peptidase III; cleaves dipeptides from the amino terminus of target proteins; highly active on synthetic substrate Arg-Arg-2-naphthylamide; mammalian ortholog may be a biomarker for some cancers	same	0.590961	0
YPL273W	SAM4	S-adenosylmethionine-homocysteine methyltransferase; functions along with Mht1p in the conversion of S-adenosylmethionine (AdoMet) to methionine to control the methionine/AdoMet ratio; SAM4 has a paralog, YMR321C, that arose from a single-locus duplication	same	1.1312	0
YLR113W	HOG1	Mitogen-activated protein kinase involved in osmoregulation; controls global reallocation of RNAPII during osmotic shock; mediates recruitment/activation of RNAPII at Hot1p-dependent promoters; binds calmodulin; stimulates antisense transcription to activate CDC28; defines novel S-phase checkpoint with Mrc1p that prevent replication/transcription conflicts; nuclear form represses pseudohyphal gro…	same	1.45589	0
[truncated: 556 more rows]
