# Supplementary material for: A systematic proximity ligation approach to studying protein‐substrate specificity identifies the substrate spectrum of the Ssh1 translocon
Source: EMBO J. 2023 Apr 19;42(11):e113385. doi: 10.15252/embj.2022113385 (PMC10233368; doi:10.15252/embj.2022113385)
Supplement: Supplementary file 4 — Dataset EV3 [file EMBJ-42-e113385-s005.xlsx]

## Sheet: Legend
Dataset EV3: GO enrichment values for both the interaction screen and the microscopy screen (Hits listed in Dataset EV1)
GO enrichment of the hits in the Cel-lctiv and microscopy screens as calculated by yeastmine

## Sheet: Interaction_GO_enrichment
Dataset EV3: GO enrichment values for both interaction screen and microscopy screen (Hits listed in Dataset EV1)
Identifier	Description	p_value
GO:0000289	nuclear-transcribed mRNA poly(A) tail shortening	0.000119947
GO:0099500	vesicle fusion to plasma membrane	0.000326429
GO:0007010	cytoskeleton organization	0.000385232
GO:0006072	glycerol-3-phosphate metabolic process	0.00191237
GO:0052646	alditol phosphate metabolic process	0.00314954
GO:0060237	regulation of fungal-type cell wall organization	0.00529242
GO:1903338	regulation of cell wall organization or biogenesis	0.00609389
GO:0046519	sphingoid metabolic process	0.00645866
GO:0005978	glycogen biosynthetic process	0.00790429
GO:0001881	receptor recycling	0.00851
GO:0000075	cell cycle checkpoint signaling	0.0102224
GO:0010498	proteasomal protein catabolic process	0.0113069
GO:0009057	macromolecule catabolic process	0.0119309
GO:1902850	microtubule cytoskeleton organization involved in mitosis	0.0133243
GO:0000105	histidine biosynthetic process	0.0133568
GO:0006474	N-terminal protein amino acid acetylation	0.0133568
GO:0006547	histidine metabolic process	0.0133568
GO:0035556	intracellular signal transduction	0.0135099
GO:0043244	regulation of protein-containing complex disassembly	0.0136954
GO:1901988	negative regulation of cell cycle phase transition	0.0138924
GO:0007117	budding cell bud growth	0.0150776
GO:1901136	carbohydrate derivative catabolic process	0.0150776
GO:0044265	cellular macromolecule catabolic process	0.0151348
GO:0090150	establishment of protein localization to membrane	0.0157167
GO:0006449	regulation of translational termination	0.0161333
GO:0043112	receptor metabolic process	0.0161333
GO:0006171	cAMP biosynthetic process	0.0181533
GO:0006178	guanine salvage	0.0181533
GO:0006427	histidyl-tRNA aminoacylation	0.0181533
GO:0009190	cyclic nucleotide biosynthetic process	0.0181533
GO:0046099	guanine biosynthetic process	0.0181533
GO:0046167	glycerol-3-phosphate biosynthetic process	0.0181533
GO:0046521	sphingoid catabolic process	0.0181533
GO:0051639	actin filament network formation	0.0181533
GO:0052652	cyclic purine nucleotide metabolic process	0.0181533
GO:0030036	actin cytoskeleton organization	0.0181551
GO:0043001	Golgi to plasma membrane protein transport	0.019133
GO:0030029	actin filament-based process	0.0193939
GO:0098869	cellular oxidant detoxification	0.019682
GO:1901575	organic substance catabolic process	0.0208809
GO:0031106	septin ring organization	0.0213705
GO:0051603	proteolysis involved in cellular protein catabolic process	0.0218906
GO:0061951	establishment of protein localization to plasma membrane	0.022347
GO:0007165	signal transduction	0.0230095
GO:0023052	signaling	0.0230095
GO:0005977	glycogen metabolic process	0.0231359
GO:0034976	response to endoplasmic reticulum stress	0.0232955
GO:0006457	protein folding	0.0238223
GO:1901987	regulation of cell cycle phase transition	0.0249446
GO:0006071	glycerol metabolic process	0.0257666
GO:0006734	NADH metabolic process	0.0257666
GO:0031365	N-terminal protein amino acid modification	0.0257666
GO:0031578	mitotic spindle orientation checkpoint signaling	0.0257666
GO:0043173	nucleotide salvage	0.0257666
GO:0072741	protein localization to cell division site	0.0257666
GO:0043161	proteasome-mediated ubiquitin-dependent protein catabolic process	0.0264872
GO:0006112	energy reserve metabolic process	0.0268981
GO:1990748	cellular detoxification	0.0268981
GO:0018209	peptidyl-serine modification	0.0288945
GO:0097237	cellular response to toxic substance	0.0309676
GO:0009056	catabolic process	0.0314005
GO:0010948	negative regulation of cell cycle process	0.0322512
GO:0000921	septin ring assembly	0.0331898
GO:0031204	posttranslational protein targeting to membrane, translocation	0.0331898
GO:0032527	protein exit from endoplasmic reticulum	0.0331898
GO:0040001	establishment of mitotic spindle localization	0.0331898
GO:0080135	regulation of cellular response to stress	0.0344136
GO:0007005	mitochondrion organization	0.0346295
GO:0044257	cellular protein catabolic process	0.0346295
GO:0000288	nuclear-transcribed mRNA catabolic process, deadenylation-dependent decay	0.0353424
GO:0007154	cell communication	0.0356507
GO:0001561	fatty acid alpha-oxidation	0.0359801
GO:0015719	allantoate transport	0.0359801
GO:0017198	N-terminal peptidyl-serine acetylation	0.0359801
GO:0030920	peptidyl-serine acetylation	0.0359801
GO:0031566	actomyosin contractile ring maintenance	0.0359801
GO:0035442	dipeptide transmembrane transport	0.0359801
GO:0036212	contractile ring maintenance	0.0359801
GO:0036507	protein demannosylation	0.0359801
GO:0036508	protein alpha-1,2-demannosylation	0.0359801
GO:0042989	sequestering of actin monomers	0.0359801
GO:0044571	[2Fe-2S] cluster assembly	0.0359801
GO:0045204	MAPK export from nucleus	0.0359801
GO:0046058	cAMP metabolic process	0.0359801
GO:0046098	guanine metabolic process	0.0359801
GO:0046168	glycerol-3-phosphate catabolic process	0.0359801
GO:0071701	regulation of MAPK export from nucleus	0.0359801
GO:0090038	negative regulation of protein kinase C signaling	0.0359801
GO:0150174	negative regulation of phosphatidylcholine metabolic process	0.0359801
GO:1902406	mitotic actomyosin contractile ring maintenance	0.0359801
GO:1902575	protein localization to cell division site involved in cytokinesis, actomyosin contractile ring assembly	0.0359801
GO:1903476	protein localization to cell division site involved in mitotic actomyosin contractile ring assembly	0.0359801
GO:1903775	regulation of DNA double-strand break processing	0.0359801
GO:1904382	mannose trimming involved in glycoprotein ERAD pathway	0.0359801
GO:1904523	regulation of DNA amplification	0.0359801
GO:1904524	negative regulation of DNA amplification	0.0359801
GO:1905524	negative regulation of protein autoubiquitination	0.0359801
GO:2001246	negative regulation of phosphatidylcholine biosynthetic process	0.0359801
GO:0019674	NAD metabolic process	0.0371773
GO:0031577	spindle checkpoint signaling	0.0376433
GO:0032185	septin cytoskeleton organization	0.0376433
GO:0071174	mitotic spindle checkpoint signaling	0.0376433
GO:0000226	microtubule cytoskeleton organization	0.0386494
GO:0045786	negative regulation of cell cycle	0.0400106
GO:0015718	monocarboxylic acid transport	0.0413383
GO:0019395	fatty acid oxidation	0.0413383
GO:0034440	lipid oxidation	0.0413383
GO:0051293	establishment of spindle localization	0.0413383
GO:0051653	spindle localization	0.0413383
GO:0140029	exocytic process	0.0413383
GO:0030163	protein catabolic process	0.0422415
GO:0045047	protein targeting to ER	0.0424697
GO:0006996	organelle organization	0.0429405
GO:0005976	polysaccharide metabolic process	0.0429734
GO:0061013	regulation of mRNA catabolic process	0.0448172
GO:0019751	polyol metabolic process	0.044994
GO:0072599	establishment of protein localization to endoplasmic reticulum	0.044994
GO:0051716	cellular response to stimulus	0.0453143
GO:0019400	alditol metabolic process	0.0456653
GO:0034497	protein localization to phagophore assembly site	0.0456653
GO:0072657	protein localization to membrane	0.0462246
GO:0007093	mitotic cell cycle checkpoint signaling	0.0467049
GO:0065002	intracellular protein transmembrane transport	0.0467049
GO:0080134	regulation of response to stress	0.0467049
GO:0009250	glucan biosynthetic process	0.0475916
GO:0044770	cell cycle phase transition	0.0477825

## Sheet: Microscopy_GO_enrichment
Identifier	Description	p_value
GO:0051179	localization	2.38933e-25
GO:0006810	transport	2.45959e-24
GO:0051234	establishment of localization	2.29079e-23
GO:0016192	vesicle-mediated transport	3.05839e-21
GO:0016050	vesicle organization	1.40388e-14
GO:0071554	cell wall organization or biogenesis	2.81614e-14
GO:0031505	fungal-type cell wall organization	5.30898e-14
GO:0045229	external encapsulating structure organization	5.39288e-14
GO:0071555	cell wall organization	5.39288e-14
GO:0071852	fungal-type cell wall organization or biogenesis	1.45879e-13
GO:0071702	organic substance transport	5.89247e-12
GO:0051641	cellular localization	4.53215e-11
GO:0032505	reproduction of a single-celled organism	5.18241e-11
GO:0019953	sexual reproduction	8.42536e-11
GO:0044703	multi-organism reproductive process	8.42536e-11
GO:0007010	cytoskeleton organization	2.11863e-10
GO:0010324	membrane invagination	2.4552e-10
GO:0033036	macromolecule localization	3.55555e-10
GO:0008104	protein localization	4.36718e-10
GO:0030036	actin cytoskeleton organization	6.78828e-10
GO:0006897	endocytosis	8.69544e-10
GO:0030029	actin filament-based process	9.99614e-10
GO:0097435	supramolecular fiber organization	1.57897e-09
GO:0045010	actin nucleation	4.94819e-09
GO:0006887	exocytosis	5.11221e-09
GO:0055085	transmembrane transport	5.4539e-09
GO:0048193	Golgi vesicle transport	7.3835e-09
GO:0140029	exocytic process	7.9633e-09
GO:0010927	cellular component assembly involved in morphogenesis	1.50149e-08
GO:0051649	establishment of localization in cell	1.53464e-08
GO:0140352	export from cell	1.61753e-08
GO:0006892	post-Golgi vesicle-mediated transport	1.80923e-08
GO:0034613	cellular protein localization	1.84754e-08
GO:0007163	establishment or maintenance of cell polarity	1.95483e-08
GO:0061025	membrane fusion	2.61814e-08
GO:0032989	cellular component morphogenesis	2.73368e-08
GO:0051125	regulation of actin nucleation	2.91334e-08
GO:0015031	protein transport	3.00173e-08
GO:0071705	nitrogen compound transport	3.5584e-08
GO:0007015	actin filament organization	3.81393e-08
GO:0016043	cellular component organization	4.13516e-08
GO:0048284	organelle fusion	4.2516e-08
GO:0000910	cytokinesis	4.47588e-08
GO:0000003	reproduction	6.05304e-08
GO:0070727	cellular macromolecule localization	7.99168e-08
GO:0045184	establishment of protein localization	1.38084e-07
GO:0030437	ascospore formation	1.40926e-07
GO:0048468	cell development	1.40926e-07
GO:0032940	secretion by cell	1.45145e-07
GO:0046903	secretion	1.45145e-07
GO:0030866	cortical actin cytoskeleton organization	1.45327e-07
GO:0034220	ion transmembrane transport	1.65996e-07
GO:0046907	intracellular transport	1.72943e-07
GO:0000281	mitotic cytokinesis	1.80082e-07
GO:0061640	cytoskeleton-dependent cytokinesis	2.25322e-07
GO:0007114	cell budding	2.91795e-07
GO:0019954	asexual reproduction	2.91795e-07
GO:0016482	cytosolic transport	3.44262e-07
GO:0034293	sexual sporulation	3.44449e-07
GO:0043935	sexual sporulation resulting in formation of a cellular spore	3.44449e-07
GO:0030865	cortical cytoskeleton organization	3.84834e-07
GO:0044396	actin cortical patch organization	4.10905e-07
GO:0051127	positive regulation of actin nucleation	4.23749e-07
GO:0098660	inorganic ion transmembrane transport	4.31657e-07
GO:0034314	Arp2/3 complex-mediated actin nucleation	5.09308e-07
GO:0006812	cation transport	6.04088e-07
GO:0003006	developmental process involved in reproduction	7.16073e-07
GO:0006811	ion transport	7.28046e-07
GO:0098655	cation transmembrane transport	9.27809e-07
GO:0022413	reproductive process in single-celled organism	9.80631e-07
GO:0110053	regulation of actin filament organization	1.19094e-06
GO:1902903	regulation of supramolecular fiber organization	1.49945e-06
GO:0006886	intracellular protein transport	1.84031e-06
GO:0007121	bipolar cellular bud site selection	1.94836e-06
GO:0034315	regulation of Arp2/3 complex-mediated actin nucleation	2.00002e-06
GO:0007034	vacuolar transport	2.24056e-06
GO:0022406	membrane docking	2.2496e-06
GO:0140056	organelle localization by membrane tethering	2.2496e-06
GO:0022414	reproductive process	2.87048e-06
GO:0016197	endosomal transport	2.95956e-06
GO:0034219	carbohydrate transmembrane transport	3.5302e-06
GO:0032956	regulation of actin cytoskeleton organization	3.92906e-06
GO:0032970	regulation of actin filament-based process	3.92906e-06
GO:0061024	membrane organization	4.06995e-06
GO:2000601	positive regulation of Arp2/3 complex-mediated actin nucleation	4.42868e-06
GO:0006906	vesicle fusion	5.41288e-06
GO:0048278	vesicle docking	5.92223e-06
GO:0009653	anatomical structure morphogenesis	6.13674e-06
GO:0098662	inorganic cation transmembrane transport	6.41806e-06
GO:0051493	regulation of cytoskeleton organization	8.4885e-06
GO:0030010	establishment of cell polarity	1.14111e-05
GO:0072666	establishment of protein localization to vacuole	1.54098e-05
GO:0006904	vesicle docking involved in exocytosis	1.54424e-05
GO:0090174	organelle membrane fusion	1.54592e-05
GO:0048856	anatomical structure development	1.56837e-05
GO:0072665	protein localization to vacuole	1.93076e-05
GO:0051648	vesicle localization	2.32429e-05
GO:0051650	establishment of vesicle localization	2.32429e-05
GO:0048646	anatomical structure formation involved in morphogenesis	2.34628e-05
GO:0098876	vesicle-mediated transport to the plasma membrane	2.36588e-05
GO:0099022	vesicle tethering	2.88848e-05
GO:0042546	cell wall biogenesis	3.27939e-05
GO:0006896	Golgi to vacuole transport	4.15026e-05
GO:0030476	ascospore wall assembly	4.63216e-05
GO:0042244	spore wall assembly	4.63216e-05
GO:0070590	spore wall biogenesis	4.63216e-05
GO:0070591	ascospore wall biogenesis	4.63216e-05
GO:0032502	developmental process	4.89001e-05
GO:0000147	actin cortical patch assembly	5.06555e-05
GO:0006895	Golgi to endosome transport	5.06781e-05
GO:0071940	fungal-type cell wall assembly	5.83692e-05
GO:0031122	cytoplasmic microtubule organization	5.99788e-05
GO:0006623	protein targeting to vacuole	6.71517e-05
GO:0006898	receptor-mediated endocytosis	7.2389e-05
GO:0008643	carbohydrate transport	7.3049e-05
GO:0070726	cell wall assembly	7.3049e-05
GO:0015761	mannose transmembrane transport	8.42349e-05
GO:0072583	clathrin-dependent endocytosis	8.42349e-05
GO:0006893	Golgi to plasma membrane transport	0.000104004
GO:0090522	vesicle tethering involved in exocytosis	0.000111495
GO:0007031	peroxisome organization	0.000112226
GO:0035493	SNARE complex assembly	0.000112336
GO:0043934	sporulation	0.000113766
GO:1904659	glucose transmembrane transport	0.000123817
GO:0022402	cell cycle process	0.000125992
GO:0006903	vesicle targeting	0.000133956
GO:0051666	actin cortical patch localization	0.000133956
GO:0010876	lipid localization	0.000163242
GO:0006605	protein targeting	0.000187662
GO:0000747	conjugation with cellular fusion	0.000188598
GO:0140253	cell-cell fusion	0.000188598
GO:0030435	sporulation resulting in formation of a cellular spore	0.000189314
GO:0009272	fungal-type cell wall biogenesis	0.000189597
GO:0015755	fructose transmembrane transport	0.000205066
GO:0000746	conjugation	0.000216805
GO:0044764	multi-organism cellular process	0.000216805
GO:0006625	protein targeting to peroxisome	0.00024882
GO:0072662	protein localization to peroxisome	0.00024882
GO:0072663	establishment of protein localization to peroxisome	0.00024882
GO:0000282	cellular bud site selection	0.000253327
GO:0051640	organelle localization	0.000253652
GO:0071840	cellular component organization or biogenesis	0.00026303
GO:1902905	positive regulation of supramolecular fiber organization	0.000332163
GO:0008645	hexose transmembrane transport	0.000342064
GO:0015749	monosaccharide transmembrane transport	0.000342064
GO:0010638	positive regulation of organelle organization	0.000384714
GO:0006996	organelle organization	0.000392106
GO:0051301	cell division	0.000426858
GO:0051601	exocyst localization	0.000427093
GO:0015856	cytosine transport	0.000428983
GO:0015919	peroxisomal membrane transport	0.000461919
GO:0043574	peroxisomal transport	0.000461919
GO:0051495	positive regulation of cytoskeleton organization	0.000477697
GO:1903046	meiotic cell cycle process	0.000611301
GO:0000912	assembly of actomyosin apparatus involved in cytokinesis	0.000613767
GO:0000915	actomyosin contractile ring assembly	0.000613767
GO:0007033	vacuole organization	0.000635235
GO:0032185	septin cytoskeleton organization	0.000727721
GO:0034498	early endosome to Golgi transport	0.000759464
GO:0033043	regulation of organelle organization	0.000765255
GO:0051049	regulation of transport	0.000771668
GO:0048308	organelle inheritance	0.000778081
GO:0016558	protein import into peroxisome matrix	0.00084241
GO:0060627	regulation of vesicle-mediated transport	0.000848534
GO:1990778	protein localization to cell periphery	0.000886566
GO:1902600	proton transmembrane transport	0.000935051
GO:0048869	cellular developmental process	0.00107681
GO:0051128	regulation of cellular component organization	0.00122438
GO:0042147	retrograde transport, endosome to Golgi	0.00131211
GO:0030001	metal ion transport	0.00132442
GO:0006869	lipid transport	0.00142886
GO:0072594	establishment of protein localization to organelle	0.00150262
GO:0015750	pentose transmembrane transport	0.00161929
GO:0015855	pyrimidine nucleobase transport	0.00161929
GO:0022607	cellular component assembly	0.00177865
GO:0022604	regulation of cell morphogenesis	0.00194689
GO:0030705	cytoskeleton-dependent intracellular transport	0.00194689
GO:1902407	assembly of actomyosin apparatus involved in mitotic cytokinesis	0.00208904
GO:1903475	mitotic actomyosin contractile ring assembly	0.00208904
GO:0032258	cytoplasm to vacuole transport by the Cvt pathway	0.00230786
GO:0031032	actomyosin structure organization	0.00249398
GO:0044837	actomyosin contractile ring organization	0.00249398
GO:0031106	septin ring organization	0.00256716
GO:0032506	cytokinetic process	0.00263351
GO:0051321	meiotic cell cycle	0.00284578
GO:0005976	polysaccharide metabolic process	0.0028648
GO:0030154	cell differentiation	0.00296304
GO:0035542	regulation of SNARE complex assembly	0.00298466
GO:0046618	xenobiotic export	0.00298466
GO:1990961	xenobiotic detoxification by transmembrane export across the plasma membrane	0.00298466
GO:0033365	protein localization to organelle	0.00300944
GO:0098656	anion transmembrane transport	0.00301163
GO:0051258	protein polymerization	0.0030912
GO:0006022	aminoglycan metabolic process	0.00315208
GO:0006030	chitin metabolic process	0.00315208
GO:0072659	protein localization to plasma membrane	0.00315208
GO:0006820	anion transport	0.00336878
GO:0000902	cell morphogenesis	0.0034879
GO:0061919	process utilizing autophagic mechanism	0.00371271
GO:0006914	autophagy	0.00378396
GO:0031338	regulation of vesicle fusion	0.00382109
GO:0007120	axial cellular bud site selection	0.00383044
GO:0007049	cell cycle	0.00389033
GO:0006928	movement of cell or subcellular component	0.00393498
GO:1901071	glucosamine-containing compound metabolic process	0.00393498
GO:0051668	localization within membrane	0.00394217
GO:0015698	inorganic anion transport	0.00458031
GO:0015851	nucleobase transport	0.00468008
GO:0031321	ascospore-type prospore assembly	0.00473062
GO:0000921	septin ring assembly	0.00523089
GO:0015864	pyrimidine nucleoside transport	0.0057002
GO:0031638	zymogen activation	0.0057002
GO:0033566	gamma-tubulin complex localization	0.0057002
GO:0036151	phosphatidylcholine acyl-chain remodeling	0.0057002
GO:0044550	secondary metabolite biosynthetic process	0.0057002
GO:0046937	phytochelatin metabolic process	0.0057002
GO:0046938	phytochelatin biosynthetic process	0.0057002
GO:0051027	DNA transport	0.0057002
GO:1990735	gamma-tubulin complex localization to mitotic spindle pole body	0.0057002
GO:0022603	regulation of anatomical structure morphogenesis	0.00593256
GO:0032465	regulation of cytokinesis	0.00593256
GO:0051302	regulation of cell division	0.00593256
GO:0008360	regulation of cell shape	0.00600025
GO:1903047	mitotic cell cycle process	0.00618576
GO:0007020	microtubule nucleation	0.00692044
GO:0051046	regulation of secretion	0.00692044
GO:0070941	eisosome assembly	0.00692044
GO:1903530	regulation of secretion by cell	0.00692044
GO:0044805	late nucleophagy	0.00695826
GO:0046503	glycerolipid catabolic process	0.00695826
GO:0006040	amino sugar metabolic process	0.00717657
GO:0015757	galactose transmembrane transport	0.00721508
GO:0098661	inorganic anion transmembrane transport	0.00750116
GO:0032879	regulation of localization	0.00750468
GO:0051017	actin filament bundle assembly	0.00860381
GO:0061572	actin filament bundle organization	0.00860381
GO:0043254	regulation of protein-containing complex assembly	0.00881074
GO:0006826	iron ion transport	0.00892377
GO:0044087	regulation of cellular component biogenesis	0.00965611
GO:0009756	carbohydrate mediated signaling	0.0097698
GO:0009757	hexose mediated signaling	0.0097698
GO:0010182	sugar mediated signaling pathway	0.0097698
GO:0010255	glucose mediated signaling pathway	0.0097698
GO:0000422	autophagy of mitochondrion	0.0100427
GO:0061726	mitochondrion disassembly	0.0100427
GO:0015850	organic hydroxy compound transport	0.0114547
GO:0030041	actin filament polymerization	0.0115332
GO:0034497	protein localization to phagophore assembly site	0.0115332
GO:0015691	cadmium ion transport	0.0119236
GO:0031382	mating projection formation	0.0119236
GO:0070574	cadmium ion transmembrane transport	0.0119236
GO:0071230	cellular response to amino acid stimulus	0.0119236
GO:0120031	plasma membrane bounded cell projection assembly	0.0119236
GO:0120036	plasma membrane bounded cell projection organization	0.0119236
GO:0032271	regulation of protein polymerization	0.0120669
GO:0050793	regulation of developmental process	0.0130102
GO:0030011	maintenance of cell polarity	0.0132839
GO:0042908	xenobiotic transport	0.0132839
GO:0098609	cell-cell adhesion	0.0132839
GO:0098610	adhesion between unicellular organisms	0.0132839
GO:0051656	establishment of organelle localization	0.0133057
GO:1902410	mitotic cytokinetic process	0.0136067
GO:0000045	autophagosome assembly	0.0137969
GO:0044036	cell wall macromolecule metabolic process	0.0141317
GO:0044038	cell wall macromolecule biosynthetic process	0.0141317
GO:0070589	cellular component macromolecule biosynthetic process	0.0141317
GO:0000272	polysaccharide catabolic process	0.0144452
GO:0010970	transport along microtubule	0.0144452
GO:0030473	nuclear migration along microtubule	0.0144452
GO:0072384	organelle transport along microtubule	0.0144452
GO:0099111	microtubule-based transport	0.0144452
GO:0031929	TOR signaling	0.0147173
GO:0007029	endoplasmic reticulum organization	0.0157858
GO:1905037	autophagosome organization	0.0157858
GO:0031340	positive regulation of vesicle fusion	0.0162426
GO:0035433	acetate transmembrane transport	0.0162426
GO:0035445	borate transmembrane transport	0.0162426
GO:0046713	borate transport	0.0162426
GO:0061163	endoplasmic reticulum polarization	0.0162426
GO:0045860	positive regulation of protein kinase activity	0.0162445
GO:0044743	protein transmembrane import into intracellular organelle	0.0165841
GO:0008610	lipid biosynthetic process	0.0167542
GO:0034221	fungal-type cell wall chitin biosynthetic process	0.0175093
GO:0072741	protein localization to cell division site	0.0175093
GO:1902412	regulation of mitotic cytokinesis	0.0175093
GO:0006037	cell wall chitin metabolic process	0.0178124
GO:0007118	budding cell apical bud growth	0.0178124
GO:0008154	actin polymerization or depolymerization	0.0178124
GO:0046475	glycerophospholipid catabolic process	0.0180201
GO:0051126	negative regulation of actin nucleation	0.0180201
GO:0009636	response to toxic substance	0.0186185
GO:0007117	budding cell bud growth	0.0192152
GO:0051494	negative regulation of cytoskeleton organization	0.0192152
GO:0000041	transition metal ion transport	0.0206828
GO:0045324	late endosome to vacuole transport	0.0206828
GO:0006629	lipid metabolic process	0.020707
GO:0009101	glycoprotein biosynthetic process	0.0211548
GO:0000917	division septum assembly	0.02166
GO:0090529	cell septum assembly	0.02166
GO:0000226	microtubule cytoskeleton organization	0.0220978
GO:0030950	establishment or maintenance of actin cytoskeleton polarity	0.0224834
GO:0032231	regulation of actin filament bundle assembly	0.0224834
GO:0034755	iron ion transmembrane transport	0.0224834
GO:0044804	autophagy of nucleus	0.0229884
GO:0098754	detoxification	0.0229884
GO:0016237	lysosomal microautophagy	0.0232211
GO:0048878	chemical homeostasis	0.0239399
GO:0051130	positive regulation of cellular component organization	0.024887
GO:0001558	regulation of cell growth	0.0249281
GO:0010447	response to acidic pH	0.0255378
GO:0030030	cell projection organization	0.0255378
GO:0030031	cell projection assembly	0.0255378
GO:0071326	cellular response to monosaccharide stimulus	0.0255378
GO:0071331	cellular response to hexose stimulus	0.0255378
GO:0071333	cellular response to glucose stimulus	0.0255378
GO:0010256	endomembrane system organization	0.0255899
GO:0007018	microtubule-based movement	0.02601
GO:0007155	cell adhesion	0.02601
GO:0022610	biological adhesion	0.02601
GO:0000278	mitotic cell cycle	0.0264139
GO:1903008	organelle disassembly	0.0264821
GO:0000022	mitotic spindle elongation	0.0282343
GO:0006825	copper ion transport	0.0282343
GO:0030952	establishment or maintenance of cytoskeleton polarity	0.0282343
GO:0007051	spindle organization	0.0289139
GO:0046486	glycerolipid metabolic process	0.0300829
GO:0033674	positive regulation of kinase activity	0.0302878
GO:0000752	agglutination involved in conjugation with cellular fusion	0.030866
GO:0000771	agglutination involved in conjugation	0.030866
GO:0001927	exocyst assembly	0.030866
GO:0006846	acetate transport	0.030866
GO:0015795	sorbitol transport	0.030866
GO:0015797	mannitol transport	0.030866
GO:0015824	proline transport	0.030866
GO:0015858	nucleoside transport	0.030866
GO:0030050	vesicle transport along actin filament	0.030866
GO:0030953	astral microtubule organization	0.030866
GO:0042391	regulation of membrane potential	0.030866
GO:0043504	mitochondrial DNA repair	0.030866
GO:0043954	cellular component maintenance	0.030866
GO:0048268	clathrin coat assembly	0.030866
GO:0061909	autophagosome-lysosome fusion	0.030866
GO:0089718	amino acid import across plasma membrane	0.030866
GO:0007097	nuclear migration	0.0308807
GO:0046785	microtubule polymerization	0.0308807
GO:0051647	nucleus localization	0.0308807
GO:0034727	piecemeal microautophagy of the nucleus	0.0320178
GO:0044255	cellular lipid metabolic process	0.0333402
GO:0000753	cell morphogenesis involved in conjugation with cellular fusion	0.0344768
GO:0009746	response to hexose	0.0344768
GO:0009749	response to glucose	0.0344768
GO:0017157	regulation of exocytosis	0.0344768
GO:0019915	lipid storage	0.0344768
GO:0030026	cellular manganese ion homeostasis	0.0344768
GO:0032467	positive regulation of cytokinesis	0.0344768
GO:0034284	response to monosaccharide	0.0344768
GO:0043200	response to amino acid	0.0344768
GO:0051781	positive regulation of cell division	0.0344768
GO:0055071	manganese ion homeostasis	0.0344768
GO:0071322	cellular response to carbohydrate stimulus	0.0344768
GO:0009100	glycoprotein metabolic process	0.0345124
GO:0046942	carboxylic acid transport	0.0347611
GO:0051235	maintenance of location	0.0347611
GO:0006038	cell wall chitin biosynthetic process	0.0347808
GO:0051231	spindle elongation	0.0347808
GO:0140115	export across plasma membrane	0.0347808
GO:0006486	protein glycosylation	0.0370133
GO:0043413	macromolecule glycosylation	0.0370133
GO:0015914	phospholipid transport	0.0396049
GO:0055088	lipid homeostasis	0.0396049
GO:0007005	mitochondrion organization	0.0413482
GO:0008064	regulation of actin polymerization or depolymerization	0.042133
GO:0015718	monocarboxylic acid transport	0.042133
GO:0030832	regulation of actin filament length	0.042133
GO:0030833	regulation of actin filament polymerization	0.042133
GO:0051703	biological process involved in intraspecies interaction between organisms	0.042133
GO:0044088	regulation of vacuole organization	0.0422404
GO:0006888	endoplasmic reticulum to Golgi vesicle-mediated transport	0.0425063
GO:0042592	homeostatic process	0.0442189
GO:0007017	microtubule-based process	0.0444246
GO:0000767	cell morphogenesis involved in conjugation	0.0448104
GO:0006074	(1->3)-beta-D-glucan metabolic process	0.0448104
GO:0006075	(1->3)-beta-D-glucan biosynthetic process	0.0448104
GO:0009395	phospholipid catabolic process	0.0448104
GO:0009743	response to carbohydrate	0.0448104
GO:0015677	copper ion import	0.0448104
GO:0045040	protein insertion into mitochondrial outer membrane	0.0448104
GO:0051051	negative regulation of transport	0.0448104
GO:0072530	purine-containing compound transmembrane transport	0.0448104
GO:0016042	lipid catabolic process	0.045657
GO:0044264	cellular polysaccharide metabolic process	0.045657
GO:0006650	glycerophospholipid metabolic process	0.0459077
GO:0006026	aminoglycan catabolic process	0.0488959
GO:0006032	chitin catabolic process	0.0488959
GO:0016094	polyprenol biosynthetic process	0.0488959
GO:0019408	dolichol biosynthetic process	0.0488959
GO:0030007	cellular potassium ion homeostasis	0.0488959
GO:0030048	actin filament-based movement	0.0488959
GO:0035461	vitamin transmembrane transport	0.0488959
GO:0042306	regulation of protein import into nucleus	0.0488959
GO:0045033	peroxisome inheritance	0.0488959
GO:0046348	amino sugar catabolic process	0.0488959
GO:0071969	fungal-type cell wall (1->3)-beta-D-glucan metabolic process	0.0488959
GO:0071970	fungal-type cell wall (1->3)-beta-D-glucan biosynthetic process	0.0488959
GO:0099515	actin filament-based transport	0.0488959
GO:1901072	glucosamine-containing compound catabolic process	0.0488959
GO:1904589	regulation of protein import	0.0488959
GO:1990456	mitochondrion-endoplasmic reticulum membrane tethering	0.0488959
GO:0009250	glucan biosynthetic process	0.0499661
