# Supplementary material for: A systematic proximity ligation approach to studying protein‐substrate specificity identifies the substrate spectrum of the Ssh1 translocon
Source: EMBO J. 2023 Apr 19;42(11):e113385. doi: 10.15252/embj.2022113385 (PMC10233368; doi:10.15252/embj.2022113385)
Supplement: Supplementary file 5 — Dataset EV4 [file EMBJ-42-e113385-s004.xlsx]

## Sheet: Legend
Dataset EV4: All strains, plasmids and primers used in this study
Description of the strains plasmids and primers used in this study

## Sheet: Dataset EV4
Dataset EV4: All strains, plasmids and primers used in this study
Strain number	Description	Background	Genotype	Mating type	Reference
yMS2923	SGA ready strain, ssh1 was deleted using PFA6 KO insert with NAT selection	S288C	his3∆1 leu2∆0 met15∆0 ura3∆0 can1∆::STE2pr-sp HIS5 lyp1∆::STE3pr-LEU2 ∆ssh1::NatR	alpha	This work
yMS6377	BirA-Ssh1+ABOLISH:HIS,NAT+Mpd1SS-avitag-glytag-mCherry:HYG	S288C	BY4741 (his3∆1 leu2∆0 met15∆0 ura3∆0, MATa) BirA-venus-Ssh1 +Bpl1-AID*:NAT, HIS3::TIR2os:HIS+Mpd1SS-avitag-glytag-mCherry:HYG	A	This work
yMS6378	BirA-Sec61+ABOLISH:HIS,NAT+Mpd1SS-avitag-glytag-mCherry:HYG	S288C	BY4741 (his3∆1 leu2∆0 met15∆0 ura3∆0, MATa)+ BirA-venus-GFP-Sec61 +Bpl1-AID*:NAT, HIS3::TIR2os:HIS+Mpd1SS-avitag-glytag-mCherry:HYG	A	This work
yMS6379	BirA-Ssh1+ABOLISH:HIS,NAT+Mpd2SS-avitag-glytag-mCherry:HYG	S288C	BY4741 (his3∆1 leu2∆0 met15∆0 ura3∆0, MATa) BirA-venus-Ssh1 +Bpl1-AID*:NAT, HIS3::TIR2os:HIS+Mpd2SS-avitag-glytag-mCherry:HYG	A	This work
yMS6380	BirA-Sec61+ABOLISH:HIS,NAT+Mpd2SS-avitag-glytag-mCherry:HYG	S288C	BY4741 (his3∆1 leu2∆0 met15∆0 ura3∆0, MATa)+ BirA-venus-GFP-Sec61 +Bpl1-AID*:NAT, HIS3::TIR2os:HIS+Mpd2SS-avitag-glytag-mCherry:HYG	A	This work
yMS6381	BirA-Ssh1+ABOLISH:HIS,NAT+Pdi1SS-avitag-glytag-mCherry:HYG	S288C	BY4741 (his3∆1 leu2∆0 met15∆0 ura3∆0, MATa) BirA-venus-Ssh1 +Bpl1-AID*:NAT, HIS3::TIR2os:HIS+pdi1SS-avitag-glytag-mCherry:HYG	A	This work
yMS6382	BirA-Sec61+ABOLISH:HIS,NAT+Pdi1SS-avitag-glytag-mCherry:HYG	S288C	BY4741 (his3∆1 leu2∆0 met15∆0 ura3∆0, MATa)+ BirA-venus-GFP-Sec61 +Bpl1-AID*:NAT, HIS3::TIR2os:HIS+pdi1SS-avitag-glytag-mCherry:HYG	A	This work
yMS6385	BirA-Ssh1+ABOLISH:HIS,NAT+Mpd1 C to Mpd2SS-avitag-glytag-mCherry:HYG	S288C	BY4741 (his3∆1 leu2∆0 met15∆0 ura3∆0, MATa) BirA-venus-Ssh1 +Bpl1-AID*:NAT, HIS3::TIR2os:HIS+Mpd1 C to Mpd2SS-avitag-glytag-mCherry:HYG	A	This work
yMS6386	BirA-Sec61+ABOLISH:HIS,NAT+Mpd1 C to Mpd2SS-avitag-glytag-mCherry:HYG	S288C	BY4741 (his3∆1 leu2∆0 met15∆0 ura3∆0, MATa)+ BirA-venus-GFP-Sec61 +Bpl1-AID*:NAT, HIS3::TIR2os:HIS+Mpd1 C to Mpd2SS-avitag-glytag-mCherry:HYG	A	This work
yMS6387	BirA-Ssh1+ABOLISH:HIS,NAT+Mpd2 C to Mpd1SS-avitag-glytag-mCherry:HYG	S288C	BY4741 (his3∆1 leu2∆0 met15∆0 ura3∆0, MATa) BirA-venus-Ssh1 +Bpl1-AID*:NAT, HIS3::TIR2os:HIS+Mpd2 C to Mpd1SS-avitag-glytag-mCherry:HYG	A	This work
yMS6388	BirA-Sec61+ABOLISH:HIS,NAT+Mpd2 C to Mpd1SS-avitag-glytag-mCherry:HYG	S288C	BY4741 (his3∆1 leu2∆0 met15∆0 ura3∆0, MATa)+ BirA-venus-GFP-Sec61 +Bpl1-AID*:NAT, HIS3::TIR2os:HIS+Mpd2 C to Mpd1SS-avitag-glytag-mCherry:HYG	A	This work
Primer number	Target	Name	Sequence	Orientation
1506	SSH1	SSH1-deletion-F	TTTTAGCACATTTGCCCCCGCCACTCTCCATTGTTTTAGTCGGATCCCCGGGTTAATTAA	F
1507	SSH1	SSH1-deletion-R`	TCTTCTTTTTTGTTTTCCTTCTTTTTTTTCTTTTCTTTGTGAATTCGAGCTCGTTTAAAC	R
3258	HO	HO F	AAATCCATATCCTCATAAGCAGCAATCAATTCTATCTATA tccttgacagtcttgacgtg	F
3259	HO	HO R	AAATTTTACTTTTATTACATACAACTTTTTAAACTAATAT cggtcgatgaattcgagctc	R
5479	BPL1	BPL1 F primer for c AID* tag	TGATATCTTCAAGAGCTTAATTGCTAAAAAGGTTCAGAGTcgtacgctgcaggtcgac	F
5480	BPL1	BPL1 R primer for c AID* tag	ACGTCCGTCCAACTTCTAAGCTTCAAGTGGTAGACTCTTAatcgatgaattcgagctcg	R
1337	HO	HO check F	AGA GCA GTC CTC GAC AAC GA	F
1365	HO	HO check R	GAAACAAATCAGTGCCGGTAA	R
6370	BPL1	BPL1 F primer for c AID* check	TGTTTGCTACTTGGCTGTG	F
6371	BPL1	BPL1 R primer for c AID* check	GTCGACCTGCAGCGTACG	R
1508	SSH1	Ssh1-deletionCHK-F	GGTCGGTGCTGGCATATTCACCA	F
1509	SSH1	Ssh1-deletionCHK-R	AGGGCACCTTGGGCTTCGGT	R
Plasmid number	Description	Referance
pMS49	pFA6a-NAT-MX6	Goldstein AL, McCusker JH. Three new dominant drug resistance cassettes for gene disruption in Saccharomyces cerevisiae. Yeast. 1999 Oct;15(14):1541-53.
pMS1255	Knock-In HYG Mpd1SS-avitag-glytag-mCherry	This work
pMS1257	Knock-In HYG Mpd2SS-avitag-glytag-mCherry	This work
pMS1258	Knock-In HYG Pdi1SS-avitag-glytag-mCherry	This work
pMS1317	Knock-In HYG Mpd1SS first 3 aa convert to Mpd2 -avitag-glytag-mCherry	This work
pMS1322	Knock-In HYG Mpd1SS first 3 aa convert to Mpd2 -avitag-glytag-mCherry	This work
pMS524	AID*-9myc-NAT	Magdalena Morawska and Helle D. Ulrich, An expanded tool kit for the auxin-inducible degron system in budding yeast (Yeast 2013)
pMS532	osTIR1::HIS3	A kind gift from Itay Onn (Bar-Ilan University, Israel)
